# Supplementary material for: Structure-Guided Design and Synthesis of a Pyridazinone Series of Trypanosoma cruzi Proteasome Inhibitors
Source: J Med Chem. 2023 Jul 28;66(15):10413–31. doi: 10.1021/acs.jmedchem.3c00582 (PMC10424187; doi:10.1021/acs.jmedchem.3c00582)
Supplement: Supplementary file 2 — jm3c00582_si_002.csv [file jm3c00582_si_002.csv]

Compound	SMILES	T. cruzi Prot pIC50	Hs Prot pIC50	T. cruzi pEC50	VERO pEC50	Aqueous solubility mM	Mouse Cli mL/min/g	Chrom LogDpH7.4
1	FC1=CC=C(NC(N2CCCC2)=O)C=C1C3=NC4=NC=C(N5CCOCC5)N4C=C3
2	FC1=CC=C(NC(C2=C(C)N=C(C)O2)=O)C=C1C3=NN4C(N=CC(C5=CC=CC=N5)=C4)=N3
3	FC1=CC=C(NC(C2=C(C)N=C(C)O2)=O)C=C1C3=NN4C(N=CC(C5=C(C)C=CC=N5)=C4)=N3
4	FC1=CC=C(NC(N2CCCC2)=O)C=C1C3=CN4C(N=CC(N5CCOCC5)=N4)=N3	7.3	<4.3	7	<4.3	59	<0.5
5	O=C1C=CC(C(NC2=CC=CC(C(NC3CC3)=O)=C2)=O)=NN1CC4=CC=CC=C4	6.2	<4	5	<4.3	221		3.9
6	CN(C(=O)C1=NN(Cc2ccccc2)C(=O)C=C1)c1cccc(c1)C(=O)NC1CC1	<4	<4	<4.3	<4.3		11	3.3
7	CN(C1CC1)C(=O)c1cccc(c1)NC(=O)C1=NN(Cc2ccccc2)C(=O)C=C1	4.7	<4	<4.3	<4.3		19	4.5
8	O=C(Nc1cccc(c1)C(=O)NC1CC1)C1=CN(Cc2ccccc2)C(=O)C=C1	5.8	<4	<4.3	<4.3		0.8	3.3
9	Fc1ccc(cc1C(=O)NC1CC1)NC(=O)C1=NN(Cc2ccccc2)C(=O)C=C1	6.8	<4	5.6	<4.3	218	6.7	4.2
10	Fc1ccc(cc1NC(=O)C1=NN(Cc2ccccc2)C(=O)C=C1)C(=O)NC1CC1	5.8	<4	<4.3	<4.3	1.5	3.1	4.1
11	Fc1ccc(cc1C(=O)NC1CC1)NC(=O)C1=NN(CC2CCCCC2)C(=O)C=C1	6.4	<4	5.1	<4.3		7.3	5.3
12	COc1ccc(cc1)CN1N=C(C=CC1=O)C(=O)Nc1ccc(c(c1)C(=O)NC1CC1)F	7.5	<4	6.4	<4.3	83	2.4	4.2
13	COc1cccc(c1)CN1N=C(C=CC1=O)C(=O)Nc1ccc(c(c1)C(=O)NC1CC1)F	<4	<4	<4.3	<4.3		25	5.5
14	COc1ccc(cc1Cl)CN1N=C(C=CC1=O)C(=O)Nc1ccc(c(c1)C(=O)NC1CC1)F	8.5	<4	7.3	<4.3	<1	1.6	4.7
15	COc1ccc(cc1F)CN1N=C(C=CC1=O)C(=O)Nc1ccc(c(c1)C(=O)NC1CC1)F	8.1	<4	7	4.6	4	1.8	4.4
16	COc1ccc(cc1C#N)CN1N=C(C=CC1=O)C(=O)Nc1ccc(c(c1)C(=O)NC1CC1)F	8	<4	6.8	<4.3	<1	0.7	4
17	Fc1ccc(cc1C(=O)NC1CC1)NC(=O)C1=NN(Cc2ccc(c(c2)F)Cl)C(=O)C=C1	7.6	<4	6.6	<4.3	21	4.8	5.1
18	COc1ncc(cc1F)CN1N=C(C=CC1=O)C(=O)Nc1ccc(c(c1)C(=O)NC1CC1)F	5.6	<4	4.5	<4.3	<1	3.5	5.6
19	CO[C@H]1C[C@@H](C1)NC(=O)c1cc(ccc1F)NC(=O)C1=NN(Cc2ccc(cc2)OC)C(=O)C=C1	7.3	<4	6.3	<4.3	24	2	4.4
20	CO[C@H]1C[C@@H](C1)NC(=O)c1cc(ccc1F)NC(=O)C1=NN(Cc2ccc(c(c2)F)OC)C(=O)C=C1	8.2	<4	6.9	<4.3	2	1	4.3
21	COc1ccc(cc1)CN1N=C(C=CC1=O)C(=O)Nc1ccc(c(c1)C(=O)NCCN1CCOCC1)F	6.9	<4	5.8	<4.3	200	3.6	3.7
22	COc1ccc(cc1F)CN1N=C(C=CC1=O)C(=O)Nc1ccc(c(c1)C(=O)NCCN1CCOCC1)F	7.6	<4	6.4	<4.3	206	4	3.7
23	COc1ccc(cc1F)CN1N=C(C=CC1=O)C(=O)Nc1ccc(c(c1)C(=O)N[C@H]1C[C@@H](C1)N1CCOCC1)F	8.1	<4	6.8	<4.3	278	0.9	3.5
24	COc1ccc(cc1F)CN1N=C(C=CC1=O)C(=O)Nc1ccc(c(c1)C(=O)N[C@H]1C[C@H](C1)N1CCOCC1)F	8.1	<4	6.6	<4.3	22	1.7	3.6
25	COc1ccc(cc1F)CN1N=C(C=CC1=O)C(=O)Nc1ccc(c(c1)C(=O)N[C@H](C)CO)F	7.3	<4	6.5	<4.3	200	<0.5	3.3
26	CNC(=O)c1cc(ccc1F)NC(=O)C1=NN(Cc2ccc(cc2)OC)C(=O)C=C1	7.4	<4	6.1	<4.3	217	3	3.6
27	CNC(=O)c1cc(ccc1F)NC(=O)C1=NN(Cc2ccc(c(c2)F)OC)C(=O)C=C1	8.2	<4	6.7	<4.3	7	1.8	3.7
