# Supplementary material for: Structure-Guided Design and Synthesis of a Pyridazinone Series of Trypanosoma cruzi Proteasome Inhibitors
Source: J Med Chem. 2023 Jul 28;66(15):10413–31. doi: 10.1021/acs.jmedchem.3c00582 (PMC10424187; doi:10.1021/acs.jmedchem.3c00582)
Supplement: Supplementary file 3 — jm3c00582_si_003.xlsx [file jm3c00582_si_003.xlsx]

## Sheet: Tcruzi and VERO data 4-27
ID	Batch Ref	ID	pEC50 Modifier	pEC50	Max Response (%)	Hill Slope	Vero pEC50 Modifier	Vero pEC50	Vero Max Response (%)	Vero Hill Slope	T. cruzi curve	Vero curve
DDD01012247	16	4		6.9797	97.672	3.1599	<	4.3	-4.3207
DDD01012247	16	4		7.1851	98.61	13.233	<	4.3	-6.5779
DDD01012247	16	4		6.86	95.098	3.9829	<	4.3	-5.9863
DDD01012247	16	4		7.1887	95.807	14.429	<	4.3	11.905
DDD01012247	16	4		6.9163	91.57	2.8873	<	4.3	26.04
DDD01012247	16	4		7.1352	92.679	7.229	<	5.3	4.4239
DDD01012247	16	4		7.0261	100.29	20.662	<	5.3	16.974
DDD01012247	16	4		6.3978	94.558	13.407	<	4.3	11.004
DDD01012247	16	4		6.9184	90.119	2.4766	<	4.3	32.072
DDD01012247	16	4		6.6562	92.743	4.1721	<	4.3	26.635
DDD00760839	02	5		5.062	72.775	4.4928	<	4.3	24.851
DDD00760839	02	5		5.0816	75.39	7.7766	<	4.3	13.151
DDD00760839	02	5		5.1845	70.232	21.667	<	4.3	10.245
DDD00760839	02	5		5.107	81.22	4.1965	<	4.3	18.347
DDD00760839	03	5		4.5381	55.468	1.2251	<	4.3	32.451
DDD00760839	02	5		4.8633	80.308	10.413	<	4.3	18.697
DDD00760839	02	5		5.1092	82.658	71.887	<	4.3	6.7377
DDD01931727	01	6	<	4.3	26.744		<	4.3	35.308
DDD01931727	01	6	<	4.3	3.4941		<	4.3	10.532
DDD01931727	01	6	<	4.3	-10.384			4.9656	55.443	20.027
DDD01931727	01	6	<	4.3	16.051		<	4.3	15.313
DDD01931727	01	6	<	4.3	2.6098		<	4.3	13.108
DDD01931199	01	7	<	4.3	42.152		<	4.3	10.582
DDD01931198	01	8	<	4.3	0.0896		<	4.3	35.484
DDD01931198	01	8	<	4.3	17.255		<	4.3	47.073
DDD01931198	01	8	<	4.3	32.805			4.4425	61.199	1.8589
DDD01931198	01	8	<	4.3	15.784		<	4.3	5.6437
DDD01931198	01	8	<	4.3	11.019		<	4.3	20.05
DDD01931198	01	8	<	4.3	0.474			4.5568	66.302	1.6145
DDD02091406	01	9		5.5007	94.075	4.4307	<	4.3	40.038
DDD02091406	01	9		5.6811	90.293	2.9381	<	4.3	32.977
DDD02091406	01	9		5.3179	81.994	15.028	<	4.3	28.877
DDD02091406	01	9		5.5778	94.409	3.173	<	4.3	6.5205
DDD02091406	01	9		5.6884	87.503	4.0115	<	4.3	28.951
DDD02091406	01	9		5.6763	88.976	4.883	<	4.3	47.233
DDD01991579	01	10	<	4.3	7.1826		<	4.3	9.5503
DDD01991579	01	10	<	4.3	4.6637		<	4.3	17.642
DDD01991579	01	10	<	4.3	8.1586		<	4.3	26.932
DDD01991579	01	10	<	4.3	-4.1607		<	4.3	11.195
DDD01991579	01	10	<	4.3	12.798		<	4.3	11.672
DDD01991579	01	10	<	4.3	4.2079		<	4.3	-8.7248
DDD02097458	01	11		5.0434	84.061	4.7618	<	4.3	48.492
DDD02097458	01	11		5.1486	77.755	12.755	<	4.3	11.488
DDD02097458	01	11		5.0294	85.612	6.7644	<	4.3	11.794
DDD02097458	01	11		5.2585	87.768	16.231	<	4.3	27.079
DDD02097458	01	11		5.239	84.397	10.549	<	4.3	10.638
DDD02095540	02	12		6.5018	56.204	119.74		4.8366	82.038	1.4808
DDD02095540	03	12		6.3204	98.654	51.894	<	4.3	2.7654
DDD02095540	02	12		6.4827	66.335	9.5448		4.651	75.713	1.5229
DDD02095540	03	12		6.3416	99.424	23.21	<	4.3	37.521
DDD02097411	01	13	<	4.3	22.51		<	4.3	42.271
DDD02097411	01	13	<	4.3	7.3539		<	4.3	11.539
DDD02097411	01	13	<	4.3	15.773		<	4.3	15.361
DDD02097411	01	13	<	4.3	23.156			5.3412	68.445	2.2214
DDD02097411	01	13	<	4.3	13.968			5.2226	67.216	11.782
DDD02095573	02	14		7.3944	92.474	3.664	<	4.3	30.07
DDD02095573	02	14		7.2261	93.993	12.844	<	4.3	4.2967
DDD02095573	02	14		7.2326	89.921	15.836	<	4.3	-1.6722
DDD02095573	02	14		7.2376	92.344	26.716	<	4.3	12.838
DDD02095573	02	14		7.2876	93.071	5.7887	<	4.3	10.205
DDD02094316	01	15		6.7567	94.908	11.139	<	4.3	21.046
DDD02094316	01	15		7.1503	98.068	3.1606	<	4.3	6.5246
DDD02094316	01	15		7.0742	92.858	2.4029	<	4.3	30.532
DDD02094316	01	15		6.8	90.007	13.787	<	4.3	9.9567
DDD02094316	01	15		6.9806	84.557	3.39	<	4.3	12.614
DDD02094316	01	15		6.9864	93.573	4.8851		4.5944	71.58	2.7005
DDD02094316	01	15		7.0387	89.469	13.939	<	4.3	4.1183
DDD02094316	01	15		6.8079	87.82	8.1754	<	4.3	22.329
DDD02095571	04	16		6.7198	91.007	17.119	<	4.3	22.324
DDD02095571	03	16		6.7589	90.908	8.0079		4.6606	58.18	1.6063
DDD02095571	03	16		6.8641	90.062	2.273	<	4.3	30.275
DDD02095571	03	16		6.7727	101.6	4.6612		4.3986	87.981	35.703
DDD02095571	04	16		6.7566	86.782	11.176	<	4.3	10.734
DDD02095571	04	16		7.0216	92.401	3.6849		4.5915	81.151	2.8555
DDD02094314	01	17		6.338	90.161	20.753	<	4.3	28.342
DDD02094314	01	17		6.7022	92.565	15.965	<	4.3	36.052
DDD02094314	01	17		6.7222	93.159	18.252	<	4.3	10.592
DDD02094314	01	17		6.7079	93.256	18.484	<	4.3	44.551
DDD02155592	01	18		4.4952	53.175	2.3929	<	4.3	11.993
DDD02155592	01	18		4.6033	53.957	11.689	<	4.3	31.003
DDD02155592	01	18		4.3476	54.928	0.8678	<	4.3	38.283
DDD02155592	01	18		4.7552	66.558	2.8176	<	4.3	36.632
DDD02155592	01	18		4.347	51.667	1.5969	<	4.3	15.743
DDD02098032	01	19		6.3901	85.639	2.253		4.4311	72.553	3.4502
DDD02098032	01	19		6.3723	79.664	4.7668		4.3032	52.2	58.565
DDD02098032	01	19		6.3511	94.078	16.902	<	4.3	19.908
DDD02098032	01	19		6.4368	100.71	3.9732	<	4.3	16.563
DDD02098032	01	19		6.2828	94.089	4.2949	<	4.3	5.2726
DDD02098032	01	19		6.3008	89.968	4.5038	<	4.3	24.254
DDD02098032	01	19		6.0842	88.298	2.8794	<	4.3	29.385
DDD02154246	01	20		6.8975	100.11	3.5561	<	4.3	-1.2903
DDD02154246	01	20		6.8567	93.896	5.1707	<	4.3	15.215
DDD02154246	01	20		6.7825	91.991	10.392	<	4.3	7.7861
DDD02154246	01	20		6.9903	97.283	3.2699	<	4.3	-10.358
DDD02154246	01	20		7.0116	94.46	3.3207	<	4.3	41.686
DDD02095736	01	21		5.8371	96.199	13.604	<	4.3	12.394
DDD02095736	01	21		6.0006	91.551	3.3012	<	4.3	18.213
DDD02095736	01	21		5.7697	94.728	8.4156	<	4.3	43.226
DDD02095736	01	21		5.8019	93.84	8.3395	<	4.3	5.3199
DDD02095736	01	21		5.7637	98.477	9.2376	<	4.3	36.667
DDD02154236	02	22		6.3393	98.775	15.097	<	4.3	19.688
DDD02154236	02	22		6.3332	92.632	20.651	<	4.3	3.3507
DDD02154236	02	22		6.3406	95.297	15.23	<	4.3	9.3949
DDD02154236	03	22		6.54	97.266	5.79	<	4.3	17.445
DDD02154236	03	22		6.5768	96.717	5.104	<	4.3	26.881
DDD02154236	02	22		6.4815	98.584	7.1477		4.7698	84.392	2.367
DDD02154236	02	22		6.3269	98.152	14.887	<	4.3	42.141
DDD02154236	02	22		6.4949	90.887	7.0787		4.8324	97.332	12.273
DDD02154236	02	22		6.495	95.614	6.5023	<	4.3	0.675
DDD02174305	01	23		6.7291	95.535	10.316	<	4.3	9.095
DDD02174305	01	23		6.8852	92.995	5.7539	<	4.3	13.677
DDD02174305	01	23		6.7372	98.043	10.24	<	4.3	8.4932
DDD02174305	01	23		6.87	98.06	3.3135	<	4.3	15.268
DDD02174305	01	23		6.7383	94.665	11.365	<	4.3	19.063
DDD02174305	01	23		6.7315	96.898	12.094	<	4.3	19.959
DDD02174305	01	23		6.7035	93.711	7.986	<	4.3	48.064
DDD02174672	01	24		6.7396	93.416	11.498	<	4.3	9.0586
DDD02174672	01	24		6.5455	95.175	2.7602	<	4.3	0.625
DDD02174672	01	24		6.6723	98.385	2.4064	<	4.3	10.85
DDD02174672	01	24		6.5665	96.466	4.4488	<	4.3	17.168
DDD02174672	01	24		6.6209	94.578	3.8946	<	4.3	7.7439
DDD02174672	01	24		6.7033	97.608	10.866	<	4.3	16.153
DDD02174672	01	24		6.5205	96.324	4.1068	<	4.3	16.173
DDD02157573	01	25		6.4252	91.566	5.8235	<	4.3	23.973
DDD02157573	01	25		6.3849	96.183	3.5212	<	4.3	-2.7976
DDD02157573	01	25		6.4086	91.004	2.4923	<	4.3	32.086
DDD02157573	01	25		6.6993	88.618	2.0117	<	4.3	-0.4069
DDD02157573	01	25		6.3012	94.512	21.319	<	4.3	19.438
DDD02157573	01	25		6.53	99.004	2.741	<	4.3	20.735
DDD02097487	01	26		6.1293	92.401	3.9387	<	4.3	31.208
DDD02097487	04	26		6.2074	94.111	6.5789	<	4.3	15.827
DDD02097487	03	26		6.1667	95.04	2.4262		4.4175	92.064	10.029
DDD02097487	03	26		6.2526	86.759	3.6127	<	4.3	14.61
DDD02097487	05	26		6.1256	94.214	5.4044	<	4.3	20.364
DDD02097487	01	26		6.0384	86.079	5.2403	<	4.3	19.588
DDD02097487	05	26		6.0127	98.311	3.827	<	4.3	12.399
DDD02097487	04	26		6.1233	91.593	3.6228	<	4.3	10.657
DDD02097487	03	26		6.1011	97.94	5.9453	<	4.3	13.083
DDD02097487	03	26		6.0633	89.51	4.8566	<	4.3	8.7535
DDD02154247	04	27		6.7415	98.772	26.441	<	4.3	39.238
DDD02154247	02	27		6.3515	87.708	19.919	<	4.3	-1.2225
DDD02154247	01	27		7.0487	88.88	15.803	<	4.3	28.886
DDD02154247	02	27		6.4798	95.747	6.5121	<	4.3	4.577
DDD02154247	01	27		6.7823	98.587	11.445	<	4.3	15.685
DDD02154247	02	27		6.4536	95.896	8.1526	<	4.3	5.4631
DDD02154247	02	27		6.7098	89.911	12.238	<	4.3	12.258
DDD02154247	02	27		6.7311	96.945	9.3746	<	4.3	-5.8317
DDD02154247	04	27		6.9414	94.288	5.4801		4.6471	50.551	1.5103

## Sheet: Tc and Hs proteasome data 4-27
ID	Tc Prot pIC50 Modifier	Tc Prot pIC50	Tc Prot Max Response (%)	Tc Prot Hill Slope	Hs Prot pIC50 Modifier	Hs Prot pIC50	Hs Prot Max Response (%)	Hs Prot Hill Slope
4	>	8.77	91			4.64	47	1.71
4	>	8.77	89		<	4	41
4	>	8.77	90		<	4	54
4		7.87	87	0.95	<	4	44
4		8.33	88	1.05		4.06	52	0.9
4		8.04	90	0.9	<	4	49
4	>	8.77	90			4.63	40	1.3
4	>	8.77	91		<	4	35
4		8.42	89	0.99	<	4	21
4		8.07	88	0.81	<	4	42
4	>	8.77	88		<	4	42
4	>	8.77	89		<	4	24
4		8.75	89	0.73	<	4	10
4		8.61	89	0.94	<	4	50
4	>	8.77	88		<	4	28
4		8.41	85	0.9	<	4	48
4		8.58	88	0.75	<	4	38
4		8.37	88	1.12	<	4	29
5		7.12	105	0.5	<	4	18
5		7.31	88	0.77	<	4	4
5		5.96	77	0.82	<	4	18
5		5.98	79	0.94	<	4	2
5		5.97	81	1.05	<	4	9
5		5.95	77	0.95	<	4	18
5		5.98	79	0.94	<	4	19
5		6.03	80	0.97	<	4	19
5		5.97	81	1.05	<	4	9
5		6.03	80	0.97	<	4	18
5		6.01	79	0.79	<	4	28
5		5.95	77	0.95	<	4	3
5		6.17	73	0.74	<	4	18
5		6.18	74	0.72	<	4	8
5		6.37	73	0.61	<	4	28
5		6.36	75	0.74	<	4	3
5		6.17	81	0.79	<	4	18
5		6.25	78	0.94	<	4	12
5		6.08	77	0.88	<	4	2
5		6.37	81	0.87	<	4	13
5					<	4	11
5					<	4	19
5					<	4	20
5					<	4	10
5					<	4	10
5					<	4	15
5					<	4	9
5					<	4	11
6	<	4	30		<	4	28
6	<	4	30		<	4	21
6	<	4	29.802		<	4	6.223
7		4.64	75	0.8	<	4	20
7	<	4	49		<	4	27
7	<	4	40		<	4	27
7		4.77	61	0.75	<	4	10
8		5.63	80	1.04	<	4	10
8		5.73	85	1.03	<	4	12
8		6.12	76.62	0.86	<	4	6.085
9		6.58	71	0.99	<	4	7
9		6.78	83.409	0.9	<	4	8.525
9		6.74	82.392	0.97	<	4	10.685
9		6.97	83.411	0.92	<	4	6.278
10	<	5.43	35		<	4	17
10	<	4	20		<	4	3
10		5.83	57.438	1.18	<	4	2.275
11		6.26	78	0.86	<	4	13
11		6.5	87.212	0.85	<	4	32.839
12		7.43	67	0.95	<	4	8
12		7.49	80	0.93	<	4	12
12		7.56	85	0.95	<	4	18
13	<	4	2		<	4	9
13	<	4	9.585		<	4	6.878
14		8.32	80	0.95	<	4	17
14		8.7	86.406	0.86	<	4	49.222
15		7.95	75	1.04	<	4	17
15		8.03	76	0.88	<	4	17
15		8.19	83	0.83	<	4	16
15		8.12	82	0.97	<	4	19
15		8.19	84	0.96	<	4	12
15		7.91	82	1.01	<	4	6
15		7.54	76	1.02	<	4	17
15		7.79	84	1.28	<	4	8
15		8.25	85	0.93	<	4	5
15		8.53	85	1.26	<	4	1
15		8.23	83	1.04	<	4	16
16		8.03	72	1.21	<	4	4
16		7.93	62	1.11	<	4	5
17		7.36	80	0.93	<	4	21
17		7.74	86.876	1.02	<	4	21.882
17		7.66	86.486	1.01	<	4	26.942
17		7.71	85.838	0.9	<	4	10.871
18		5.32	75	1.16	<	4	9.596
18		5.82	79.838	1.06	<	4	13
19		7.07	78	1	<	4	16
19		7.43	83.759	1.14	<	4	16.383
19		7.47	95	0.88	<	4	14
20		8.18	63	0.9	<	4	20
20		8.23	86.368	0.89	<	4	23.284
21		6.86	72	0.9	<	4	12
21		6.91	80.295	1.04	<	4	8.713
22		7.47	72	1	<	4	7
22		7.36	80	1.01	<	4	14.071
22		7.83	81.271	0.87	<	4	2
23		7.64	88	1.23	<	4	13
23		8.3	85.798	0.91	<	4	15.1
23		8.3	86	1.09	<	4	17
24		8.11	82.323	0.93	<	4	6.379
24		8.22	85	0.95	<	4	29
24		7.91	87	1.05	<	4	23
25		7.35	81.15	1.12	<	4	0.497
25		7.45	80.144	0.95	<	4	2.246
25		7.46	81.273	0.86	<	4	10.1
25		7.2	82.233	1.11	<	4	4.326
25		7.21	79.161	1.13	<	4	4.858
25		7.36	80.585	1.04	<	4	2.237
25		7.19	80	0.94	<	4	9
26		7.16	73	1	<	4	21
26		7.4	82	1	<	4	3
26		7.52	82	1.07	<	4	0
27		8.44	60	1	<	4	6
27		8.01	79.581	0.91	<	4	3.522
27		8.11	81	0.91	<	4	7
