# Supplementary material for: Structure-Guided Design and Synthesis of a Pyridazinone Series of Trypanosoma cruzi Proteasome Inhibitors
Source: J Med Chem. 2023 Jul 28;66(15):10413–31. doi: 10.1021/acs.jmedchem.3c00582 (PMC10424187; doi:10.1021/acs.jmedchem.3c00582)
Supplement: Supplementary file 4 — jm3c00582_si_004.pdb [file jm3c00582_si_004.pdb]

TITLE     DDD00760839
REMARK   4      COMPLIES WITH FORMAT V. 3.0, 1-DEC-2006
REMARK 888
REMARK 888 WRITTEN BY MAESTRO (A PRODUCT OF SCHRODINGER, LLC)
ATOM      1  N   THR A   1      85.426  37.824  58.178  1.00 30.00           N1+
ATOM      2  CA  THR A   1      84.730  37.444  59.456  1.00 30.00           C  
ATOM      3  C   THR A   1      83.615  36.452  59.057  1.00 30.00           C  
ATOM      4  O   THR A   1      83.034  36.556  57.976  1.00 30.00           O  
ATOM      5  CB  THR A   1      84.073  38.672  60.160  1.00 30.00           C  
ATOM      6  OG1 THR A   1      85.092  39.571  60.554  1.00 30.00           O  
ATOM      7  CG2 THR A   1      83.214  38.378  61.409  1.00 30.00           C  
ATOM      8  H1  THR A   1      86.209  38.422  58.402  1.00110.00           H  
ATOM      9  H2  THR A   1      85.757  36.992  57.704  1.00110.00           H  
ATOM     10  H3  THR A   1      84.784  38.315  57.571  1.00110.00           H  
ATOM     11  HA  THR A   1      85.491  36.963  60.074  1.00110.00           H  
ATOM     12  HB  THR A   1      83.442  39.208  59.446  1.00110.00           H  
ATOM     13  HG1 THR A   1      84.684  40.348  60.945  1.00110.00           H  
ATOM     14 HG21 THR A   1      82.947  39.292  61.931  1.00110.00           H  
ATOM     15 HG22 THR A   1      82.279  37.882  61.147  1.00110.00           H  
ATOM     16 HG23 THR A   1      83.733  37.742  62.121  1.00110.00           H  
ATOM     17  N   THR A   2      83.323  35.519  59.976  1.00 30.00           N  
ATOM     18  CA  THR A   2      82.179  34.614  59.902  1.00 30.00           C  
ATOM     19  C   THR A   2      81.581  34.476  61.307  1.00 30.00           C  
ATOM     20  O   THR A   2      82.301  34.159  62.253  1.00 30.00           O  
ATOM     21  CB  THR A   2      82.544  33.193  59.411  1.00 30.00           C  
ATOM     22  OG1 THR A   2      83.317  33.284  58.236  1.00 30.00           O  
ATOM     23  CG2 THR A   2      81.305  32.339  59.088  1.00 30.00           C  
ATOM     24  H   THR A   2      83.850  35.478  60.842  1.00110.00           H  
ATOM     25  HA  THR A   2      81.418  35.033  59.239  1.00110.00           H  
ATOM     26  HB  THR A   2      83.152  32.678  60.157  1.00110.00           H  
ATOM     27  HG1 THR A   2      84.188  33.615  58.475  1.00110.00           H  
ATOM     28 HG21 THR A   2      81.585  31.303  58.913  1.00110.00           H  
ATOM     29 HG22 THR A   2      80.576  32.334  59.896  1.00110.00           H  
ATOM     30 HG23 THR A   2      80.792  32.705  58.197  1.00110.00           H  
ATOM     31  N   THR A   3      80.279  34.749  61.423  1.00 30.00           N  
ATOM     32  CA  THR A   3      79.594  34.914  62.697  1.00 30.00           C  
ATOM     33  C   THR A   3      78.136  34.503  62.460  1.00 30.00           C  
ATOM     34  O   THR A   3      77.434  35.197  61.733  1.00 30.00           O  
ATOM     35  CB  THR A   3      79.721  36.403  63.139  1.00 30.00           C  
ATOM     36  OG1 THR A   3      80.979  36.585  63.759  1.00 30.00           O  
ATOM     37  CG2 THR A   3      78.650  36.955  64.087  1.00 30.00           C  
ATOM     38  H   THR A   3      79.747  35.013  60.604  1.00110.00           H  
ATOM     39  HA  THR A   3      80.018  34.256  63.455  1.00110.00           H  
ATOM     40  HB  THR A   3      79.723  37.042  62.254  1.00110.00           H  
ATOM     41  HG1 THR A   3      81.664  36.294  63.151  1.00110.00           H  
ATOM     42 HG21 THR A   3      78.946  37.933  64.469  1.00110.00           H  
ATOM     43 HG22 THR A   3      77.707  37.102  63.567  1.00110.00           H  
ATOM     44 HG23 THR A   3      78.477  36.288  64.931  1.00110.00           H  
ATOM     45  N   LEU A   4      77.720  33.361  63.031  1.00 30.00           N  
ATOM     46  CA  LEU A   4      76.429  32.721  62.759  1.00 30.00           C  
ATOM     47  C   LEU A   4      75.665  32.395  64.045  1.00 30.00           C  
ATOM     48  O   LEU A   4      76.266  32.261  65.110  1.00 30.00           O  
ATOM     49  CB  LEU A   4      76.665  31.485  61.852  1.00 30.00           C  
ATOM     50  CG  LEU A   4      77.284  30.220  62.507  1.00 30.00           C  
ATOM     51  CD1 LEU A   4      76.281  29.381  63.333  1.00 30.00           C  
ATOM     52  CD2 LEU A   4      77.960  29.336  61.445  1.00 30.00           C  
ATOM     53  H   LEU A   4      78.332  32.864  63.668  1.00110.00           H  
ATOM     54  HA  LEU A   4      75.790  33.416  62.218  1.00110.00           H  
ATOM     55  HB2 LEU A   4      75.728  31.205  61.374  1.00110.00           H  
ATOM     56  HB3 LEU A   4      77.301  31.818  61.031  1.00110.00           H  
ATOM     57  HG  LEU A   4      78.076  30.553  63.179  1.00110.00           H  
ATOM     58 HD11 LEU A   4      76.363  28.315  63.126  1.00110.00           H  
ATOM     59 HD12 LEU A   4      76.456  29.505  64.402  1.00110.00           H  
ATOM     60 HD13 LEU A   4      75.246  29.659  63.134  1.00110.00           H  
ATOM     61 HD21 LEU A   4      78.813  28.809  61.867  1.00110.00           H  
ATOM     62 HD22 LEU A   4      77.271  28.588  61.054  1.00110.00           H  
ATOM     63 HD23 LEU A   4      78.326  29.908  60.594  1.00110.00           H  
ATOM     64  N   GLY A   5      74.344  32.232  63.898  1.00 30.00           N  
ATOM     65  CA  GLY A   5      73.478  31.750  64.962  1.00 30.00           C  
ATOM     66  C   GLY A   5      72.219  31.143  64.342  1.00 30.00           C  
ATOM     67  O   GLY A   5      71.818  31.523  63.242  1.00 30.00           O  
ATOM     68  H   GLY A   5      73.919  32.355  62.988  1.00110.00           H  
ATOM     69  HA2 GLY A   5      74.002  30.991  65.541  1.00110.00           H  
ATOM     70  HA3 GLY A   5      73.199  32.570  65.623  1.00110.00           H  
ATOM     71  N   PHE A   6      71.573  30.221  65.074  1.00 30.00           N  
ATOM     72  CA  PHE A   6      70.307  29.610  64.673  1.00 30.00           C  
ATOM     73  C   PHE A   6      69.524  29.092  65.886  1.00 30.00           C  
ATOM     74  O   PHE A   6      70.118  28.597  66.843  1.00 30.00           O  
ATOM     75  CB  PHE A   6      70.530  28.528  63.591  1.00 30.00           C  
ATOM     76  CG  PHE A   6      71.258  27.258  63.990  1.00 30.00           C  
ATOM     77  CD1 PHE A   6      70.576  26.227  64.669  1.00 30.00           C  
ATOM     78  CD2 PHE A   6      72.645  27.135  63.771  1.00 30.00           C  
ATOM     79  CE1 PHE A   6      71.247  25.070  65.029  1.00 30.00           C  
ATOM     80  CE2 PHE A   6      73.296  25.961  64.123  1.00 30.00           C  
ATOM     81  CZ  PHE A   6      72.595  24.930  64.734  1.00 30.00           C  
ATOM     82  H   PHE A   6      71.937  29.945  65.977  1.00110.00           H  
ATOM     83  HA  PHE A   6      69.699  30.392  64.217  1.00110.00           H  
ATOM     84  HB2 PHE A   6      69.561  28.222  63.195  1.00110.00           H  
ATOM     85  HB3 PHE A   6      71.055  28.969  62.748  1.00110.00           H  
ATOM     86  HD1 PHE A   6      69.529  26.331  64.902  1.00110.00           H  
ATOM     87  HD2 PHE A   6      73.192  27.936  63.296  1.00110.00           H  
ATOM     88  HE1 PHE A   6      70.713  24.277  65.530  1.00110.00           H  
ATOM     89  HE2 PHE A   6      74.346  25.840  63.908  1.00110.00           H  
ATOM     90  HZ  PHE A   6      73.100  24.014  64.984  1.00110.00           H  
ATOM     91  N   HIS A   7      68.191  29.185  65.775  1.00 30.00           N  
ATOM     92  CA  HIS A   7      67.196  28.598  66.669  1.00 30.00           C  
ATOM     93  C   HIS A   7      66.936  27.133  66.278  1.00 30.00           C  
ATOM     94  O   HIS A   7      66.907  26.818  65.091  1.00 30.00           O  
ATOM     95  CB  HIS A   7      65.910  29.454  66.571  1.00 30.00           C  
ATOM     96  CG  HIS A   7      64.640  28.832  67.106  1.00110.00           C  
ATOM     97  ND1 HIS A   7      64.266  28.883  68.437  1.00110.00           N  
ATOM     98  CD2 HIS A   7      63.637  28.135  66.466  1.00110.00           C  
ATOM     99  CE1 HIS A   7      63.106  28.225  68.542  1.00110.00           C  
ATOM    100  NE2 HIS A   7      62.667  27.740  67.388  1.00110.00           N  
ATOM    101  H   HIS A   7      67.814  29.576  64.920  1.00110.00           H  
ATOM    102  HA  HIS A   7      67.560  28.612  67.695  1.00110.00           H  
ATOM    103  HB2 HIS A   7      66.068  30.407  67.078  1.00110.00           H  
ATOM    104  HB3 HIS A   7      65.718  29.704  65.528  1.00110.00           H  
ATOM    105  HD1 HIS A   7      64.758  29.346  69.188  1.00110.00           H  
ATOM    106  HD2 HIS A   7      63.547  27.876  65.423  1.00110.00           H  
ATOM    107  HE1 HIS A   7      62.567  28.102  69.468  1.00110.00           H  
ATOM    108  N   PHE A   8      66.707  26.283  67.288  1.00 30.00           N  
ATOM    109  CA  PHE A   8      66.366  24.867  67.145  1.00 30.00           C  
ATOM    110  C   PHE A   8      65.585  24.416  68.400  1.00 30.00           C  
ATOM    111  O   PHE A   8      65.200  25.249  69.223  1.00 30.00           O  
ATOM    112  CB  PHE A   8      67.653  24.048  66.841  1.00 30.00           C  
ATOM    113  CG  PHE A   8      68.580  23.734  68.008  1.00 30.00           C  
ATOM    114  CD1 PHE A   8      68.693  22.412  68.491  1.00 30.00           C  
ATOM    115  CD2 PHE A   8      69.292  24.763  68.659  1.00 30.00           C  
ATOM    116  CE1 PHE A   8      69.524  22.134  69.568  1.00 30.00           C  
ATOM    117  CE2 PHE A   8      70.091  24.468  69.755  1.00 30.00           C  
ATOM    118  CZ  PHE A   8      70.218  23.159  70.199  1.00 30.00           C  
ATOM    119  H   PHE A   8      66.728  26.623  68.242  1.00110.00           H  
ATOM    120  HA  PHE A   8      65.683  24.767  66.299  1.00110.00           H  
ATOM    121  HB2 PHE A   8      67.366  23.107  66.372  1.00110.00           H  
ATOM    122  HB3 PHE A   8      68.242  24.558  66.079  1.00110.00           H  
ATOM    123  HD1 PHE A   8      68.137  21.612  68.025  1.00110.00           H  
ATOM    124  HD2 PHE A   8      69.212  25.785  68.317  1.00110.00           H  
ATOM    125  HE1 PHE A   8      69.616  21.118  69.925  1.00110.00           H  
ATOM    126  HE2 PHE A   8      70.622  25.260  70.260  1.00110.00           H  
ATOM    127  HZ  PHE A   8      70.852  22.942  71.046  1.00110.00           H  
ATOM    128  N   ASP A   9      65.331  23.100  68.506  1.00 30.00           N  
ATOM    129  CA  ASP A   9      64.583  22.449  69.590  1.00 30.00           C  
ATOM    130  C   ASP A   9      65.205  22.674  70.989  1.00 30.00           C  
ATOM    131  O   ASP A   9      64.469  22.934  71.941  1.00 30.00           O  
ATOM    132  CB  ASP A   9      64.408  20.940  69.275  1.00 30.00           C  
ATOM    133  CG  ASP A   9      63.531  20.145  70.251  1.00110.00           C  
ATOM    134  OD1 ASP A   9      62.556  20.729  70.773  1.00110.00           O  
ATOM    135  OD2 ASP A   9      63.804  18.933  70.386  1.00110.00           O1-
ATOM    136  H   ASP A   9      65.648  22.479  67.773  1.00110.00           H  
ATOM    137  HA  ASP A   9      63.593  22.910  69.599  1.00110.00           H  
ATOM    138  HB2 ASP A   9      63.970  20.818  68.285  1.00110.00           H  
ATOM    139  HB3 ASP A   9      65.395  20.476  69.245  1.00110.00           H  
ATOM    140  N   GLY A  10      66.543  22.587  71.082  1.00 30.00           N  
ATOM    141  CA  GLY A  10      67.293  22.669  72.338  1.00 30.00           C  
ATOM    142  C   GLY A  10      67.596  24.109  72.789  1.00 30.00           C  
ATOM    143  O   GLY A  10      68.274  24.269  73.804  1.00 30.00           O  
ATOM    144  H   GLY A  10      67.077  22.397  70.246  1.00110.00           H  
ATOM    145  HA2 GLY A  10      66.755  22.152  73.134  1.00110.00           H  
ATOM    146  HA3 GLY A  10      68.236  22.137  72.210  1.00110.00           H  
ATOM    147  N   GLY A  11      67.120  25.138  72.067  1.00 30.00           N  
ATOM    148  CA  GLY A  11      67.380  26.544  72.368  1.00 30.00           C  
ATOM    149  C   GLY A  11      67.968  27.192  71.117  1.00 30.00           C  
ATOM    150  O   GLY A  11      67.393  27.072  70.037  1.00 30.00           O  
ATOM    151  H   GLY A  11      66.566  24.948  71.243  1.00110.00           H  
ATOM    152  HA2 GLY A  11      66.437  27.031  72.603  1.00110.00           H  
ATOM    153  HA3 GLY A  11      68.037  26.684  73.227  1.00110.00           H  
ATOM    154  N   ILE A  12      69.087  27.913  71.277  1.00 30.00           N  
ATOM    155  CA  ILE A  12      69.823  28.565  70.191  1.00 30.00           C  
ATOM    156  C   ILE A  12      71.316  28.213  70.300  1.00 30.00           C  
ATOM    157  O   ILE A  12      71.847  28.153  71.406  1.00 30.00           O  
ATOM    158  CB  ILE A  12      69.622  30.118  70.219  1.00 30.00           C  
ATOM    159  CG1 ILE A  12      68.236  30.510  69.667  1.00 30.00           C  
ATOM    160  CG2 ILE A  12      70.702  30.973  69.513  1.00 30.00           C  
ATOM    161  CD1 ILE A  12      67.663  31.773  70.311  1.00 30.00           C  
ATOM    162  H   ILE A  12      69.517  27.970  72.190  1.00110.00           H  
ATOM    163  HA  ILE A  12      69.471  28.180  69.235  1.00110.00           H  
ATOM    164  HB  ILE A  12      69.628  30.420  71.265  1.00110.00           H  
ATOM    165 HG12 ILE A  12      68.289  30.644  68.586  1.00110.00           H  
ATOM    166 HG13 ILE A  12      67.515  29.712  69.830  1.00110.00           H  
ATOM    167 HG21 ILE A  12      70.438  32.028  69.516  1.00110.00           H  
ATOM    168 HG22 ILE A  12      71.675  30.898  70.000  1.00110.00           H  
ATOM    169 HG23 ILE A  12      70.818  30.681  68.470  1.00110.00           H  
ATOM    170 HD11 ILE A  12      66.715  32.022  69.839  1.00110.00           H  
ATOM    171 HD12 ILE A  12      67.476  31.627  71.375  1.00110.00           H  
ATOM    172 HD13 ILE A  12      68.325  32.631  70.201  1.00110.00           H  
ATOM    173  N   ILE A  13      71.968  28.024  69.143  1.00 30.00           N  
ATOM    174  CA  ILE A  13      73.425  27.947  69.026  1.00 30.00           C  
ATOM    175  C   ILE A  13      73.926  29.280  68.447  1.00 30.00           C  
ATOM    176  O   ILE A  13      73.256  29.854  67.590  1.00 30.00           O  
ATOM    177  CB  ILE A  13      73.869  26.799  68.072  1.00 30.00           C  
ATOM    178  CG1 ILE A  13      73.331  25.429  68.530  1.00 30.00           C  
ATOM    179  CG2 ILE A  13      75.398  26.709  67.860  1.00 30.00           C  
ATOM    180  CD1 ILE A  13      73.651  25.051  69.984  1.00 30.00           C  
ATOM    181  H   ILE A  13      71.460  28.096  68.271  1.00110.00           H  
ATOM    182  HA  ILE A  13      73.884  27.801  70.004  1.00110.00           H  
ATOM    183  HB  ILE A  13      73.429  26.986  67.091  1.00110.00           H  
ATOM    184 HG12 ILE A  13      72.252  25.411  68.389  1.00110.00           H  
ATOM    185 HG13 ILE A  13      73.715  24.658  67.868  1.00110.00           H  
ATOM    186 HG21 ILE A  13      75.656  25.822  67.282  1.00110.00           H  
ATOM    187 HG22 ILE A  13      75.792  27.565  67.313  1.00110.00           H  
ATOM    188 HG23 ILE A  13      75.932  26.643  68.807  1.00110.00           H  
ATOM    189 HD11 ILE A  13      73.518  23.981  70.147  1.00110.00           H  
ATOM    190 HD12 ILE A  13      74.675  25.305  70.255  1.00110.00           H  
ATOM    191 HD13 ILE A  13      72.994  25.573  70.675  1.00110.00           H  
ATOM    192  N   LEU A  14      75.092  29.735  68.925  1.00 30.00           N  
ATOM    193  CA  LEU A  14      75.756  30.953  68.467  1.00 30.00           C  
ATOM    194  C   LEU A  14      77.256  30.647  68.363  1.00 30.00           C  
ATOM    195  O   LEU A  14      77.840  30.204  69.350  1.00 30.00           O  
ATOM    196  CB  LEU A  14      75.434  32.095  69.462  1.00 30.00           C  
ATOM    197  CG  LEU A  14      75.835  33.515  68.997  1.00110.00           C  
ATOM    198  CD1 LEU A  14      74.994  33.977  67.787  1.00110.00           C  
ATOM    199  CD2 LEU A  14      75.761  34.516  70.171  1.00110.00           C  
ATOM    200  H   LEU A  14      75.586  29.202  69.629  1.00110.00           H  
ATOM    201  HA  LEU A  14      75.392  31.220  67.475  1.00110.00           H  
ATOM    202  HB2 LEU A  14      74.364  32.097  69.681  1.00110.00           H  
ATOM    203  HB3 LEU A  14      75.921  31.875  70.413  1.00110.00           H  
ATOM    204  HG  LEU A  14      76.878  33.486  68.680  1.00110.00           H  
ATOM    205 HD11 LEU A  14      74.535  34.956  67.929  1.00110.00           H  
ATOM    206 HD12 LEU A  14      75.613  34.047  66.894  1.00110.00           H  
ATOM    207 HD13 LEU A  14      74.183  33.284  67.569  1.00110.00           H  
ATOM    208 HD21 LEU A  14      75.137  35.385  69.964  1.00110.00           H  
ATOM    209 HD22 LEU A  14      75.354  34.052  71.067  1.00110.00           H  
ATOM    210 HD23 LEU A  14      76.753  34.890  70.426  1.00110.00           H  
ATOM    211  N   ALA A  15      77.847  30.868  67.178  1.00 30.00           N  
ATOM    212  CA  ALA A  15      79.250  30.561  66.897  1.00 30.00           C  
ATOM    213  C   ALA A  15      79.903  31.655  66.047  1.00 30.00           C  
ATOM    214  O   ALA A  15      79.221  32.332  65.280  1.00 30.00           O  
ATOM    215  CB  ALA A  15      79.354  29.193  66.206  1.00 30.00           C  
ATOM    216  H   ALA A  15      77.318  31.271  66.413  1.00110.00           H  
ATOM    217  HA  ALA A  15      79.794  30.527  67.840  1.00110.00           H  
ATOM    218  HB1 ALA A  15      80.394  28.909  66.043  1.00110.00           H  
ATOM    219  HB2 ALA A  15      78.895  28.411  66.812  1.00110.00           H  
ATOM    220  HB3 ALA A  15      78.862  29.204  65.233  1.00110.00           H  
ATOM    221  N   VAL A  16      81.223  31.811  66.216  1.00 30.00           N  
ATOM    222  CA  VAL A  16      82.015  32.899  65.641  1.00 30.00           C  
ATOM    223  C   VAL A  16      83.457  32.442  65.356  1.00 30.00           C  
ATOM    224  O   VAL A  16      83.916  31.472  65.961  1.00 30.00           O  
ATOM    225  CB  VAL A  16      82.088  34.114  66.617  1.00 30.00           C  
ATOM    226  CG1 VAL A  16      80.730  34.810  66.819  1.00 30.00           C  
ATOM    227  CG2 VAL A  16      82.727  33.782  67.986  1.00 30.00           C  
ATOM    228  H   VAL A  16      81.723  31.189  66.838  1.00110.00           H  
ATOM    229  HA  VAL A  16      81.580  33.209  64.691  1.00110.00           H  
ATOM    230  HB  VAL A  16      82.718  34.862  66.135  1.00110.00           H  
ATOM    231 HG11 VAL A  16      80.849  35.759  67.341  1.00110.00           H  
ATOM    232 HG12 VAL A  16      80.251  35.020  65.865  1.00110.00           H  
ATOM    233 HG13 VAL A  16      80.044  34.200  67.407  1.00110.00           H  
ATOM    234 HG21 VAL A  16      82.740  34.655  68.636  1.00110.00           H  
ATOM    235 HG22 VAL A  16      82.165  33.004  68.501  1.00110.00           H  
ATOM    236 HG23 VAL A  16      83.758  33.444  67.899  1.00110.00           H  
ATOM    237  N   ASP A  17      84.158  33.190  64.481  1.00 30.00           N  
ATOM    238  CA  ASP A  17      85.605  33.071  64.260  1.00 30.00           C  
ATOM    239  C   ASP A  17      86.367  33.919  65.317  1.00 30.00           C  
ATOM    240  O   ASP A  17      85.823  34.209  66.385  1.00 30.00           O  
ATOM    241  CB  ASP A  17      86.022  33.412  62.803  1.00 30.00           C  
ATOM    242  CG  ASP A  17      85.939  34.891  62.414  1.00 30.00           C  
ATOM    243  OD1 ASP A  17      84.840  35.475  62.505  1.00 30.00           O  
ATOM    244  OD2 ASP A  17      87.000  35.435  62.042  1.00 30.00           O1-
ATOM    245  H   ASP A  17      83.705  33.954  63.997  1.00110.00           H  
ATOM    246  HA  ASP A  17      85.894  32.032  64.427  1.00110.00           H  
ATOM    247  HB2 ASP A  17      87.035  33.053  62.619  1.00110.00           H  
ATOM    248  HB3 ASP A  17      85.409  32.852  62.096  1.00110.00           H  
ATOM    249  N   SER A  18      87.624  34.293  65.017  1.00 30.00           N  
ATOM    250  CA  SER A  18      88.494  35.023  65.937  1.00 30.00           C  
ATOM    251  C   SER A  18      89.494  35.968  65.233  1.00 30.00           C  
ATOM    252  O   SER A  18      90.275  36.620  65.925  1.00 30.00           O  
ATOM    253  CB  SER A  18      89.156  33.979  66.859  1.00 30.00           C  
ATOM    254  OG  SER A  18      89.858  34.537  67.941  1.00 30.00           O  
ATOM    255  H   SER A  18      88.040  33.996  64.144  1.00110.00           H  
ATOM    256  HA  SER A  18      87.873  35.681  66.547  1.00110.00           H  
ATOM    257  HB2 SER A  18      88.400  33.325  67.292  1.00110.00           H  
ATOM    258  HB3 SER A  18      89.839  33.356  66.284  1.00110.00           H  
ATOM    259  HG  SER A  18      89.233  35.039  68.474  1.00110.00           H  
ATOM    260  N   ARG A  19      89.448  36.068  63.891  1.00 30.00           N  
ATOM    261  CA  ARG A  19      90.368  36.898  63.111  1.00 30.00           C  
ATOM    262  C   ARG A  19      89.819  38.316  62.893  1.00 30.00           C  
ATOM    263  O   ARG A  19      88.854  38.484  62.148  1.00 30.00           O  
ATOM    264  CB  ARG A  19      90.671  36.211  61.766  1.00 30.00           C  
ATOM    265  CG  ARG A  19      91.672  36.973  60.873  1.00 30.00           C  
ATOM    266  CD  ARG A  19      92.074  36.206  59.608  1.00 30.00           C  
ATOM    267  NE  ARG A  19      92.897  35.032  59.924  1.00 30.00           N  
ATOM    268  CZ  ARG A  19      93.265  34.071  59.061  1.00 30.00           C  
ATOM    269  NH1 ARG A  19      92.940  34.137  57.762  1.00 30.00           N  
ATOM    270  NH2 ARG A  19      93.966  33.023  59.510  1.00 30.00           N1+
ATOM    271  H   ARG A  19      88.758  35.552  63.362  1.00110.00           H  
ATOM    272  HA  ARG A  19      91.317  36.961  63.643  1.00110.00           H  
ATOM    273  HB2 ARG A  19      91.070  35.220  61.972  1.00110.00           H  
ATOM    274  HB3 ARG A  19      89.742  36.064  61.215  1.00110.00           H  
ATOM    275  HG2 ARG A  19      91.335  37.975  60.605  1.00110.00           H  
ATOM    276  HG3 ARG A  19      92.570  37.110  61.476  1.00110.00           H  
ATOM    277  HD2 ARG A  19      91.170  35.789  59.171  1.00110.00           H  
ATOM    278  HD3 ARG A  19      92.504  36.854  58.845  1.00110.00           H  
ATOM    279  HE  ARG A  19      93.180  34.947  60.894  1.00110.00           H  
ATOM    280 HH11 ARG A  19      93.201  33.400  57.124  1.00110.00           H  
ATOM    281 HH12 ARG A  19      92.404  34.924  57.413  1.00110.00           H  
ATOM    282 HH21 ARG A  19      94.255  32.293  58.875  1.00110.00           H  
ATOM    283 HH22 ARG A  19      94.178  32.935  60.494  1.00110.00           H  
ATOM    284  N   ALA A  20      90.517  39.312  63.456  1.00 30.00           N  
ATOM    285  CA  ALA A  20      90.471  40.693  62.977  1.00 30.00           C  
ATOM    286  C   ALA A  20      91.500  40.856  61.850  1.00 30.00           C  
ATOM    287  O   ALA A  20      92.605  40.324  61.960  1.00 30.00           O  
ATOM    288  CB  ALA A  20      90.786  41.653  64.132  1.00 30.00           C  
ATOM    289  H   ALA A  20      91.311  39.082  64.041  1.00110.00           H  
ATOM    290  HA  ALA A  20      89.475  40.930  62.595  1.00110.00           H  
ATOM    291  HB1 ALA A  20      90.854  42.683  63.781  1.00110.00           H  
ATOM    292  HB2 ALA A  20      90.000  41.627  64.885  1.00110.00           H  
ATOM    293  HB3 ALA A  20      91.731  41.404  64.616  1.00110.00           H  
ATOM    294  N   SER A  21      91.125  41.593  60.795  1.00 30.00           N  
ATOM    295  CA  SER A  21      91.977  41.837  59.634  1.00 30.00           C  
ATOM    296  C   SER A  21      91.597  43.168  58.974  1.00 30.00           C  
ATOM    297  O   SER A  21      90.415  43.504  58.901  1.00 30.00           O  
ATOM    298  CB  SER A  21      91.902  40.633  58.664  1.00 30.00           C  
ATOM    299  OG  SER A  21      92.711  40.818  57.518  1.00 30.00           O  
ATOM    300  H   SER A  21      90.209  42.018  60.766  1.00110.00           H  
ATOM    301  HA  SER A  21      93.005  41.938  59.986  1.00110.00           H  
ATOM    302  HB2 SER A  21      92.233  39.722  59.162  1.00110.00           H  
ATOM    303  HB3 SER A  21      90.874  40.465  58.342  1.00110.00           H  
ATOM    304  HG  SER A  21      92.691  40.014  56.992  1.00110.00           H  
ATOM    305  N   SER A  22      92.624  43.873  58.474  1.00 30.00           N  
ATOM    306  CA  SER A  22      92.530  45.149  57.764  1.00 30.00           C  
ATOM    307  C   SER A  22      92.383  44.936  56.236  1.00 30.00           C  
ATOM    308  O   SER A  22      92.961  45.688  55.451  1.00 30.00           O  
ATOM    309  CB  SER A  22      93.760  45.998  58.163  1.00 30.00           C  
ATOM    310  OG  SER A  22      93.669  47.328  57.693  1.00110.00           O  
ATOM    311  H   SER A  22      93.559  43.493  58.562  1.00110.00           H  
ATOM    312  HA  SER A  22      91.637  45.678  58.102  1.00110.00           H  
ATOM    313  HB2 SER A  22      93.857  46.036  59.249  1.00110.00           H  
ATOM    314  HB3 SER A  22      94.680  45.549  57.784  1.00110.00           H  
ATOM    315  HG  SER A  22      93.686  47.307  56.731  1.00110.00           H  
ATOM    316  N   GLY A  23      91.631  43.893  55.839  1.00 30.00           N  
ATOM    317  CA  GLY A  23      91.409  43.488  54.449  1.00 30.00           C  
ATOM    318  C   GLY A  23      92.588  42.693  53.856  1.00 30.00           C  
ATOM    319  O   GLY A  23      92.485  42.245  52.715  1.00 30.00           O  
ATOM    320  H   GLY A  23      91.192  43.322  56.548  1.00110.00           H  
ATOM    321  HA2 GLY A  23      90.512  42.869  54.407  1.00110.00           H  
ATOM    322  HA3 GLY A  23      91.217  44.364  53.826  1.00110.00           H  
ATOM    323  N   GLN A  24      93.688  42.513  54.608  1.00 30.00           N  
ATOM    324  CA  GLN A  24      94.903  41.823  54.185  1.00 30.00           C  
ATOM    325  C   GLN A  24      95.687  41.389  55.430  1.00 30.00           C  
ATOM    326  O   GLN A  24      95.728  40.196  55.731  1.00 30.00           O  
ATOM    327  CB  GLN A  24      95.723  42.706  53.210  1.00 30.00           C  
ATOM    328  CG  GLN A  24      97.065  42.087  52.760  1.00 30.00           C  
ATOM    329  CD  GLN A  24      97.832  42.963  51.766  1.00 30.00           C  
ATOM    330  OE1 GLN A  24      97.668  44.181  51.731  1.00 30.00           O  
ATOM    331  NE2 GLN A  24      98.705  42.344  50.970  1.00 30.00           N  
ATOM    332  H   GLN A  24      93.697  42.884  55.547  1.00110.00           H  
ATOM    333  HA  GLN A  24      94.608  40.912  53.659  1.00110.00           H  
ATOM    334  HB2 GLN A  24      95.121  42.911  52.323  1.00110.00           H  
ATOM    335  HB3 GLN A  24      95.906  43.677  53.673  1.00110.00           H  
ATOM    336  HG2 GLN A  24      97.720  41.920  53.616  1.00110.00           H  
ATOM    337  HG3 GLN A  24      96.882  41.110  52.310  1.00110.00           H  
ATOM    338 HE21 GLN A  24      99.252  42.877  50.311  1.00110.00           H  
ATOM    339 HE22 GLN A  24      98.825  41.343  51.024  1.00110.00           H  
ATOM    340  N   TYR A  25      96.294  42.369  56.123  1.00 30.00           N  
ATOM    341  CA  TYR A  25      97.067  42.163  57.346  1.00 30.00           C  
ATOM    342  C   TYR A  25      96.155  41.804  58.529  1.00 30.00           C  
ATOM    343  O   TYR A  25      95.238  42.566  58.835  1.00 30.00           O  
ATOM    344  CB  TYR A  25      97.915  43.421  57.633  1.00 30.00           C  
ATOM    345  CG  TYR A  25      98.667  43.398  58.956  1.00 30.00           C  
ATOM    346  CD1 TYR A  25      99.848  42.637  59.085  1.00 30.00           C  
ATOM    347  CD2 TYR A  25      98.168  44.106  60.071  1.00 30.00           C  
ATOM    348  CE1 TYR A  25     100.520  42.579  60.321  1.00 30.00           C  
ATOM    349  CE2 TYR A  25      98.839  44.046  61.307  1.00 30.00           C  
ATOM    350  CZ  TYR A  25     100.015  43.281  61.432  1.00 30.00           C  
ATOM    351  OH  TYR A  25     100.664  43.217  62.630  1.00 30.00           O  
ATOM    352  H   TYR A  25      96.216  43.324  55.803  1.00110.00           H  
ATOM    353  HA  TYR A  25      97.755  41.334  57.167  1.00110.00           H  
ATOM    354  HB2 TYR A  25      98.636  43.567  56.828  1.00110.00           H  
ATOM    355  HB3 TYR A  25      97.274  44.304  57.622  1.00110.00           H  
ATOM    356  HD1 TYR A  25     100.235  42.087  58.239  1.00110.00           H  
ATOM    357  HD2 TYR A  25      97.258  44.683  59.986  1.00110.00           H  
ATOM    358  HE1 TYR A  25     101.422  41.992  60.415  1.00110.00           H  
ATOM    359  HE2 TYR A  25      98.444  44.583  62.157  1.00110.00           H  
ATOM    360  HH  TYR A  25     100.230  43.727  63.319  1.00110.00           H  
ATOM    361  N   ILE A  26      96.461  40.673  59.182  1.00 30.00           N  
ATOM    362  CA  ILE A  26      95.779  40.188  60.382  1.00 30.00           C  
ATOM    363  C   ILE A  26      96.181  41.045  61.598  1.00 30.00           C  
ATOM    364  O   ILE A  26      97.347  41.037  61.994  1.00 30.00           O  
ATOM    365  CB  ILE A  26      96.108  38.688  60.652  1.00 30.00           C  
ATOM    366  CG1 ILE A  26      95.572  37.809  59.498  1.00 30.00           C  
ATOM    367  CG2 ILE A  26      95.591  38.155  62.011  1.00 30.00           C  
ATOM    368  CD1 ILE A  26      96.114  36.373  59.495  1.00 30.00           C  
ATOM    369  H   ILE A  26      97.239  40.114  58.863  1.00110.00           H  
ATOM    370  HA  ILE A  26      94.704  40.274  60.219  1.00110.00           H  
ATOM    371  HB  ILE A  26      97.195  38.586  60.660  1.00110.00           H  
ATOM    372 HG12 ILE A  26      94.485  37.790  59.545  1.00110.00           H  
ATOM    373 HG13 ILE A  26      95.814  38.252  58.532  1.00110.00           H  
ATOM    374 HG21 ILE A  26      95.814  37.096  62.137  1.00110.00           H  
ATOM    375 HG22 ILE A  26      96.049  38.661  62.861  1.00110.00           H  
ATOM    376 HG23 ILE A  26      94.512  38.276  62.095  1.00110.00           H  
ATOM    377 HD11 ILE A  26      96.015  35.924  58.506  1.00110.00           H  
ATOM    378 HD12 ILE A  26      97.168  36.340  59.770  1.00110.00           H  
ATOM    379 HD13 ILE A  26      95.565  35.745  60.193  1.00110.00           H  
ATOM    380  N   SER A  27      95.198  41.775  62.147  1.00 30.00           N  
ATOM    381  CA  SER A  27      95.356  42.654  63.305  1.00 30.00           C  
ATOM    382  C   SER A  27      95.369  41.879  64.639  1.00 30.00           C  
ATOM    383  O   SER A  27      96.049  42.308  65.570  1.00 30.00           O  
ATOM    384  CB  SER A  27      94.235  43.713  63.261  1.00 30.00           C  
ATOM    385  OG  SER A  27      94.367  44.675  64.289  1.00110.00           O  
ATOM    386  H   SER A  27      94.266  41.707  61.765  1.00110.00           H  
ATOM    387  HA  SER A  27      96.313  43.172  63.212  1.00110.00           H  
ATOM    388  HB2 SER A  27      94.251  44.237  62.304  1.00110.00           H  
ATOM    389  HB3 SER A  27      93.255  43.242  63.344  1.00110.00           H  
ATOM    390  HG  SER A  27      94.266  44.238  65.138  1.00110.00           H  
ATOM    391  N   SER A  28      94.634  40.755  64.702  1.00 30.00           N  
ATOM    392  CA  SER A  28      94.554  39.856  65.853  1.00 30.00           C  
ATOM    393  C   SER A  28      93.953  38.517  65.400  1.00 30.00           C  
ATOM    394  O   SER A  28      93.140  38.497  64.477  1.00 30.00           O  
ATOM    395  CB  SER A  28      93.745  40.512  67.000  1.00 30.00           C  
ATOM    396  OG  SER A  28      93.620  39.659  68.124  1.00 30.00           O  
ATOM    397  H   SER A  28      94.109  40.462  63.890  1.00110.00           H  
ATOM    398  HA  SER A  28      95.571  39.665  66.202  1.00110.00           H  
ATOM    399  HB2 SER A  28      94.223  41.434  67.333  1.00110.00           H  
ATOM    400  HB3 SER A  28      92.747  40.784  66.659  1.00110.00           H  
ATOM    401  HG  SER A  28      93.192  40.149  68.832  1.00110.00           H  
ATOM    402  N   GLN A  29      94.364  37.431  66.069  1.00 30.00           N  
ATOM    403  CA  GLN A  29      93.938  36.055  65.794  1.00 30.00           C  
ATOM    404  C   GLN A  29      93.209  35.445  67.015  1.00 30.00           C  
ATOM    405  O   GLN A  29      92.813  34.281  66.945  1.00 30.00           O  
ATOM    406  CB  GLN A  29      95.215  35.251  65.439  1.00 30.00           C  
ATOM    407  CG  GLN A  29      95.006  33.947  64.640  1.00 30.00           C  
ATOM    408  CD  GLN A  29      94.752  34.204  63.153  1.00 30.00           C  
ATOM    409  OE1 GLN A  29      93.658  34.594  62.754  1.00 30.00           O  
ATOM    410  NE2 GLN A  29      95.773  33.979  62.323  1.00 30.00           N  
ATOM    411  H   GLN A  29      95.029  37.542  66.822  1.00110.00           H  
ATOM    412  HA  GLN A  29      93.240  36.030  64.956  1.00110.00           H  
ATOM    413  HB2 GLN A  29      95.904  35.884  64.875  1.00110.00           H  
ATOM    414  HB3 GLN A  29      95.751  35.015  66.360  1.00110.00           H  
ATOM    415  HG2 GLN A  29      95.898  33.327  64.739  1.00110.00           H  
ATOM    416  HG3 GLN A  29      94.192  33.351  65.047  1.00110.00           H  
ATOM    417 HE21 GLN A  29      95.689  34.171  61.336  1.00110.00           H  
ATOM    418 HE22 GLN A  29      96.659  33.656  62.685  1.00110.00           H  
ATOM    419  N   THR A  30      93.062  36.217  68.109  1.00 30.00           N  
ATOM    420  CA  THR A  30      92.562  35.756  69.411  1.00 30.00           C  
ATOM    421  C   THR A  30      91.431  36.669  69.953  1.00 30.00           C  
ATOM    422  O   THR A  30      91.262  36.808  71.164  1.00 30.00           O  
ATOM    423  CB  THR A  30      93.718  35.613  70.452  1.00 30.00           C  
ATOM    424  OG1 THR A  30      94.845  35.007  69.846  1.00 30.00           O  
ATOM    425  CG2 THR A  30      93.393  34.733  71.678  1.00 30.00           C  
ATOM    426  H   THR A  30      93.388  37.173  68.081  1.00110.00           H  
ATOM    427  HA  THR A  30      92.108  34.771  69.298  1.00110.00           H  
ATOM    428  HB  THR A  30      94.033  36.600  70.794  1.00110.00           H  
ATOM    429  HG1 THR A  30      94.619  34.103  69.614  1.00110.00           H  
ATOM    430 HG21 THR A  30      94.282  34.581  72.292  1.00110.00           H  
ATOM    431 HG22 THR A  30      92.641  35.170  72.333  1.00110.00           H  
ATOM    432 HG23 THR A  30      93.036  33.749  71.374  1.00110.00           H  
ATOM    433  N   VAL A  31      90.646  37.272  69.042  1.00 30.00           N  
ATOM    434  CA  VAL A  31      89.481  38.100  69.370  1.00 30.00           C  
ATOM    435  C   VAL A  31      88.305  37.216  69.833  1.00 30.00           C  
ATOM    436  O   VAL A  31      87.930  36.286  69.117  1.00 30.00           O  
ATOM    437  CB  VAL A  31      88.995  38.923  68.139  1.00 30.00           C  
ATOM    438  CG1 VAL A  31      87.792  39.842  68.441  1.00 30.00           C  
ATOM    439  CG2 VAL A  31      90.134  39.758  67.532  1.00 30.00           C  
ATOM    440  H   VAL A  31      90.810  37.103  68.058  1.00110.00           H  
ATOM    441  HA  VAL A  31      89.755  38.791  70.170  1.00110.00           H  
ATOM    442  HB  VAL A  31      88.669  38.230  67.363  1.00110.00           H  
ATOM    443 HG11 VAL A  31      87.510  40.421  67.561  1.00110.00           H  
ATOM    444 HG12 VAL A  31      86.905  39.285  68.743  1.00110.00           H  
ATOM    445 HG13 VAL A  31      88.024  40.548  69.239  1.00110.00           H  
ATOM    446 HG21 VAL A  31      89.767  40.367  66.709  1.00110.00           H  
ATOM    447 HG22 VAL A  31      90.575  40.428  68.271  1.00110.00           H  
ATOM    448 HG23 VAL A  31      90.927  39.127  67.131  1.00110.00           H  
ATOM    449  N   MET A  32      87.728  37.534  71.004  1.00 30.00           N  
ATOM    450  CA  MET A  32      86.526  36.874  71.517  1.00 30.00           C  
ATOM    451  C   MET A  32      85.295  37.585  70.923  1.00 30.00           C  
ATOM    452  O   MET A  32      84.860  38.607  71.453  1.00 30.00           O  
ATOM    453  CB  MET A  32      86.561  36.864  73.065  1.00 30.00           C  
ATOM    454  CG  MET A  32      85.870  35.654  73.726  1.00 30.00           C  
ATOM    455  SD  MET A  32      84.113  35.369  73.359  1.00 30.00           S  
ATOM    456  CE  MET A  32      84.224  34.215  71.967  1.00 30.00           C  
ATOM    457  H   MET A  32      88.077  38.312  71.545  1.00110.00           H  
ATOM    458  HA  MET A  32      86.545  35.836  71.185  1.00110.00           H  
ATOM    459  HB2 MET A  32      87.601  36.843  73.393  1.00110.00           H  
ATOM    460  HB3 MET A  32      86.159  37.789  73.481  1.00110.00           H  
ATOM    461  HG2 MET A  32      86.422  34.743  73.494  1.00110.00           H  
ATOM    462  HG3 MET A  32      85.944  35.772  74.807  1.00110.00           H  
ATOM    463  HE1 MET A  32      83.236  33.831  71.719  1.00110.00           H  
ATOM    464  HE2 MET A  32      84.622  34.688  71.075  1.00110.00           H  
ATOM    465  HE3 MET A  32      84.872  33.381  72.230  1.00110.00           H  
ATOM    466  N   LYS A  33      84.803  37.054  69.791  1.00 30.00           N  
ATOM    467  CA  LYS A  33      83.773  37.681  68.961  1.00 30.00           C  
ATOM    468  C   LYS A  33      82.315  37.562  69.452  1.00 30.00           C  
ATOM    469  O   LYS A  33      81.448  38.150  68.808  1.00 30.00           O  
ATOM    470  CB  LYS A  33      83.940  37.224  67.496  1.00 30.00           C  
ATOM    471  CG  LYS A  33      85.159  37.837  66.795  1.00 30.00           C  
ATOM    472  CD  LYS A  33      85.105  37.653  65.275  1.00 30.00           C  
ATOM    473  CE  LYS A  33      86.324  38.261  64.577  1.00 30.00           C  
ATOM    474  NZ  LYS A  33      86.227  38.108  63.120  1.00 30.00           N1+
ATOM    475  H   LYS A  33      85.234  36.227  69.404  1.00110.00           H  
ATOM    476  HA  LYS A  33      83.979  38.749  68.989  1.00110.00           H  
ATOM    477  HB2 LYS A  33      84.009  36.141  67.443  1.00110.00           H  
ATOM    478  HB3 LYS A  33      83.056  37.504  66.921  1.00110.00           H  
ATOM    479  HG2 LYS A  33      85.223  38.901  67.017  1.00110.00           H  
ATOM    480  HG3 LYS A  33      86.070  37.385  67.188  1.00110.00           H  
ATOM    481  HD2 LYS A  33      85.034  36.591  65.039  1.00110.00           H  
ATOM    482  HD3 LYS A  33      84.196  38.114  64.885  1.00110.00           H  
ATOM    483  HE2 LYS A  33      86.415  39.322  64.814  1.00110.00           H  
ATOM    484  HE3 LYS A  33      87.236  37.776  64.923  1.00110.00           H  
ATOM    485  HZ1 LYS A  33      86.121  37.127  62.885  1.00110.00           H  
ATOM    486  HZ2 LYS A  33      85.434  38.621  62.764  1.00110.00           H  
ATOM    487  HZ3 LYS A  33      87.076  38.450  62.683  1.00110.00           H  
ATOM    488  N   VAL A  34      82.058  36.864  70.571  1.00 30.00           N  
ATOM    489  CA  VAL A  34      80.762  36.888  71.257  1.00 30.00           C  
ATOM    490  C   VAL A  34      80.876  37.834  72.463  1.00 30.00           C  
ATOM    491  O   VAL A  34      81.625  37.540  73.396  1.00 30.00           O  
ATOM    492  CB  VAL A  34      80.319  35.475  71.742  1.00 30.00           C  
ATOM    493  CG1 VAL A  34      79.129  35.466  72.729  1.00 30.00           C  
ATOM    494  CG2 VAL A  34      79.985  34.570  70.545  1.00 30.00           C  
ATOM    495  H   VAL A  34      82.815  36.418  71.069  1.00110.00           H  
ATOM    496  HA  VAL A  34      79.984  37.264  70.592  1.00110.00           H  
ATOM    497  HB  VAL A  34      81.159  35.016  72.264  1.00110.00           H  
ATOM    498 HG11 VAL A  34      78.784  34.450  72.924  1.00110.00           H  
ATOM    499 HG12 VAL A  34      79.395  35.891  73.697  1.00110.00           H  
ATOM    500 HG13 VAL A  34      78.282  36.027  72.336  1.00110.00           H  
ATOM    501 HG21 VAL A  34      79.662  33.580  70.863  1.00110.00           H  
ATOM    502 HG22 VAL A  34      79.189  34.994  69.935  1.00110.00           H  
ATOM    503 HG23 VAL A  34      80.853  34.434  69.906  1.00110.00           H  
ATOM    504  N   LEU A  35      80.124  38.946  72.425  1.00 30.00           N  
ATOM    505  CA  LEU A  35      80.009  39.878  73.546  1.00 30.00           C  
ATOM    506  C   LEU A  35      78.920  39.367  74.498  1.00 30.00           C  
ATOM    507  O   LEU A  35      77.789  39.151  74.070  1.00 30.00           O  
ATOM    508  CB  LEU A  35      79.739  41.303  73.012  1.00 30.00           C  
ATOM    509  CG  LEU A  35      79.884  42.431  74.069  1.00 30.00           C  
ATOM    510  CD1 LEU A  35      80.321  43.758  73.414  1.00 30.00           C  
ATOM    511  CD2 LEU A  35      78.619  42.605  74.939  1.00 30.00           C  
ATOM    512  H   LEU A  35      79.519  39.119  71.634  1.00110.00           H  
ATOM    513  HA  LEU A  35      80.963  39.904  74.077  1.00110.00           H  
ATOM    514  HB2 LEU A  35      80.472  41.480  72.224  1.00110.00           H  
ATOM    515  HB3 LEU A  35      78.767  41.359  72.520  1.00110.00           H  
ATOM    516  HG  LEU A  35      80.697  42.152  74.740  1.00110.00           H  
ATOM    517 HD11 LEU A  35      79.758  44.621  73.769  1.00110.00           H  
ATOM    518 HD12 LEU A  35      81.371  43.965  73.623  1.00110.00           H  
ATOM    519 HD13 LEU A  35      80.208  43.729  72.330  1.00110.00           H  
ATOM    520 HD21 LEU A  35      78.808  42.288  75.965  1.00110.00           H  
ATOM    521 HD22 LEU A  35      78.266  43.634  74.987  1.00110.00           H  
ATOM    522 HD23 LEU A  35      77.787  42.012  74.566  1.00110.00           H  
ATOM    523  N   GLU A  36      79.287  39.179  75.771  1.00 30.00           N  
ATOM    524  CA  GLU A  36      78.413  38.644  76.812  1.00 30.00           C  
ATOM    525  C   GLU A  36      77.628  39.796  77.462  1.00 30.00           C  
ATOM    526  O   GLU A  36      78.101  40.394  78.428  1.00 30.00           O  
ATOM    527  CB  GLU A  36      79.282  37.831  77.796  1.00 30.00           C  
ATOM    528  CG  GLU A  36      79.953  36.612  77.114  1.00 30.00           C  
ATOM    529  CD  GLU A  36      80.872  35.791  78.020  1.00 30.00           C  
ATOM    530  OE1 GLU A  36      81.277  36.311  79.083  1.00 30.00           O  
ATOM    531  OE2 GLU A  36      81.159  34.640  77.625  1.00 30.00           O1-
ATOM    532  H   GLU A  36      80.238  39.373  76.051  1.00110.00           H  
ATOM    533  HA  GLU A  36      77.688  37.957  76.372  1.00110.00           H  
ATOM    534  HB2 GLU A  36      80.047  38.479  78.229  1.00110.00           H  
ATOM    535  HB3 GLU A  36      78.666  37.489  78.630  1.00110.00           H  
ATOM    536  HG2 GLU A  36      79.183  35.948  76.721  1.00110.00           H  
ATOM    537  HG3 GLU A  36      80.552  36.928  76.261  1.00110.00           H  
ATOM    538  N   ILE A  37      76.460  40.109  76.868  1.00 30.00           N  
ATOM    539  CA  ILE A  37      75.570  41.224  77.223  1.00 30.00           C  
ATOM    540  C   ILE A  37      75.036  41.130  78.671  1.00 30.00           C  
ATOM    541  O   ILE A  37      75.032  42.141  79.373  1.00 30.00           O  
ATOM    542  CB  ILE A  37      74.378  41.325  76.217  1.00 30.00           C  
ATOM    543  CG1 ILE A  37      74.887  41.632  74.788  1.00 30.00           C  
ATOM    544  CG2 ILE A  37      73.265  42.331  76.596  1.00 30.00           C  
ATOM    545  CD1 ILE A  37      73.798  41.581  73.707  1.00 30.00           C  
ATOM    546  H   ILE A  37      76.166  39.562  76.072  1.00110.00           H  
ATOM    547  HA  ILE A  37      76.157  42.142  77.149  1.00110.00           H  
ATOM    548  HB  ILE A  37      73.920  40.339  76.184  1.00110.00           H  
ATOM    549 HG12 ILE A  37      75.349  42.620  74.774  1.00110.00           H  
ATOM    550 HG13 ILE A  37      75.671  40.931  74.503  1.00110.00           H  
ATOM    551 HG21 ILE A  37      72.409  42.252  75.926  1.00110.00           H  
ATOM    552 HG22 ILE A  37      72.864  42.179  77.595  1.00110.00           H  
ATOM    553 HG23 ILE A  37      73.632  43.353  76.524  1.00110.00           H  
ATOM    554 HD11 ILE A  37      73.159  42.458  73.758  1.00110.00           H  
ATOM    555 HD12 ILE A  37      74.237  41.570  72.710  1.00110.00           H  
ATOM    556 HD13 ILE A  37      73.172  40.694  73.806  1.00110.00           H  
ATOM    557  N   ASN A  38      74.647  39.912  79.086  1.00 30.00           N  
ATOM    558  CA  ASN A  38      74.327  39.511  80.461  1.00 30.00           C  
ATOM    559  C   ASN A  38      74.261  37.971  80.536  1.00 30.00           C  
ATOM    560  O   ASN A  38      74.702  37.300  79.604  1.00 30.00           O  
ATOM    561  CB  ASN A  38      73.083  40.252  81.038  1.00 30.00           C  
ATOM    562  CG  ASN A  38      71.770  40.026  80.280  1.00 30.00           C  
ATOM    563  OD1 ASN A  38      71.201  38.938  80.307  1.00 30.00           O  
ATOM    564  ND2 ASN A  38      71.273  41.070  79.617  1.00 30.00           N  
ATOM    565  H   ASN A  38      74.695  39.143  78.429  1.00110.00           H  
ATOM    566  HA  ASN A  38      75.189  39.802  81.064  1.00110.00           H  
ATOM    567  HB2 ASN A  38      72.923  39.960  82.077  1.00110.00           H  
ATOM    568  HB3 ASN A  38      73.284  41.323  81.084  1.00110.00           H  
ATOM    569 HD21 ASN A  38      70.409  40.976  79.101  1.00110.00           H  
ATOM    570 HD22 ASN A  38      71.767  41.950  79.606  1.00110.00           H  
ATOM    571  N   GLU A  39      73.723  37.434  81.644  1.00 30.00           N  
ATOM    572  CA  GLU A  39      73.558  35.999  81.910  1.00 30.00           C  
ATOM    573  C   GLU A  39      72.634  35.255  80.919  1.00 30.00           C  
ATOM    574  O   GLU A  39      72.814  34.052  80.737  1.00 30.00           O  
ATOM    575  CB  GLU A  39      73.093  35.840  83.378  1.00 30.00           C  
ATOM    576  CG  GLU A  39      72.837  34.391  83.853  1.00110.00           C  
ATOM    577  CD  GLU A  39      72.426  34.312  85.324  1.00110.00           C  
ATOM    578  OE1 GLU A  39      71.571  35.130  85.729  1.00110.00           O  
ATOM    579  OE2 GLU A  39      72.962  33.419  86.016  1.00110.00           O1-
ATOM    580  H   GLU A  39      73.388  38.049  82.371  1.00110.00           H  
ATOM    581  HA  GLU A  39      74.545  35.540  81.821  1.00110.00           H  
ATOM    582  HB2 GLU A  39      73.843  36.288  84.031  1.00110.00           H  
ATOM    583  HB3 GLU A  39      72.186  36.431  83.521  1.00110.00           H  
ATOM    584  HG2 GLU A  39      72.039  33.924  83.277  1.00110.00           H  
ATOM    585  HG3 GLU A  39      73.730  33.786  83.694  1.00110.00           H  
ATOM    586  N   TYR A  40      71.677  35.970  80.305  1.00 30.00           N  
ATOM    587  CA  TYR A  40      70.654  35.425  79.407  1.00 30.00           C  
ATOM    588  C   TYR A  40      70.719  35.997  77.980  1.00 30.00           C  
ATOM    589  O   TYR A  40      69.936  35.540  77.147  1.00 30.00           O  
ATOM    590  CB  TYR A  40      69.264  35.657  80.043  1.00 30.00           C  
ATOM    591  CG  TYR A  40      68.894  34.635  81.103  1.00 30.00           C  
ATOM    592  CD1 TYR A  40      68.081  33.535  80.759  1.00 30.00           C  
ATOM    593  CD2 TYR A  40      69.373  34.760  82.424  1.00 30.00           C  
ATOM    594  CE1 TYR A  40      67.759  32.563  81.722  1.00 30.00           C  
ATOM    595  CE2 TYR A  40      69.058  33.781  83.387  1.00 30.00           C  
ATOM    596  CZ  TYR A  40      68.254  32.679  83.035  1.00 30.00           C  
ATOM    597  OH  TYR A  40      67.955  31.722  83.962  1.00 30.00           O  
ATOM    598  H   TYR A  40      71.603  36.961  80.499  1.00110.00           H  
ATOM    599  HA  TYR A  40      70.797  34.349  79.291  1.00110.00           H  
ATOM    600  HB2 TYR A  40      69.189  36.666  80.452  1.00110.00           H  
ATOM    601  HB3 TYR A  40      68.485  35.601  79.281  1.00110.00           H  
ATOM    602  HD1 TYR A  40      67.712  33.424  79.750  1.00110.00           H  
ATOM    603  HD2 TYR A  40      69.995  35.599  82.700  1.00110.00           H  
ATOM    604  HE1 TYR A  40      67.137  31.728  81.441  1.00110.00           H  
ATOM    605  HE2 TYR A  40      69.438  33.879  84.394  1.00110.00           H  
ATOM    606  HH  TYR A  40      67.466  30.982  83.592  1.00110.00           H  
ATOM    607  N   LEU A  41      71.629  36.949  77.705  1.00 30.00           N  
ATOM    608  CA  LEU A  41      71.792  37.579  76.392  1.00 30.00           C  
ATOM    609  C   LEU A  41      73.244  37.473  75.915  1.00 30.00           C  
ATOM    610  O   LEU A  41      74.171  37.655  76.705  1.00 30.00           O  
ATOM    611  CB  LEU A  41      71.357  39.060  76.466  1.00 30.00           C  
ATOM    612  CG  LEU A  41      69.833  39.263  76.356  1.00 30.00           C  
ATOM    613  CD1 LEU A  41      69.410  40.654  76.870  1.00 30.00           C  
ATOM    614  CD2 LEU A  41      69.351  39.003  74.912  1.00 30.00           C  
ATOM    615  H   LEU A  41      72.258  37.264  78.430  1.00110.00           H  
ATOM    616  HA  LEU A  41      71.175  37.068  75.652  1.00110.00           H  
ATOM    617  HB2 LEU A  41      71.737  39.490  77.392  1.00110.00           H  
ATOM    618  HB3 LEU A  41      71.824  39.638  75.667  1.00110.00           H  
ATOM    619  HG  LEU A  41      69.343  38.534  77.003  1.00110.00           H  
ATOM    620 HD11 LEU A  41      68.914  40.569  77.837  1.00110.00           H  
ATOM    621 HD12 LEU A  41      70.263  41.320  76.995  1.00110.00           H  
ATOM    622 HD13 LEU A  41      68.712  41.158  76.205  1.00110.00           H  
ATOM    623 HD21 LEU A  41      68.678  39.773  74.535  1.00110.00           H  
ATOM    624 HD22 LEU A  41      70.179  38.939  74.206  1.00110.00           H  
ATOM    625 HD23 LEU A  41      68.823  38.055  74.854  1.00110.00           H  
ATOM    626  N   LEU A  42      73.392  37.237  74.604  1.00 30.00           N  
ATOM    627  CA  LEU A  42      74.657  37.226  73.880  1.00 30.00           C  
ATOM    628  C   LEU A  42      74.516  38.095  72.625  1.00 30.00           C  
ATOM    629  O   LEU A  42      73.550  37.945  71.875  1.00 30.00           O  
ATOM    630  CB  LEU A  42      75.024  35.782  73.469  1.00 30.00           C  
ATOM    631  CG  LEU A  42      75.447  34.853  74.625  1.00 30.00           C  
ATOM    632  CD1 LEU A  42      75.620  33.404  74.130  1.00 30.00           C  
ATOM    633  CD2 LEU A  42      76.704  35.361  75.361  1.00 30.00           C  
ATOM    634  H   LEU A  42      72.567  37.100  74.031  1.00110.00           H  
ATOM    635  HA  LEU A  42      75.449  37.650  74.500  1.00110.00           H  
ATOM    636  HB2 LEU A  42      74.178  35.343  72.937  1.00110.00           H  
ATOM    637  HB3 LEU A  42      75.844  35.814  72.750  1.00110.00           H  
ATOM    638  HG  LEU A  42      74.626  34.841  75.341  1.00110.00           H  
ATOM    639 HD11 LEU A  42      75.222  32.696  74.854  1.00110.00           H  
ATOM    640 HD12 LEU A  42      75.093  33.224  73.194  1.00110.00           H  
ATOM    641 HD13 LEU A  42      76.666  33.152  73.960  1.00110.00           H  
ATOM    642 HD21 LEU A  42      77.421  34.565  75.561  1.00110.00           H  
ATOM    643 HD22 LEU A  42      77.226  36.132  74.795  1.00110.00           H  
ATOM    644 HD23 LEU A  42      76.436  35.799  76.323  1.00110.00           H  
ATOM    645  N   GLY A  43      75.524  38.949  72.414  1.00 30.00           N  
ATOM    646  CA  GLY A  43      75.746  39.728  71.203  1.00 30.00           C  
ATOM    647  C   GLY A  43      76.850  39.051  70.382  1.00 30.00           C  
ATOM    648  O   GLY A  43      77.487  38.097  70.834  1.00 30.00           O  
ATOM    649  H   GLY A  43      76.279  38.979  73.089  1.00110.00           H  
ATOM    650  HA2 GLY A  43      74.836  39.853  70.617  1.00110.00           H  
ATOM    651  HA3 GLY A  43      76.081  40.723  71.493  1.00110.00           H  
ATOM    652  N   THR A  44      77.092  39.575  69.174  1.00 30.00           N  
ATOM    653  CA  THR A  44      78.184  39.156  68.295  1.00 30.00           C  
ATOM    654  C   THR A  44      78.704  40.365  67.500  1.00 30.00           C  
ATOM    655  O   THR A  44      77.917  41.246  67.158  1.00 30.00           O  
ATOM    656  CB  THR A  44      77.751  38.061  67.279  1.00 30.00           C  
ATOM    657  OG1 THR A  44      76.840  38.533  66.299  1.00 30.00           O  
ATOM    658  CG2 THR A  44      77.172  36.790  67.909  1.00 30.00           C  
ATOM    659  H   THR A  44      76.575  40.386  68.867  1.00110.00           H  
ATOM    660  HA  THR A  44      79.005  38.779  68.904  1.00110.00           H  
ATOM    661  HB  THR A  44      78.656  37.756  66.755  1.00110.00           H  
ATOM    662  HG1 THR A  44      77.262  39.246  65.810  1.00110.00           H  
ATOM    663 HG21 THR A  44      77.052  36.007  67.162  1.00110.00           H  
ATOM    664 HG22 THR A  44      77.836  36.403  68.680  1.00110.00           H  
ATOM    665 HG23 THR A  44      76.198  36.974  68.362  1.00110.00           H  
ATOM    666  N   MET A  45      80.010  40.359  67.186  1.00 30.00           N  
ATOM    667  CA  MET A  45      80.662  41.404  66.397  1.00 30.00           C  
ATOM    668  C   MET A  45      80.989  40.898  64.983  1.00 30.00           C  
ATOM    669  O   MET A  45      81.412  39.754  64.810  1.00 30.00           O  
ATOM    670  CB  MET A  45      81.918  41.910  67.145  1.00 30.00           C  
ATOM    671  CG  MET A  45      83.119  40.956  67.190  1.00110.00           C  
ATOM    672  SD  MET A  45      84.423  41.451  68.350  1.00110.00           S  
ATOM    673  CE  MET A  45      85.090  42.894  67.490  1.00110.00           C  
ATOM    674  H   MET A  45      80.596  39.593  67.491  1.00110.00           H  
ATOM    675  HA  MET A  45      79.988  42.257  66.300  1.00110.00           H  
ATOM    676  HB2 MET A  45      82.251  42.826  66.658  1.00110.00           H  
ATOM    677  HB3 MET A  45      81.643  42.199  68.160  1.00110.00           H  
ATOM    678  HG2 MET A  45      82.776  39.964  67.471  1.00110.00           H  
ATOM    679  HG3 MET A  45      83.569  40.854  66.202  1.00110.00           H  
ATOM    680  HE1 MET A  45      85.983  43.250  68.003  1.00110.00           H  
ATOM    681  HE2 MET A  45      85.358  42.642  66.464  1.00110.00           H  
ATOM    682  HE3 MET A  45      84.356  43.698  67.476  1.00110.00           H  
ATOM    683  N   ALA A  46      80.831  41.808  64.012  1.00 30.00           N  
ATOM    684  CA  ALA A  46      81.203  41.650  62.610  1.00 30.00           C  
ATOM    685  C   ALA A  46      81.180  43.032  61.950  1.00 30.00           C  
ATOM    686  O   ALA A  46      80.268  43.811  62.218  1.00 30.00           O  
ATOM    687  CB  ALA A  46      80.259  40.667  61.893  1.00 30.00           C  
ATOM    688  H   ALA A  46      80.463  42.719  64.251  1.00110.00           H  
ATOM    689  HA  ALA A  46      82.226  41.275  62.576  1.00110.00           H  
ATOM    690  HB1 ALA A  46      80.509  40.579  60.835  1.00110.00           H  
ATOM    691  HB2 ALA A  46      80.315  39.667  62.322  1.00110.00           H  
ATOM    692  HB3 ALA A  46      79.223  40.998  61.961  1.00110.00           H  
ATOM    693  N   GLY A  47      82.183  43.319  61.108  1.00 30.00           N  
ATOM    694  CA  GLY A  47      82.383  44.647  60.534  1.00 30.00           C  
ATOM    695  C   GLY A  47      83.327  45.445  61.438  1.00 30.00           C  
ATOM    696  O   GLY A  47      84.343  44.914  61.890  1.00 30.00           O  
ATOM    697  H   GLY A  47      82.898  42.631  60.927  1.00110.00           H  
ATOM    698  HA2 GLY A  47      82.852  44.531  59.560  1.00110.00           H  
ATOM    699  HA3 GLY A  47      81.442  45.178  60.380  1.00110.00           H  
ATOM    700  N   GLY A  48      83.010  46.734  61.656  1.00 30.00           N  
ATOM    701  CA  GLY A  48      83.794  47.664  62.471  1.00 30.00           C  
ATOM    702  C   GLY A  48      83.732  47.253  63.948  1.00 30.00           C  
ATOM    703  O   GLY A  48      82.673  47.321  64.572  1.00 30.00           O  
ATOM    704  H   GLY A  48      82.160  47.107  61.252  1.00110.00           H  
ATOM    705  HA2 GLY A  48      84.824  47.702  62.113  1.00110.00           H  
ATOM    706  HA3 GLY A  48      83.379  48.666  62.362  1.00110.00           H  
ATOM    707  N   ALA A  49      84.888  46.833  64.490  1.00 30.00           N  
ATOM    708  CA  ALA A  49      85.039  46.269  65.832  1.00 30.00           C  
ATOM    709  C   ALA A  49      84.722  47.240  66.981  1.00 30.00           C  
ATOM    710  O   ALA A  49      84.190  46.797  67.998  1.00 30.00           O  
ATOM    711  CB  ALA A  49      86.465  45.713  65.977  1.00 30.00           C  
ATOM    712  H   ALA A  49      85.715  46.810  63.911  1.00110.00           H  
ATOM    713  HA  ALA A  49      84.339  45.436  65.908  1.00110.00           H  
ATOM    714  HB1 ALA A  49      86.646  45.333  66.982  1.00110.00           H  
ATOM    715  HB2 ALA A  49      86.636  44.892  65.280  1.00110.00           H  
ATOM    716  HB3 ALA A  49      87.215  46.480  65.778  1.00110.00           H  
ATOM    717  N   ALA A  50      85.036  48.534  66.789  1.00 30.00           N  
ATOM    718  CA  ALA A  50      84.794  49.605  67.756  1.00 30.00           C  
ATOM    719  C   ALA A  50      83.300  49.871  67.994  1.00 30.00           C  
ATOM    720  O   ALA A  50      82.892  49.967  69.150  1.00 30.00           O  
ATOM    721  CB  ALA A  50      85.509  50.882  67.289  1.00 30.00           C  
ATOM    722  H   ALA A  50      85.460  48.812  65.916  1.00110.00           H  
ATOM    723  HA  ALA A  50      85.234  49.300  68.707  1.00110.00           H  
ATOM    724  HB1 ALA A  50      85.359  51.700  67.995  1.00110.00           H  
ATOM    725  HB2 ALA A  50      86.584  50.719  67.201  1.00110.00           H  
ATOM    726  HB3 ALA A  50      85.143  51.214  66.316  1.00110.00           H  
ATOM    727  N   ASP A  51      82.518  49.951  66.902  1.00 30.00           N  
ATOM    728  CA  ASP A  51      81.064  50.154  66.922  1.00 30.00           C  
ATOM    729  C   ASP A  51      80.318  48.958  67.529  1.00 30.00           C  
ATOM    730  O   ASP A  51      79.414  49.172  68.335  1.00 30.00           O  
ATOM    731  CB  ASP A  51      80.467  50.495  65.535  1.00 30.00           C  
ATOM    732  CG  ASP A  51      81.166  51.629  64.778  1.00 30.00           C  
ATOM    733  OD1 ASP A  51      81.803  52.480  65.437  1.00 30.00           O  
ATOM    734  OD2 ASP A  51      80.981  51.671  63.544  1.00 30.00           O1-
ATOM    735  H   ASP A  51      82.935  49.866  65.987  1.00110.00           H  
ATOM    736  HA  ASP A  51      80.872  51.009  67.573  1.00110.00           H  
ATOM    737  HB2 ASP A  51      80.525  49.601  64.913  1.00110.00           H  
ATOM    738  HB3 ASP A  51      79.413  50.752  65.641  1.00110.00           H  
ATOM    739  N   CYS A  52      80.742  47.732  67.172  1.00 30.00           N  
ATOM    740  CA  CYS A  52      80.228  46.474  67.718  1.00 30.00           C  
ATOM    741  C   CYS A  52      80.378  46.426  69.247  1.00 30.00           C  
ATOM    742  O   CYS A  52      79.371  46.408  69.951  1.00 30.00           O  
ATOM    743  CB  CYS A  52      80.916  45.241  67.104  1.00 30.00           C  
ATOM    744  SG  CYS A  52      80.511  45.050  65.351  1.00 30.00           S  
ATOM    745  H   CYS A  52      81.488  47.650  66.495  1.00110.00           H  
ATOM    746  HA  CYS A  52      79.162  46.422  67.489  1.00110.00           H  
ATOM    747  HB2 CYS A  52      82.000  45.295  67.208  1.00110.00           H  
ATOM    748  HB3 CYS A  52      80.586  44.339  67.619  1.00110.00           H  
ATOM    749  HG  CYS A  52      81.204  46.114  64.927  1.00110.00           H  
ATOM    750  N   GLN A  53      81.634  46.457  69.722  1.00 30.00           N  
ATOM    751  CA  GLN A  53      81.990  46.340  71.135  1.00 30.00           C  
ATOM    752  C   GLN A  53      81.479  47.478  72.034  1.00 30.00           C  
ATOM    753  O   GLN A  53      81.240  47.224  73.214  1.00 30.00           O  
ATOM    754  CB  GLN A  53      83.513  46.145  71.266  1.00 30.00           C  
ATOM    755  CG  GLN A  53      83.984  44.779  70.725  1.00 30.00           C  
ATOM    756  CD  GLN A  53      85.504  44.605  70.782  1.00 30.00           C  
ATOM    757  OE1 GLN A  53      86.260  45.541  70.530  1.00 30.00           O  
ATOM    758  NE2 GLN A  53      85.963  43.388  71.081  1.00 30.00           N  
ATOM    759  H   GLN A  53      82.410  46.521  69.076  1.00110.00           H  
ATOM    760  HA  GLN A  53      81.511  45.431  71.497  1.00110.00           H  
ATOM    761  HB2 GLN A  53      84.023  46.957  70.746  1.00110.00           H  
ATOM    762  HB3 GLN A  53      83.808  46.226  72.313  1.00110.00           H  
ATOM    763  HG2 GLN A  53      83.502  43.976  71.285  1.00110.00           H  
ATOM    764  HG3 GLN A  53      83.676  44.656  69.686  1.00110.00           H  
ATOM    765 HE21 GLN A  53      86.957  43.218  71.117  1.00110.00           H  
ATOM    766 HE22 GLN A  53      85.322  42.630  71.264  1.00110.00           H  
ATOM    767  N   TYR A  54      81.296  48.688  71.474  1.00 30.00           N  
ATOM    768  CA  TYR A  54      80.770  49.840  72.203  1.00 30.00           C  
ATOM    769  C   TYR A  54      79.240  49.798  72.349  1.00 30.00           C  
ATOM    770  O   TYR A  54      78.763  49.880  73.478  1.00 30.00           O  
ATOM    771  CB  TYR A  54      81.259  51.159  71.571  1.00 30.00           C  
ATOM    772  CG  TYR A  54      80.818  52.410  72.312  1.00 30.00           C  
ATOM    773  CD1 TYR A  54      81.278  52.648  73.625  1.00 30.00           C  
ATOM    774  CD2 TYR A  54      79.933  53.326  71.707  1.00 30.00           C  
ATOM    775  CE1 TYR A  54      80.843  53.784  74.335  1.00 30.00           C  
ATOM    776  CE2 TYR A  54      79.506  54.466  72.414  1.00 30.00           C  
ATOM    777  CZ  TYR A  54      79.953  54.692  73.730  1.00 30.00           C  
ATOM    778  OH  TYR A  54      79.524  55.791  74.415  1.00 30.00           O  
ATOM    779  H   TYR A  54      81.523  48.834  70.499  1.00110.00           H  
ATOM    780  HA  TYR A  54      81.186  49.804  73.212  1.00110.00           H  
ATOM    781  HB2 TYR A  54      82.349  51.164  71.539  1.00110.00           H  
ATOM    782  HB3 TYR A  54      80.925  51.220  70.534  1.00110.00           H  
ATOM    783  HD1 TYR A  54      81.955  51.951  74.097  1.00110.00           H  
ATOM    784  HD2 TYR A  54      79.574  53.154  70.703  1.00110.00           H  
ATOM    785  HE1 TYR A  54      81.192  53.950  75.344  1.00110.00           H  
ATOM    786  HE2 TYR A  54      78.832  55.167  71.948  1.00110.00           H  
ATOM    787  HH  TYR A  54      79.882  55.845  75.304  1.00110.00           H  
ATOM    788  N   TRP A  55      78.499  49.684  71.231  1.00 30.00           N  
ATOM    789  CA  TRP A  55      77.032  49.743  71.242  1.00 30.00           C  
ATOM    790  C   TRP A  55      76.343  48.504  71.844  1.00 30.00           C  
ATOM    791  O   TRP A  55      75.248  48.651  72.385  1.00 30.00           O  
ATOM    792  CB  TRP A  55      76.473  50.111  69.855  1.00 30.00           C  
ATOM    793  CG  TRP A  55      76.874  51.464  69.335  1.00 30.00           C  
ATOM    794  CD1 TRP A  55      77.537  51.705  68.181  1.00 30.00           C  
ATOM    795  CD2 TRP A  55      76.641  52.778  69.936  1.00 30.00           C  
ATOM    796  NE1 TRP A  55      77.747  53.059  68.034  1.00 30.00           N  
ATOM    797  CE3 TRP A  55      76.004  53.237  71.115  1.00 30.00           C  
ATOM    798  CE2 TRP A  55      77.214  53.773  69.085  1.00 30.00           C  
ATOM    799  CZ3 TRP A  55      75.939  54.610  71.426  1.00 30.00           C  
ATOM    800  CZ2 TRP A  55      77.164  55.144  69.389  1.00 30.00           C  
ATOM    801  CH2 TRP A  55      76.518  55.563  70.567  1.00 30.00           C  
ATOM    802  H   TRP A  55      78.942  49.600  70.325  1.00110.00           H  
ATOM    803  HA  TRP A  55      76.761  50.565  71.903  1.00110.00           H  
ATOM    804  HB2 TRP A  55      76.768  49.353  69.129  1.00110.00           H  
ATOM    805  HB3 TRP A  55      75.383  50.096  69.880  1.00110.00           H  
ATOM    806  HD1 TRP A  55      77.844  50.945  67.479  1.00110.00           H  
ATOM    807  HE1 TRP A  55      78.232  53.449  67.238  1.00110.00           H  
ATOM    808  HE3 TRP A  55      75.551  52.524  71.787  1.00110.00           H  
ATOM    809  HZ3 TRP A  55      75.445  54.933  72.331  1.00110.00           H  
ATOM    810  HZ2 TRP A  55      77.607  55.868  68.721  1.00110.00           H  
ATOM    811  HH2 TRP A  55      76.465  56.615  70.808  1.00110.00           H  
ATOM    812  N   GLU A  56      77.001  47.332  71.801  1.00 30.00           N  
ATOM    813  CA  GLU A  56      76.564  46.117  72.499  1.00 30.00           C  
ATOM    814  C   GLU A  56      76.821  46.173  74.019  1.00 30.00           C  
ATOM    815  O   GLU A  56      76.079  45.539  74.769  1.00 30.00           O  
ATOM    816  CB  GLU A  56      77.252  44.891  71.874  1.00 30.00           C  
ATOM    817  CG  GLU A  56      76.792  44.602  70.433  1.00 30.00           C  
ATOM    818  CD  GLU A  56      77.630  43.510  69.769  1.00 30.00           C  
ATOM    819  OE1 GLU A  56      78.162  43.787  68.672  1.00 30.00           O  
ATOM    820  OE2 GLU A  56      77.721  42.415  70.361  1.00 30.00           O1-
ATOM    821  H   GLU A  56      77.884  47.270  71.311  1.00110.00           H  
ATOM    822  HA  GLU A  56      75.488  46.003  72.355  1.00110.00           H  
ATOM    823  HB2 GLU A  56      78.330  45.046  71.886  1.00110.00           H  
ATOM    824  HB3 GLU A  56      77.070  44.008  72.489  1.00110.00           H  
ATOM    825  HG2 GLU A  56      75.750  44.286  70.440  1.00110.00           H  
ATOM    826  HG3 GLU A  56      76.837  45.502  69.819  1.00110.00           H  
ATOM    827  N   ARG A  57      77.835  46.947  74.450  1.00 30.00           N  
ATOM    828  CA  ARG A  57      78.123  47.234  75.858  1.00 30.00           C  
ATOM    829  C   ARG A  57      77.176  48.307  76.434  1.00 30.00           C  
ATOM    830  O   ARG A  57      76.785  48.187  77.594  1.00 30.00           O  
ATOM    831  CB  ARG A  57      79.616  47.600  76.001  1.00 30.00           C  
ATOM    832  CG  ARG A  57      80.085  47.927  77.430  1.00 30.00           C  
ATOM    833  CD  ARG A  57      81.578  48.280  77.484  1.00 30.00           C  
ATOM    834  NE  ARG A  57      82.069  48.370  78.866  1.00 30.00           N  
ATOM    835  CZ  ARG A  57      82.462  47.332  79.624  1.00 30.00           C  
ATOM    836  NH1 ARG A  57      82.466  46.080  79.144  1.00 30.00           N  
ATOM    837  NH2 ARG A  57      82.858  47.553  80.884  1.00 30.00           N1+
ATOM    838  H   ARG A  57      78.408  47.431  73.773  1.00110.00           H  
ATOM    839  HA  ARG A  57      77.959  46.318  76.428  1.00110.00           H  
ATOM    840  HB2 ARG A  57      80.205  46.759  75.632  1.00110.00           H  
ATOM    841  HB3 ARG A  57      79.855  48.444  75.354  1.00110.00           H  
ATOM    842  HG2 ARG A  57      79.537  48.814  77.749  1.00110.00           H  
ATOM    843  HG3 ARG A  57      79.836  47.139  78.142  1.00110.00           H  
ATOM    844  HD2 ARG A  57      82.204  47.681  76.821  1.00110.00           H  
ATOM    845  HD3 ARG A  57      81.667  49.307  77.127  1.00110.00           H  
ATOM    846  HE  ARG A  57      82.044  49.290  79.282  1.00110.00           H  
ATOM    847 HH11 ARG A  57      82.764  45.306  79.720  1.00110.00           H  
ATOM    848 HH12 ARG A  57      82.172  45.905  78.194  1.00110.00           H  
ATOM    849 HH21 ARG A  57      83.156  46.786  81.468  1.00110.00           H  
ATOM    850 HH22 ARG A  57      82.863  48.490  81.261  1.00110.00           H  
ATOM    851  N   VAL A  58      76.790  49.298  75.609  1.00 30.00           N  
ATOM    852  CA  VAL A  58      75.749  50.288  75.911  1.00 30.00           C  
ATOM    853  C   VAL A  58      74.350  49.641  75.999  1.00 30.00           C  
ATOM    854  O   VAL A  58      73.545  50.073  76.825  1.00 30.00           O  
ATOM    855  CB  VAL A  58      75.745  51.444  74.862  1.00 30.00           C  
ATOM    856  CG1 VAL A  58      74.485  52.338  74.831  1.00 30.00           C  
ATOM    857  CG2 VAL A  58      76.988  52.339  75.029  1.00 30.00           C  
ATOM    858  H   VAL A  58      77.192  49.350  74.682  1.00110.00           H  
ATOM    859  HA  VAL A  58      75.975  50.715  76.890  1.00110.00           H  
ATOM    860  HB  VAL A  58      75.816  50.986  73.877  1.00110.00           H  
ATOM    861 HG11 VAL A  58      74.610  53.166  74.134  1.00110.00           H  
ATOM    862 HG12 VAL A  58      73.600  51.792  74.505  1.00110.00           H  
ATOM    863 HG13 VAL A  58      74.276  52.765  75.812  1.00110.00           H  
ATOM    864 HG21 VAL A  58      77.052  53.079  74.231  1.00110.00           H  
ATOM    865 HG22 VAL A  58      76.961  52.876  75.978  1.00110.00           H  
ATOM    866 HG23 VAL A  58      77.912  51.764  75.008  1.00110.00           H  
ATOM    867  N   LEU A  59      74.109  48.582  75.203  1.00 30.00           N  
ATOM    868  CA  LEU A  59      72.931  47.726  75.324  1.00 30.00           C  
ATOM    869  C   LEU A  59      72.938  46.936  76.645  1.00 30.00           C  
ATOM    870  O   LEU A  59      71.917  46.941  77.324  1.00 30.00           O  
ATOM    871  CB  LEU A  59      72.785  46.814  74.081  1.00 30.00           C  
ATOM    872  CG  LEU A  59      71.609  45.804  74.112  1.00 30.00           C  
ATOM    873  CD1 LEU A  59      70.249  46.492  74.308  1.00 30.00           C  
ATOM    874  CD2 LEU A  59      71.592  44.886  72.874  1.00 30.00           C  
ATOM    875  H   LEU A  59      74.800  48.302  74.521  1.00110.00           H  
ATOM    876  HA  LEU A  59      72.071  48.398  75.347  1.00110.00           H  
ATOM    877  HB2 LEU A  59      72.688  47.442  73.194  1.00110.00           H  
ATOM    878  HB3 LEU A  59      73.708  46.253  73.945  1.00110.00           H  
ATOM    879  HG  LEU A  59      71.762  45.145  74.966  1.00110.00           H  
ATOM    880 HD11 LEU A  59      69.476  45.750  74.500  1.00110.00           H  
ATOM    881 HD12 LEU A  59      70.232  47.173  75.157  1.00110.00           H  
ATOM    882 HD13 LEU A  59      69.967  47.059  73.421  1.00110.00           H  
ATOM    883 HD21 LEU A  59      71.547  43.840  73.171  1.00110.00           H  
ATOM    884 HD22 LEU A  59      70.718  45.056  72.248  1.00110.00           H  
ATOM    885 HD23 LEU A  59      72.475  45.018  72.248  1.00110.00           H  
ATOM    886  N   GLY A  60      74.078  46.315  77.004  1.00 30.00           N  
ATOM    887  CA  GLY A  60      74.249  45.522  78.228  1.00 30.00           C  
ATOM    888  C   GLY A  60      74.120  46.355  79.513  1.00 30.00           C  
ATOM    889  O   GLY A  60      73.654  45.831  80.525  1.00 30.00           O  
ATOM    890  H   GLY A  60      74.872  46.356  76.379  1.00110.00           H  
ATOM    891  HA2 GLY A  60      73.503  44.728  78.258  1.00110.00           H  
ATOM    892  HA3 GLY A  60      75.228  45.042  78.207  1.00110.00           H  
ATOM    893  N   MET A  61      74.465  47.654  79.453  1.00 30.00           N  
ATOM    894  CA  MET A  61      74.205  48.652  80.490  1.00 30.00           C  
ATOM    895  C   MET A  61      72.696  48.852  80.717  1.00 30.00           C  
ATOM    896  O   MET A  61      72.245  48.746  81.855  1.00 30.00           O  
ATOM    897  CB  MET A  61      74.940  49.960  80.117  1.00 30.00           C  
ATOM    898  CG  MET A  61      74.599  51.197  80.968  1.00 30.00           C  
ATOM    899  SD  MET A  61      75.462  52.709  80.461  1.00 30.00           S  
ATOM    900  CE  MET A  61      74.527  53.121  78.961  1.00 30.00           C  
ATOM    901  H   MET A  61      74.877  48.006  78.600  1.00110.00           H  
ATOM    902  HA  MET A  61      74.630  48.284  81.426  1.00110.00           H  
ATOM    903  HB2 MET A  61      76.016  49.786  80.164  1.00110.00           H  
ATOM    904  HB3 MET A  61      74.734  50.195  79.076  1.00110.00           H  
ATOM    905  HG2 MET A  61      73.532  51.417  80.932  1.00110.00           H  
ATOM    906  HG3 MET A  61      74.843  51.001  82.013  1.00110.00           H  
ATOM    907  HE1 MET A  61      74.888  54.059  78.539  1.00110.00           H  
ATOM    908  HE2 MET A  61      74.640  52.342  78.209  1.00110.00           H  
ATOM    909  HE3 MET A  61      73.467  53.231  79.190  1.00110.00           H  
ATOM    910  N   GLU A  62      71.950  49.103  79.627  1.00 30.00           N  
ATOM    911  CA  GLU A  62      70.498  49.291  79.636  1.00 30.00           C  
ATOM    912  C   GLU A  62      69.686  48.018  79.938  1.00 30.00           C  
ATOM    913  O   GLU A  62      68.577  48.142  80.455  1.00 30.00           O  
ATOM    914  CB  GLU A  62      70.052  49.958  78.315  1.00 30.00           C  
ATOM    915  CG  GLU A  62      70.490  51.433  78.169  1.00 30.00           C  
ATOM    916  CD  GLU A  62      69.949  52.348  79.273  1.00 30.00           C  
ATOM    917  OE1 GLU A  62      68.756  52.200  79.621  1.00 30.00           O  
ATOM    918  OE2 GLU A  62      70.744  53.168  79.778  1.00 30.00           O1-
ATOM    919  H   GLU A  62      72.398  49.171  78.723  1.00110.00           H  
ATOM    920  HA  GLU A  62      70.271  49.968  80.459  1.00110.00           H  
ATOM    921  HB2 GLU A  62      70.461  49.395  77.474  1.00110.00           H  
ATOM    922  HB3 GLU A  62      68.968  49.891  78.203  1.00110.00           H  
ATOM    923  HG2 GLU A  62      71.579  51.498  78.153  1.00110.00           H  
ATOM    924  HG3 GLU A  62      70.146  51.823  77.211  1.00110.00           H  
ATOM    925  N   CYS A  63      70.250  46.830  79.657  1.00 30.00           N  
ATOM    926  CA  CYS A  63      69.674  45.525  79.992  1.00 30.00           C  
ATOM    927  C   CYS A  63      69.725  45.258  81.507  1.00 30.00           C  
ATOM    928  O   CYS A  63      68.751  44.745  82.059  1.00 30.00           O  
ATOM    929  CB  CYS A  63      70.380  44.367  79.259  1.00 30.00           C  
ATOM    930  SG  CYS A  63      70.102  44.428  77.467  1.00 30.00           S  
ATOM    931  H   CYS A  63      71.149  46.815  79.193  1.00110.00           H  
ATOM    932  HA  CYS A  63      68.623  45.532  79.694  1.00110.00           H  
ATOM    933  HB2 CYS A  63      71.451  44.368  79.459  1.00110.00           H  
ATOM    934  HB3 CYS A  63      69.988  43.415  79.614  1.00110.00           H  
ATOM    935  HG  CYS A  63      70.788  45.559  77.263  1.00110.00           H  
ATOM    936  N   ARG A  64      70.848  45.630  82.150  1.00 30.00           N  
ATOM    937  CA  ARG A  64      71.041  45.547  83.598  1.00 30.00           C  
ATOM    938  C   ARG A  64      70.263  46.636  84.356  1.00 30.00           C  
ATOM    939  O   ARG A  64      69.761  46.354  85.442  1.00 30.00           O  
ATOM    940  CB  ARG A  64      72.555  45.547  83.914  1.00 30.00           C  
ATOM    941  CG  ARG A  64      72.933  45.676  85.405  1.00 30.00           C  
ATOM    942  CD  ARG A  64      72.413  44.534  86.297  1.00 30.00           C  
ATOM    943  NE  ARG A  64      72.622  44.842  87.718  1.00 30.00           N  
ATOM    944  CZ  ARG A  64      72.112  44.156  88.756  1.00 30.00           C  
ATOM    945  NH1 ARG A  64      71.299  43.106  88.576  1.00 30.00           N  
ATOM    946  NH2 ARG A  64      72.424  44.534  90.002  1.00 30.00           N1+
ATOM    947  H   ARG A  64      71.611  46.035  81.624  1.00110.00           H  
ATOM    948  HA  ARG A  64      70.640  44.582  83.915  1.00110.00           H  
ATOM    949  HB2 ARG A  64      72.997  44.636  83.507  1.00110.00           H  
ATOM    950  HB3 ARG A  64      73.030  46.371  83.380  1.00110.00           H  
ATOM    951  HG2 ARG A  64      74.023  45.644  85.434  1.00110.00           H  
ATOM    952  HG3 ARG A  64      72.664  46.648  85.818  1.00110.00           H  
ATOM    953  HD2 ARG A  64      71.377  44.283  86.077  1.00110.00           H  
ATOM    954  HD3 ARG A  64      73.001  43.635  86.112  1.00110.00           H  
ATOM    955  HE  ARG A  64      73.246  45.611  87.912  1.00110.00           H  
ATOM    956 HH11 ARG A  64      70.929  42.598  89.366  1.00110.00           H  
ATOM    957 HH12 ARG A  64      71.028  42.808  87.641  1.00110.00           H  
ATOM    958 HH21 ARG A  64      72.051  44.033  90.795  1.00110.00           H  
ATOM    959 HH22 ARG A  64      73.032  45.324  90.159  1.00110.00           H  
ATOM    960  N   LEU A  65      70.142  47.842  83.777  1.00 30.00           N  
ATOM    961  CA  LEU A  65      69.329  48.918  84.342  1.00 30.00           C  
ATOM    962  C   LEU A  65      67.823  48.630  84.240  1.00 30.00           C  
ATOM    963  O   LEU A  65      67.104  49.026  85.150  1.00 30.00           O  
ATOM    964  CB  LEU A  65      69.698  50.271  83.703  1.00 30.00           C  
ATOM    965  CG  LEU A  65      71.059  50.835  84.171  1.00 30.00           C  
ATOM    966  CD1 LEU A  65      71.519  52.004  83.279  1.00 30.00           C  
ATOM    967  CD2 LEU A  65      71.061  51.212  85.668  1.00 30.00           C  
ATOM    968  H   LEU A  65      70.605  48.032  82.897  1.00110.00           H  
ATOM    969  HA  LEU A  65      69.554  48.973  85.408  1.00110.00           H  
ATOM    970  HB2 LEU A  65      69.680  50.161  82.620  1.00110.00           H  
ATOM    971  HB3 LEU A  65      68.931  51.009  83.936  1.00110.00           H  
ATOM    972  HG  LEU A  65      71.799  50.045  84.044  1.00110.00           H  
ATOM    973 HD11 LEU A  65      71.334  52.974  83.739  1.00110.00           H  
ATOM    974 HD12 LEU A  65      72.588  51.936  83.080  1.00110.00           H  
ATOM    975 HD13 LEU A  65      71.013  52.007  82.313  1.00110.00           H  
ATOM    976 HD21 LEU A  65      71.452  52.213  85.850  1.00110.00           H  
ATOM    977 HD22 LEU A  65      70.062  51.176  86.104  1.00110.00           H  
ATOM    978 HD23 LEU A  65      71.687  50.522  86.234  1.00110.00           H  
ATOM    979  N   TRP A  66      67.374  47.893  83.207  1.00 30.00           N  
ATOM    980  CA  TRP A  66      66.005  47.371  83.100  1.00 30.00           C  
ATOM    981  C   TRP A  66      65.669  46.391  84.242  1.00 30.00           C  
ATOM    982  O   TRP A  66      64.572  46.474  84.792  1.00 30.00           O  
ATOM    983  CB  TRP A  66      65.808  46.737  81.705  1.00 30.00           C  
ATOM    984  CG  TRP A  66      64.433  46.258  81.326  1.00 30.00           C  
ATOM    985  CD1 TRP A  66      63.768  45.219  81.882  1.00 30.00           C  
ATOM    986  CD2 TRP A  66      63.557  46.764  80.271  1.00 30.00           C  
ATOM    987  NE1 TRP A  66      62.544  45.062  81.268  1.00 30.00           N  
ATOM    988  CE3 TRP A  66      63.653  47.802  79.313  1.00 30.00           C  
ATOM    989  CE2 TRP A  66      62.365  45.977  80.253  1.00 30.00           C  
ATOM    990  CZ3 TRP A  66      62.622  48.033  78.380  1.00 30.00           C  
ATOM    991  CZ2 TRP A  66      61.327  46.202  79.331  1.00 30.00           C  
ATOM    992  CH2 TRP A  66      61.461  47.236  78.387  1.00 30.00           C  
ATOM    993  H   TRP A  66      68.016  47.615  82.477  1.00110.00           H  
ATOM    994  HA  TRP A  66      65.325  48.220  83.179  1.00110.00           H  
ATOM    995  HB2 TRP A  66      66.093  47.470  80.951  1.00110.00           H  
ATOM    996  HB3 TRP A  66      66.494  45.902  81.575  1.00110.00           H  
ATOM    997  HD1 TRP A  66      64.151  44.602  82.681  1.00110.00           H  
ATOM    998  HE1 TRP A  66      61.892  44.337  81.534  1.00110.00           H  
ATOM    999  HE3 TRP A  66      64.539  48.419  79.286  1.00110.00           H  
ATOM   1000  HZ3 TRP A  66      62.725  48.826  77.653  1.00110.00           H  
ATOM   1001  HZ2 TRP A  66      60.441  45.585  79.343  1.00110.00           H  
ATOM   1002  HH2 TRP A  66      60.676  47.417  77.668  1.00110.00           H  
ATOM   1003  N   GLU A  67      66.636  45.527  84.606  1.00 30.00           N  
ATOM   1004  CA  GLU A  67      66.549  44.595  85.733  1.00 30.00           C  
ATOM   1005  C   GLU A  67      66.455  45.293  87.107  1.00 30.00           C  
ATOM   1006  O   GLU A  67      65.832  44.736  88.008  1.00 30.00           O  
ATOM   1007  CB  GLU A  67      67.714  43.581  85.638  1.00 30.00           C  
ATOM   1008  CG  GLU A  67      67.723  42.476  86.717  1.00 30.00           C  
ATOM   1009  CD  GLU A  67      68.891  41.498  86.562  1.00 30.00           C  
ATOM   1010  OE1 GLU A  67      70.009  41.971  86.259  1.00 30.00           O  
ATOM   1011  OE2 GLU A  67      68.652  40.288  86.771  1.00 30.00           O1-
ATOM   1012  H   GLU A  67      67.511  45.526  84.101  1.00110.00           H  
ATOM   1013  HA  GLU A  67      65.624  44.036  85.612  1.00110.00           H  
ATOM   1014  HB2 GLU A  67      67.693  43.110  84.655  1.00110.00           H  
ATOM   1015  HB3 GLU A  67      68.657  44.121  85.682  1.00110.00           H  
ATOM   1016  HG2 GLU A  67      67.800  42.907  87.715  1.00110.00           H  
ATOM   1017  HG3 GLU A  67      66.782  41.923  86.685  1.00110.00           H  
ATOM   1018  N   LEU A  68      67.034  46.500  87.234  1.00 30.00           N  
ATOM   1019  CA  LEU A  68      66.985  47.322  88.446  1.00 30.00           C  
ATOM   1020  C   LEU A  68      65.701  48.170  88.529  1.00 30.00           C  
ATOM   1021  O   LEU A  68      65.133  48.276  89.615  1.00 30.00           O  
ATOM   1022  CB  LEU A  68      68.240  48.220  88.504  1.00 30.00           C  
ATOM   1023  CG  LEU A  68      69.564  47.448  88.710  1.00 30.00           C  
ATOM   1024  CD1 LEU A  68      70.784  48.339  88.392  1.00 30.00           C  
ATOM   1025  CD2 LEU A  68      69.646  46.798  90.109  1.00 30.00           C  
ATOM   1026  H   LEU A  68      67.536  46.891  86.450  1.00110.00           H  
ATOM   1027  HA  LEU A  68      66.987  46.665  89.316  1.00110.00           H  
ATOM   1028  HB2 LEU A  68      68.296  48.795  87.578  1.00110.00           H  
ATOM   1029  HB3 LEU A  68      68.137  48.959  89.301  1.00110.00           H  
ATOM   1030  HG  LEU A  68      69.592  46.631  87.990  1.00110.00           H  
ATOM   1031 HD11 LEU A  68      71.498  48.397  89.213  1.00110.00           H  
ATOM   1032 HD12 LEU A  68      71.322  47.955  87.525  1.00110.00           H  
ATOM   1033 HD13 LEU A  68      70.491  49.362  88.157  1.00110.00           H  
ATOM   1034 HD21 LEU A  68      70.571  47.029  90.634  1.00110.00           H  
ATOM   1035 HD22 LEU A  68      68.828  47.116  90.757  1.00110.00           H  
ATOM   1036 HD23 LEU A  68      69.587  45.712  90.028  1.00110.00           H  
ATOM   1037  N   ARG A  69      65.264  48.745  87.393  1.00 30.00           N  
ATOM   1038  CA  ARG A  69      64.052  49.565  87.262  1.00 30.00           C  
ATOM   1039  C   ARG A  69      62.760  48.762  87.493  1.00 30.00           C  
ATOM   1040  O   ARG A  69      61.861  49.262  88.168  1.00 30.00           O  
ATOM   1041  CB  ARG A  69      64.014  50.204  85.854  1.00 30.00           C  
ATOM   1042  CG  ARG A  69      65.079  51.291  85.602  1.00 30.00           C  
ATOM   1043  CD  ARG A  69      65.240  51.593  84.101  1.00 30.00           C  
ATOM   1044  NE  ARG A  69      66.426  52.420  83.819  1.00 30.00           N  
ATOM   1045  CZ  ARG A  69      67.134  52.418  82.672  1.00 30.00           C  
ATOM   1046  NH1 ARG A  69      68.153  53.273  82.514  1.00 30.00           N  
ATOM   1047  NH2 ARG A  69      66.856  51.578  81.666  1.00 30.00           N1+
ATOM   1048  H   ARG A  69      65.806  48.627  86.547  1.00110.00           H  
ATOM   1049  HA  ARG A  69      64.100  50.360  88.009  1.00110.00           H  
ATOM   1050  HB2 ARG A  69      64.130  49.403  85.123  1.00110.00           H  
ATOM   1051  HB3 ARG A  69      63.032  50.640  85.656  1.00110.00           H  
ATOM   1052  HG2 ARG A  69      64.741  52.188  86.120  1.00110.00           H  
ATOM   1053  HG3 ARG A  69      66.044  51.053  86.044  1.00110.00           H  
ATOM   1054  HD2 ARG A  69      65.217  50.673  83.517  1.00110.00           H  
ATOM   1055  HD3 ARG A  69      64.397  52.196  83.762  1.00110.00           H  
ATOM   1056  HE  ARG A  69      66.665  53.100  84.525  1.00110.00           H  
ATOM   1057 HH11 ARG A  69      68.682  53.258  81.647  1.00110.00           H  
ATOM   1058 HH12 ARG A  69      68.406  53.926  83.239  1.00110.00           H  
ATOM   1059 HH21 ARG A  69      67.414  51.622  80.815  1.00110.00           H  
ATOM   1060 HH22 ARG A  69      66.108  50.905  81.743  1.00110.00           H  
ATOM   1061  N   ASN A  70      62.692  47.554  86.907  1.00 30.00           N  
ATOM   1062  CA  ASN A  70      61.480  46.729  86.836  1.00 30.00           C  
ATOM   1063  C   ASN A  70      61.552  45.478  87.732  1.00 30.00           C  
ATOM   1064  O   ASN A  70      60.563  44.747  87.790  1.00 30.00           O  
ATOM   1065  CB  ASN A  70      61.223  46.327  85.361  1.00 30.00           C  
ATOM   1066  CG  ASN A  70      61.053  47.531  84.424  1.00 30.00           C  
ATOM   1067  OD1 ASN A  70      60.320  48.469  84.731  1.00 30.00           O  
ATOM   1068  ND2 ASN A  70      61.721  47.510  83.270  1.00 30.00           N  
ATOM   1069  H   ASN A  70      63.481  47.223  86.367  1.00110.00           H  
ATOM   1070  HA  ASN A  70      60.615  47.293  87.191  1.00110.00           H  
ATOM   1071  HB2 ASN A  70      62.027  45.684  84.999  1.00110.00           H  
ATOM   1072  HB3 ASN A  70      60.308  45.737  85.290  1.00110.00           H  
ATOM   1073 HD21 ASN A  70      61.628  48.276  82.619  1.00110.00           H  
ATOM   1074 HD22 ASN A  70      62.311  46.725  83.029  1.00110.00           H  
ATOM   1075  N   ASN A  71      62.692  45.247  88.413  1.00 30.00           N  
ATOM   1076  CA  ASN A  71      62.947  44.120  89.328  1.00 30.00           C  
ATOM   1077  C   ASN A  71      62.939  42.733  88.636  1.00 30.00           C  
ATOM   1078  O   ASN A  71      62.725  41.721  89.302  1.00 30.00           O  
ATOM   1079  CB  ASN A  71      61.982  44.172  90.547  1.00 30.00           C  
ATOM   1080  CG  ASN A  71      62.621  43.713  91.862  1.00110.00           C  
ATOM   1081  OD1 ASN A  71      63.653  44.235  92.277  1.00110.00           O  
ATOM   1082  ND2 ASN A  71      61.995  42.747  92.537  1.00110.00           N  
ATOM   1083  H   ASN A  71      63.454  45.902  88.317  1.00110.00           H  
ATOM   1084  HA  ASN A  71      63.973  44.198  89.687  1.00110.00           H  
ATOM   1085  HB2 ASN A  71      61.702  45.210  90.734  1.00110.00           H  
ATOM   1086  HB3 ASN A  71      61.047  43.648  90.344  1.00110.00           H  
ATOM   1087 HD21 ASN A  71      62.373  42.419  93.414  1.00110.00           H  
ATOM   1088 HD22 ASN A  71      61.151  42.330  92.172  1.00110.00           H  
ATOM   1089  N   CYS A  72      63.172  42.710  87.312  1.00 30.00           N  
ATOM   1090  CA  CYS A  72      63.104  41.525  86.459  1.00 30.00           C  
ATOM   1091  C   CYS A  72      63.776  41.859  85.119  1.00 30.00           C  
ATOM   1092  O   CYS A  72      63.573  42.960  84.605  1.00 30.00           O  
ATOM   1093  CB  CYS A  72      61.645  41.032  86.284  1.00 30.00           C  
ATOM   1094  SG  CYS A  72      61.500  39.571  85.209  1.00110.00           S  
ATOM   1095  H   CYS A  72      63.356  43.579  86.831  1.00110.00           H  
ATOM   1096  HA  CYS A  72      63.686  40.736  86.941  1.00110.00           H  
ATOM   1097  HB2 CYS A  72      61.212  40.773  87.250  1.00110.00           H  
ATOM   1098  HB3 CYS A  72      61.026  41.827  85.869  1.00110.00           H  
ATOM   1099  HG  CYS A  72      60.177  39.434  85.342  1.00110.00           H  
ATOM   1100  N   ARG A  73      64.553  40.898  84.583  1.00 30.00           N  
ATOM   1101  CA  ARG A  73      65.314  41.008  83.333  1.00 30.00           C  
ATOM   1102  C   ARG A  73      64.473  41.383  82.101  1.00 30.00           C  
ATOM   1103  O   ARG A  73      63.293  41.042  82.007  1.00 30.00           O  
ATOM   1104  CB  ARG A  73      66.064  39.689  83.048  1.00 30.00           C  
ATOM   1105  CG  ARG A  73      67.196  39.389  84.043  1.00 30.00           C  
ATOM   1106  CD  ARG A  73      67.999  38.125  83.693  1.00 30.00           C  
ATOM   1107  NE  ARG A  73      67.233  36.894  83.927  1.00 30.00           N  
ATOM   1108  CZ  ARG A  73      67.182  36.217  85.087  1.00 30.00           C  
ATOM   1109  NH1 ARG A  73      66.434  35.109  85.165  1.00 30.00           N  
ATOM   1110  NH2 ARG A  73      67.869  36.628  86.163  1.00 30.00           N1+
ATOM   1111  H   ARG A  73      64.642  40.018  85.068  1.00110.00           H  
ATOM   1112  HA  ARG A  73      66.048  41.800  83.489  1.00110.00           H  
ATOM   1113  HB2 ARG A  73      65.360  38.856  83.008  1.00110.00           H  
ATOM   1114  HB3 ARG A  73      66.515  39.748  82.055  1.00110.00           H  
ATOM   1115  HG2 ARG A  73      67.874  40.236  84.150  1.00110.00           H  
ATOM   1116  HG3 ARG A  73      66.729  39.243  85.017  1.00110.00           H  
ATOM   1117  HD2 ARG A  73      68.137  38.121  82.612  1.00110.00           H  
ATOM   1118  HD3 ARG A  73      69.006  38.116  84.111  1.00110.00           H  
ATOM   1119  HE  ARG A  73      66.675  36.567  83.152  1.00110.00           H  
ATOM   1120 HH11 ARG A  73      66.395  34.579  86.023  1.00110.00           H  
ATOM   1121 HH12 ARG A  73      65.927  34.777  84.357  1.00110.00           H  
ATOM   1122 HH21 ARG A  73      67.849  36.101  87.023  1.00110.00           H  
ATOM   1123 HH22 ARG A  73      68.431  37.467  86.114  1.00110.00           H  
ATOM   1124  N   ILE A  74      65.156  42.059  81.168  1.00 30.00           N  
ATOM   1125  CA  ILE A  74      64.648  42.484  79.869  1.00 30.00           C  
ATOM   1126  C   ILE A  74      64.396  41.292  78.922  1.00 30.00           C  
ATOM   1127  O   ILE A  74      65.115  40.293  78.975  1.00 30.00           O  
ATOM   1128  CB  ILE A  74      65.674  43.464  79.225  1.00 30.00           C  
ATOM   1129  CG1 ILE A  74      65.083  44.291  78.064  1.00 30.00           C  
ATOM   1130  CG2 ILE A  74      66.996  42.798  78.797  1.00 30.00           C  
ATOM   1131  CD1 ILE A  74      65.894  45.544  77.712  1.00 30.00           C  
ATOM   1132  H   ILE A  74      66.127  42.277  81.339  1.00110.00           H  
ATOM   1133  HA  ILE A  74      63.701  42.998  80.030  1.00110.00           H  
ATOM   1134  HB  ILE A  74      65.937  44.175  80.007  1.00110.00           H  
ATOM   1135 HG12 ILE A  74      65.009  43.674  77.173  1.00110.00           H  
ATOM   1136 HG13 ILE A  74      64.064  44.595  78.304  1.00110.00           H  
ATOM   1137 HG21 ILE A  74      67.717  43.556  78.516  1.00110.00           H  
ATOM   1138 HG22 ILE A  74      67.439  42.215  79.605  1.00110.00           H  
ATOM   1139 HG23 ILE A  74      66.870  42.142  77.935  1.00110.00           H  
ATOM   1140 HD11 ILE A  74      65.276  46.241  77.149  1.00110.00           H  
ATOM   1141 HD12 ILE A  74      66.252  46.063  78.602  1.00110.00           H  
ATOM   1142 HD13 ILE A  74      66.759  45.299  77.095  1.00110.00           H  
ATOM   1143  N   SER A  75      63.389  41.451  78.050  1.00 30.00           N  
ATOM   1144  CA  SER A  75      63.106  40.554  76.932  1.00 30.00           C  
ATOM   1145  C   SER A  75      64.191  40.671  75.843  1.00 30.00           C  
ATOM   1146  O   SER A  75      64.745  41.751  75.644  1.00 30.00           O  
ATOM   1147  CB  SER A  75      61.692  40.893  76.404  1.00 30.00           C  
ATOM   1148  OG  SER A  75      61.349  40.192  75.226  1.00110.00           O  
ATOM   1149  H   SER A  75      62.843  42.300  78.081  1.00110.00           H  
ATOM   1150  HA  SER A  75      63.101  39.528  77.304  1.00110.00           H  
ATOM   1151  HB2 SER A  75      60.944  40.668  77.166  1.00110.00           H  
ATOM   1152  HB3 SER A  75      61.610  41.959  76.189  1.00110.00           H  
ATOM   1153  HG  SER A  75      61.469  39.245  75.381  1.00110.00           H  
ATOM   1154  N   VAL A  76      64.440  39.568  75.120  1.00 30.00           N  
ATOM   1155  CA  VAL A  76      65.327  39.526  73.953  1.00 30.00           C  
ATOM   1156  C   VAL A  76      64.785  40.411  72.802  1.00 30.00           C  
ATOM   1157  O   VAL A  76      65.574  41.031  72.090  1.00 30.00           O  
ATOM   1158  CB  VAL A  76      65.490  38.079  73.401  1.00 30.00           C  
ATOM   1159  CG1 VAL A  76      66.550  37.969  72.288  1.00 30.00           C  
ATOM   1160  CG2 VAL A  76      65.827  37.052  74.495  1.00 30.00           C  
ATOM   1161  H   VAL A  76      63.916  38.721  75.312  1.00110.00           H  
ATOM   1162  HA  VAL A  76      66.304  39.908  74.253  1.00110.00           H  
ATOM   1163  HB  VAL A  76      64.533  37.775  72.975  1.00110.00           H  
ATOM   1164 HG11 VAL A  76      66.656  36.940  71.950  1.00110.00           H  
ATOM   1165 HG12 VAL A  76      66.302  38.566  71.414  1.00110.00           H  
ATOM   1166 HG13 VAL A  76      67.529  38.290  72.642  1.00110.00           H  
ATOM   1167 HG21 VAL A  76      65.868  36.049  74.074  1.00110.00           H  
ATOM   1168 HG22 VAL A  76      66.782  37.260  74.971  1.00110.00           H  
ATOM   1169 HG23 VAL A  76      65.079  37.024  75.279  1.00110.00           H  
ATOM   1170  N   ALA A  77      63.445  40.497  72.697  1.00 30.00           N  
ATOM   1171  CA  ALA A  77      62.715  41.383  71.794  1.00 30.00           C  
ATOM   1172  C   ALA A  77      62.910  42.871  72.117  1.00 30.00           C  
ATOM   1173  O   ALA A  77      63.139  43.646  71.191  1.00 30.00           O  
ATOM   1174  CB  ALA A  77      61.224  41.014  71.819  1.00 30.00           C  
ATOM   1175  H   ALA A  77      62.876  39.971  73.347  1.00110.00           H  
ATOM   1176  HA  ALA A  77      63.094  41.213  70.788  1.00110.00           H  
ATOM   1177  HB1 ALA A  77      60.672  41.563  71.055  1.00110.00           H  
ATOM   1178  HB2 ALA A  77      61.077  39.950  71.632  1.00110.00           H  
ATOM   1179  HB3 ALA A  77      60.767  41.242  72.782  1.00110.00           H  
ATOM   1180  N   ALA A  78      62.844  43.235  73.410  1.00 30.00           N  
ATOM   1181  CA  ALA A  78      63.053  44.602  73.892  1.00 30.00           C  
ATOM   1182  C   ALA A  78      64.516  45.063  73.776  1.00 30.00           C  
ATOM   1183  O   ALA A  78      64.749  46.208  73.393  1.00 30.00           O  
ATOM   1184  CB  ALA A  78      62.547  44.718  75.337  1.00 30.00           C  
ATOM   1185  H   ALA A  78      62.664  42.533  74.114  1.00110.00           H  
ATOM   1186  HA  ALA A  78      62.451  45.272  73.276  1.00110.00           H  
ATOM   1187  HB1 ALA A  78      62.739  45.710  75.750  1.00110.00           H  
ATOM   1188  HB2 ALA A  78      61.471  44.547  75.389  1.00110.00           H  
ATOM   1189  HB3 ALA A  78      63.026  43.989  75.989  1.00110.00           H  
ATOM   1190  N   ALA A  79      65.465  44.155  74.067  1.00 30.00           N  
ATOM   1191  CA  ALA A  79      66.904  44.383  73.951  1.00 30.00           C  
ATOM   1192  C   ALA A  79      67.363  44.594  72.499  1.00 30.00           C  
ATOM   1193  O   ALA A  79      68.114  45.533  72.238  1.00 30.00           O  
ATOM   1194  CB  ALA A  79      67.656  43.216  74.604  1.00 30.00           C  
ATOM   1195  H   ALA A  79      65.187  43.239  74.395  1.00110.00           H  
ATOM   1196  HA  ALA A  79      67.138  45.291  74.510  1.00110.00           H  
ATOM   1197  HB1 ALA A  79      68.737  43.347  74.533  1.00110.00           H  
ATOM   1198  HB2 ALA A  79      67.406  43.141  75.662  1.00110.00           H  
ATOM   1199  HB3 ALA A  79      67.405  42.263  74.136  1.00110.00           H  
ATOM   1200  N   SER A  80      66.863  43.762  71.569  1.00 30.00           N  
ATOM   1201  CA  SER A  80      67.119  43.901  70.132  1.00 30.00           C  
ATOM   1202  C   SER A  80      66.558  45.204  69.530  1.00 30.00           C  
ATOM   1203  O   SER A  80      67.177  45.736  68.610  1.00 30.00           O  
ATOM   1204  CB  SER A  80      66.638  42.641  69.382  1.00 30.00           C  
ATOM   1205  OG  SER A  80      65.229  42.544  69.336  1.00 30.00           O  
ATOM   1206  H   SER A  80      66.257  43.002  71.849  1.00110.00           H  
ATOM   1207  HA  SER A  80      68.202  43.945  70.013  1.00110.00           H  
ATOM   1208  HB2 SER A  80      67.009  42.654  68.356  1.00110.00           H  
ATOM   1209  HB3 SER A  80      67.037  41.739  69.846  1.00110.00           H  
ATOM   1210  HG  SER A  80      64.930  42.214  70.188  1.00110.00           H  
ATOM   1211  N   LYS A  81      65.432  45.709  70.073  1.00 30.00           N  
ATOM   1212  CA  LYS A  81      64.814  46.967  69.650  1.00 30.00           C  
ATOM   1213  C   LYS A  81      65.606  48.196  70.134  1.00 30.00           C  
ATOM   1214  O   LYS A  81      65.694  49.160  69.381  1.00 30.00           O  
ATOM   1215  CB  LYS A  81      63.333  47.029  70.097  1.00 30.00           C  
ATOM   1216  CG  LYS A  81      62.343  47.474  68.999  1.00 30.00           C  
ATOM   1217  CD  LYS A  81      62.602  48.863  68.390  1.00 30.00           C  
ATOM   1218  CE  LYS A  81      61.518  49.276  67.381  1.00 30.00           C  
ATOM   1219  NZ  LYS A  81      61.806  50.592  66.783  1.00 30.00           N1+
ATOM   1220  H   LYS A  81      64.981  45.221  70.834  1.00110.00           H  
ATOM   1221  HA  LYS A  81      64.835  46.981  68.561  1.00110.00           H  
ATOM   1222  HB2 LYS A  81      63.008  46.040  70.412  1.00110.00           H  
ATOM   1223  HB3 LYS A  81      63.220  47.652  70.987  1.00110.00           H  
ATOM   1224  HG2 LYS A  81      62.344  46.731  68.201  1.00110.00           H  
ATOM   1225  HG3 LYS A  81      61.336  47.453  69.417  1.00110.00           H  
ATOM   1226  HD2 LYS A  81      62.672  49.604  69.187  1.00110.00           H  
ATOM   1227  HD3 LYS A  81      63.564  48.867  67.878  1.00110.00           H  
ATOM   1228  HE2 LYS A  81      61.445  48.540  66.580  1.00110.00           H  
ATOM   1229  HE3 LYS A  81      60.544  49.320  67.870  1.00110.00           H  
ATOM   1230  HZ1 LYS A  81      62.688  50.563  66.292  1.00110.00           H  
ATOM   1231  HZ2 LYS A  81      61.076  50.846  66.133  1.00110.00           H  
ATOM   1232  HZ3 LYS A  81      61.868  51.292  67.510  1.00110.00           H  
ATOM   1233  N   ILE A  82      66.194  48.137  71.344  1.00 30.00           N  
ATOM   1234  CA  ILE A  82      67.050  49.195  71.901  1.00 30.00           C  
ATOM   1235  C   ILE A  82      68.327  49.427  71.069  1.00 30.00           C  
ATOM   1236  O   ILE A  82      68.656  50.582  70.797  1.00 30.00           O  
ATOM   1237  CB  ILE A  82      67.408  48.932  73.400  1.00 30.00           C  
ATOM   1238  CG1 ILE A  82      66.165  49.164  74.289  1.00 30.00           C  
ATOM   1239  CG2 ILE A  82      68.606  49.737  73.963  1.00 30.00           C  
ATOM   1240  CD1 ILE A  82      66.279  48.555  75.694  1.00 30.00           C  
ATOM   1241  H   ILE A  82      66.074  47.313  71.918  1.00110.00           H  
ATOM   1242  HA  ILE A  82      66.474  50.122  71.856  1.00110.00           H  
ATOM   1243  HB  ILE A  82      67.667  47.876  73.484  1.00110.00           H  
ATOM   1244 HG12 ILE A  82      65.977  50.235  74.377  1.00110.00           H  
ATOM   1245 HG13 ILE A  82      65.276  48.753  73.812  1.00110.00           H  
ATOM   1246 HG21 ILE A  82      68.769  49.525  75.020  1.00110.00           H  
ATOM   1247 HG22 ILE A  82      69.545  49.497  73.463  1.00110.00           H  
ATOM   1248 HG23 ILE A  82      68.441  50.811  73.867  1.00110.00           H  
ATOM   1249 HD11 ILE A  82      65.289  48.380  76.116  1.00110.00           H  
ATOM   1250 HD12 ILE A  82      66.807  47.602  75.677  1.00110.00           H  
ATOM   1251 HD13 ILE A  82      66.811  49.221  76.374  1.00110.00           H  
ATOM   1252  N   LEU A  83      68.985  48.336  70.639  1.00 30.00           N  
ATOM   1253  CA  LEU A  83      70.144  48.389  69.746  1.00 30.00           C  
ATOM   1254  C   LEU A  83      69.766  48.805  68.311  1.00 30.00           C  
ATOM   1255  O   LEU A  83      70.559  49.489  67.668  1.00 30.00           O  
ATOM   1256  CB  LEU A  83      70.894  47.039  69.797  1.00 30.00           C  
ATOM   1257  CG  LEU A  83      72.275  47.013  69.097  1.00 30.00           C  
ATOM   1258  CD1 LEU A  83      73.274  47.999  69.738  1.00 30.00           C  
ATOM   1259  CD2 LEU A  83      72.836  45.578  69.028  1.00 30.00           C  
ATOM   1260  H   LEU A  83      68.662  47.417  70.908  1.00110.00           H  
ATOM   1261  HA  LEU A  83      70.809  49.160  70.137  1.00110.00           H  
ATOM   1262  HB2 LEU A  83      71.042  46.770  70.841  1.00110.00           H  
ATOM   1263  HB3 LEU A  83      70.250  46.265  69.376  1.00110.00           H  
ATOM   1264  HG  LEU A  83      72.146  47.331  68.064  1.00110.00           H  
ATOM   1265 HD11 LEU A  83      74.264  47.565  69.873  1.00110.00           H  
ATOM   1266 HD12 LEU A  83      73.397  48.881  69.109  1.00110.00           H  
ATOM   1267 HD13 LEU A  83      72.942  48.341  70.719  1.00110.00           H  
ATOM   1268 HD21 LEU A  83      73.732  45.446  69.635  1.00110.00           H  
ATOM   1269 HD22 LEU A  83      72.114  44.839  69.374  1.00110.00           H  
ATOM   1270 HD23 LEU A  83      73.098  45.314  68.003  1.00110.00           H  
ATOM   1271  N   ALA A  84      68.559  48.433  67.847  1.00 30.00           N  
ATOM   1272  CA  ALA A  84      68.024  48.845  66.548  1.00 30.00           C  
ATOM   1273  C   ALA A  84      67.649  50.335  66.480  1.00 30.00           C  
ATOM   1274  O   ALA A  84      67.754  50.905  65.400  1.00 30.00           O  
ATOM   1275  CB  ALA A  84      66.831  47.962  66.168  1.00 30.00           C  
ATOM   1276  H   ALA A  84      67.956  47.858  68.420  1.00110.00           H  
ATOM   1277  HA  ALA A  84      68.800  48.672  65.801  1.00110.00           H  
ATOM   1278  HB1 ALA A  84      66.445  48.224  65.182  1.00110.00           H  
ATOM   1279  HB2 ALA A  84      67.126  46.913  66.132  1.00110.00           H  
ATOM   1280  HB3 ALA A  84      66.013  48.062  66.880  1.00110.00           H  
ATOM   1281  N   ASN A  85      67.256  50.947  67.613  1.00 30.00           N  
ATOM   1282  CA  ASN A  85      67.002  52.390  67.732  1.00 30.00           C  
ATOM   1283  C   ASN A  85      68.308  53.200  67.690  1.00 30.00           C  
ATOM   1284  O   ASN A  85      68.328  54.256  67.058  1.00 30.00           O  
ATOM   1285  CB  ASN A  85      66.231  52.701  69.037  1.00 30.00           C  
ATOM   1286  CG  ASN A  85      64.796  52.164  69.088  1.00 30.00           C  
ATOM   1287  OD1 ASN A  85      64.177  51.888  68.063  1.00 30.00           O  
ATOM   1288  ND2 ASN A  85      64.254  52.026  70.300  1.00 30.00           N  
ATOM   1289  H   ASN A  85      67.156  50.403  68.459  1.00110.00           H  
ATOM   1290  HA  ASN A  85      66.386  52.681  66.878  1.00110.00           H  
ATOM   1291  HB2 ASN A  85      66.787  52.331  69.899  1.00110.00           H  
ATOM   1292  HB3 ASN A  85      66.156  53.783  69.164  1.00110.00           H  
ATOM   1293 HD21 ASN A  85      63.312  51.680  70.401  1.00110.00           H  
ATOM   1294 HD22 ASN A  85      64.783  52.268  71.125  1.00110.00           H  
ATOM   1295  N   ILE A  86      69.369  52.677  68.333  1.00 30.00           N  
ATOM   1296  CA  ILE A  86      70.728  53.227  68.311  1.00 30.00           C  
ATOM   1297  C   ILE A  86      71.297  53.273  66.881  1.00 30.00           C  
ATOM   1298  O   ILE A  86      71.664  54.348  66.414  1.00 30.00           O  
ATOM   1299  CB  ILE A  86      71.684  52.427  69.256  1.00 30.00           C  
ATOM   1300  CG1 ILE A  86      71.350  52.716  70.738  1.00 30.00           C  
ATOM   1301  CG2 ILE A  86      73.200  52.622  69.014  1.00 30.00           C  
ATOM   1302  CD1 ILE A  86      71.986  51.727  71.730  1.00 30.00           C  
ATOM   1303  H   ILE A  86      69.257  51.809  68.838  1.00110.00           H  
ATOM   1304  HA  ILE A  86      70.670  54.256  68.672  1.00110.00           H  
ATOM   1305  HB  ILE A  86      71.485  51.369  69.094  1.00110.00           H  
ATOM   1306 HG12 ILE A  86      71.670  53.728  70.987  1.00110.00           H  
ATOM   1307 HG13 ILE A  86      70.271  52.707  70.889  1.00110.00           H  
ATOM   1308 HG21 ILE A  86      73.785  52.031  69.717  1.00110.00           H  
ATOM   1309 HG22 ILE A  86      73.520  52.301  68.023  1.00110.00           H  
ATOM   1310 HG23 ILE A  86      73.489  53.664  69.142  1.00110.00           H  
ATOM   1311 HD11 ILE A  86      71.342  51.573  72.595  1.00110.00           H  
ATOM   1312 HD12 ILE A  86      72.166  50.752  71.277  1.00110.00           H  
ATOM   1313 HD13 ILE A  86      72.943  52.103  72.092  1.00110.00           H  
ATOM   1314  N   THR A  87      71.311  52.115  66.203  1.00 30.00           N  
ATOM   1315  CA  THR A  87      71.833  51.968  64.846  1.00 30.00           C  
ATOM   1316  C   THR A  87      70.923  52.578  63.754  1.00 30.00           C  
ATOM   1317  O   THR A  87      71.447  52.901  62.689  1.00 30.00           O  
ATOM   1318  CB  THR A  87      72.092  50.479  64.518  1.00 30.00           C  
ATOM   1319  OG1 THR A  87      70.900  49.722  64.507  1.00 30.00           O  
ATOM   1320  CG2 THR A  87      73.115  49.806  65.446  1.00 30.00           C  
ATOM   1321  H   THR A  87      70.974  51.267  66.639  1.00110.00           H  
ATOM   1322  HA  THR A  87      72.789  52.491  64.797  1.00110.00           H  
ATOM   1323  HB  THR A  87      72.494  50.421  63.510  1.00110.00           H  
ATOM   1324  HG1 THR A  87      71.126  48.821  64.256  1.00110.00           H  
ATOM   1325 HG21 THR A  87      73.278  48.764  65.170  1.00110.00           H  
ATOM   1326 HG22 THR A  87      74.077  50.311  65.384  1.00110.00           H  
ATOM   1327 HG23 THR A  87      72.807  49.827  66.490  1.00110.00           H  
ATOM   1328  N   TYR A  88      69.621  52.802  64.026  1.00 30.00           N  
ATOM   1329  CA  TYR A  88      68.743  53.577  63.138  1.00 30.00           C  
ATOM   1330  C   TYR A  88      69.097  55.073  63.155  1.00 30.00           C  
ATOM   1331  O   TYR A  88      69.119  55.690  62.093  1.00 30.00           O  
ATOM   1332  CB  TYR A  88      67.251  53.355  63.476  1.00 30.00           C  
ATOM   1333  CG  TYR A  88      66.281  53.982  62.487  1.00 30.00           C  
ATOM   1334  CD1 TYR A  88      66.215  53.487  61.168  1.00 30.00           C  
ATOM   1335  CD2 TYR A  88      65.451  55.057  62.871  1.00 30.00           C  
ATOM   1336  CE1 TYR A  88      65.345  54.075  60.232  1.00 30.00           C  
ATOM   1337  CE2 TYR A  88      64.574  55.642  61.934  1.00 30.00           C  
ATOM   1338  CZ  TYR A  88      64.529  55.156  60.612  1.00 30.00           C  
ATOM   1339  OH  TYR A  88      63.705  55.732  59.692  1.00 30.00           O  
ATOM   1340  H   TYR A  88      69.227  52.494  64.904  1.00110.00           H  
ATOM   1341  HA  TYR A  88      68.908  53.213  62.122  1.00110.00           H  
ATOM   1342  HB2 TYR A  88      67.023  52.292  63.484  1.00110.00           H  
ATOM   1343  HB3 TYR A  88      67.036  53.714  64.484  1.00110.00           H  
ATOM   1344  HD1 TYR A  88      66.838  52.660  60.864  1.00110.00           H  
ATOM   1345  HD2 TYR A  88      65.489  55.443  63.879  1.00110.00           H  
ATOM   1346  HE1 TYR A  88      65.316  53.706  59.218  1.00110.00           H  
ATOM   1347  HE2 TYR A  88      63.948  56.470  62.230  1.00110.00           H  
ATOM   1348  HH  TYR A  88      63.232  56.497  60.028  1.00110.00           H  
ATOM   1349  N   SER A  89      69.414  55.612  64.345  1.00 30.00           N  
ATOM   1350  CA  SER A  89      69.882  56.987  64.543  1.00 30.00           C  
ATOM   1351  C   SER A  89      71.287  57.254  63.954  1.00 30.00           C  
ATOM   1352  O   SER A  89      71.643  58.420  63.783  1.00 30.00           O  
ATOM   1353  CB  SER A  89      69.817  57.309  66.053  1.00 30.00           C  
ATOM   1354  OG  SER A  89      70.097  58.668  66.327  1.00110.00           O  
ATOM   1355  H   SER A  89      69.370  55.038  65.177  1.00110.00           H  
ATOM   1356  HA  SER A  89      69.184  57.648  64.025  1.00110.00           H  
ATOM   1357  HB2 SER A  89      68.824  57.086  66.445  1.00110.00           H  
ATOM   1358  HB3 SER A  89      70.521  56.694  66.613  1.00110.00           H  
ATOM   1359  HG  SER A  89      70.989  58.862  66.025  1.00110.00           H  
ATOM   1360  N   TYR A  90      72.047  56.186  63.649  1.00 30.00           N  
ATOM   1361  CA  TYR A  90      73.405  56.247  63.108  1.00 30.00           C  
ATOM   1362  C   TYR A  90      73.533  55.575  61.726  1.00 30.00           C  
ATOM   1363  O   TYR A  90      74.659  55.305  61.307  1.00 30.00           O  
ATOM   1364  CB  TYR A  90      74.400  55.668  64.146  1.00 30.00           C  
ATOM   1365  CG  TYR A  90      74.459  56.398  65.481  1.00 30.00           C  
ATOM   1366  CD1 TYR A  90      74.593  57.803  65.532  1.00 30.00           C  
ATOM   1367  CD2 TYR A  90      74.380  55.671  66.687  1.00 30.00           C  
ATOM   1368  CE1 TYR A  90      74.624  58.474  66.770  1.00 30.00           C  
ATOM   1369  CE2 TYR A  90      74.391  56.342  67.923  1.00 30.00           C  
ATOM   1370  CZ  TYR A  90      74.519  57.743  67.968  1.00 30.00           C  
ATOM   1371  OH  TYR A  90      74.540  58.386  69.171  1.00 30.00           O  
ATOM   1372  H   TYR A  90      71.682  55.260  63.818  1.00110.00           H  
ATOM   1373  HA  TYR A  90      73.671  57.285  62.918  1.00110.00           H  
ATOM   1374  HB2 TYR A  90      74.154  54.620  64.325  1.00110.00           H  
ATOM   1375  HB3 TYR A  90      75.416  55.669  63.751  1.00110.00           H  
ATOM   1376  HD1 TYR A  90      74.660  58.380  64.624  1.00110.00           H  
ATOM   1377  HD2 TYR A  90      74.291  54.595  66.672  1.00110.00           H  
ATOM   1378  HE1 TYR A  90      74.718  59.549  66.791  1.00110.00           H  
ATOM   1379  HE2 TYR A  90      74.307  55.780  68.841  1.00110.00           H  
ATOM   1380  HH  TYR A  90      74.606  59.340  69.087  1.00110.00           H  
ATOM   1381  N   ARG A  91      72.411  55.376  61.003  1.00 30.00           N  
ATOM   1382  CA  ARG A  91      72.388  54.831  59.634  1.00 30.00           C  
ATOM   1383  C   ARG A  91      73.149  55.711  58.616  1.00 30.00           C  
ATOM   1384  O   ARG A  91      73.764  55.182  57.692  1.00 30.00           O  
ATOM   1385  CB  ARG A  91      70.920  54.536  59.209  1.00 30.00           C  
ATOM   1386  CG  ARG A  91      70.214  55.585  58.319  1.00 30.00           C  
ATOM   1387  CD  ARG A  91      68.699  55.373  58.169  1.00 30.00           C  
ATOM   1388  NE  ARG A  91      67.962  55.851  59.345  1.00 30.00           N  
ATOM   1389  CZ  ARG A  91      67.649  57.135  59.588  1.00 30.00           C  
ATOM   1390  NH1 ARG A  91      67.017  57.463  60.720  1.00 30.00           N  
ATOM   1391  NH2 ARG A  91      67.961  58.105  58.719  1.00 30.00           N1+
ATOM   1392  H   ARG A  91      71.515  55.621  61.401  1.00110.00           H  
ATOM   1393  HA  ARG A  91      72.916  53.877  59.671  1.00110.00           H  
ATOM   1394  HB2 ARG A  91      70.919  53.620  58.620  1.00110.00           H  
ATOM   1395  HB3 ARG A  91      70.319  54.309  60.090  1.00110.00           H  
ATOM   1396  HG2 ARG A  91      70.346  56.542  58.825  1.00110.00           H  
ATOM   1397  HG3 ARG A  91      70.683  55.689  57.340  1.00110.00           H  
ATOM   1398  HD2 ARG A  91      68.301  55.734  57.221  1.00110.00           H  
ATOM   1399  HD3 ARG A  91      68.515  54.298  58.181  1.00110.00           H  
ATOM   1400  HE  ARG A  91      67.770  55.168  60.065  1.00110.00           H  
ATOM   1401 HH11 ARG A  91      66.761  58.433  60.893  1.00110.00           H  
ATOM   1402 HH12 ARG A  91      66.787  56.758  61.405  1.00110.00           H  
ATOM   1403 HH21 ARG A  91      67.778  59.072  58.960  1.00110.00           H  
ATOM   1404 HH22 ARG A  91      68.434  57.889  57.855  1.00110.00           H  
ATOM   1405  N   ASN A  92      73.076  57.034  58.833  1.00 30.00           N  
ATOM   1406  CA  ASN A  92      73.692  58.108  58.051  1.00 30.00           C  
ATOM   1407  C   ASN A  92      75.024  58.598  58.655  1.00 30.00           C  
ATOM   1408  O   ASN A  92      75.774  59.277  57.956  1.00 30.00           O  
ATOM   1409  CB  ASN A  92      72.669  59.268  57.888  1.00 30.00           C  
ATOM   1410  CG  ASN A  92      71.897  59.686  59.155  1.00 30.00           C  
ATOM   1411  OD1 ASN A  92      72.381  59.544  60.277  1.00 30.00           O  
ATOM   1412  ND2 ASN A  92      70.680  60.200  58.976  1.00 30.00           N  
ATOM   1413  H   ASN A  92      72.544  57.353  59.631  1.00110.00           H  
ATOM   1414  HA  ASN A  92      73.881  57.698  57.057  1.00110.00           H  
ATOM   1415  HB2 ASN A  92      73.144  60.148  57.453  1.00110.00           H  
ATOM   1416  HB3 ASN A  92      71.921  58.948  57.161  1.00110.00           H  
ATOM   1417 HD21 ASN A  92      70.106  60.443  59.775  1.00110.00           H  
ATOM   1418 HD22 ASN A  92      70.297  60.327  58.050  1.00110.00           H  
ATOM   1419  N   TYR A  93      75.296  58.248  59.925  1.00 30.00           N  
ATOM   1420  CA  TYR A  93      76.495  58.629  60.679  1.00 30.00           C  
ATOM   1421  C   TYR A  93      77.747  57.807  60.304  1.00 30.00           C  
ATOM   1422  O   TYR A  93      78.851  58.206  60.675  1.00 30.00           O  
ATOM   1423  CB  TYR A  93      76.155  58.533  62.180  1.00 30.00           C  
ATOM   1424  CG  TYR A  93      77.193  59.045  63.166  1.00110.00           C  
ATOM   1425  CD1 TYR A  93      77.842  58.150  64.043  1.00110.00           C  
ATOM   1426  CD2 TYR A  93      77.489  60.422  63.231  1.00110.00           C  
ATOM   1427  CE1 TYR A  93      78.784  58.628  64.974  1.00110.00           C  
ATOM   1428  CE2 TYR A  93      78.432  60.901  64.161  1.00110.00           C  
ATOM   1429  CZ  TYR A  93      79.082  60.005  65.032  1.00110.00           C  
ATOM   1430  OH  TYR A  93      79.993  60.473  65.933  1.00110.00           O  
ATOM   1431  H   TYR A  93      74.624  57.685  60.425  1.00110.00           H  
ATOM   1432  HA  TYR A  93      76.716  59.674  60.452  1.00110.00           H  
ATOM   1433  HB2 TYR A  93      75.238  59.093  62.372  1.00110.00           H  
ATOM   1434  HB3 TYR A  93      75.932  57.496  62.422  1.00110.00           H  
ATOM   1435  HD1 TYR A  93      77.613  57.096  64.012  1.00110.00           H  
ATOM   1436  HD2 TYR A  93      76.988  61.117  62.573  1.00110.00           H  
ATOM   1437  HE1 TYR A  93      79.271  57.936  65.644  1.00110.00           H  
ATOM   1438  HE2 TYR A  93      78.654  61.957  64.208  1.00110.00           H  
ATOM   1439  HH  TYR A  93      80.382  59.781  66.472  1.00110.00           H  
ATOM   1440  N   GLY A  94      77.568  56.706  59.552  1.00 30.00           N  
ATOM   1441  CA  GLY A  94      78.663  55.898  59.017  1.00 30.00           C  
ATOM   1442  C   GLY A  94      79.025  54.723  59.937  1.00 30.00           C  
ATOM   1443  O   GLY A  94      80.167  54.266  59.890  1.00 30.00           O  
ATOM   1444  H   GLY A  94      76.629  56.443  59.286  1.00110.00           H  
ATOM   1445  HA2 GLY A  94      78.351  55.494  58.055  1.00110.00           H  
ATOM   1446  HA3 GLY A  94      79.549  56.507  58.828  1.00110.00           H  
ATOM   1447  N   LEU A  95      78.076  54.238  60.760  1.00 30.00           N  
ATOM   1448  CA  LEU A  95      78.240  53.071  61.635  1.00 30.00           C  
ATOM   1449  C   LEU A  95      78.464  51.774  60.828  1.00 30.00           C  
ATOM   1450  O   LEU A  95      77.898  51.627  59.744  1.00 30.00           O  
ATOM   1451  CB  LEU A  95      76.995  52.954  62.553  1.00 30.00           C  
ATOM   1452  CG  LEU A  95      77.327  52.768  64.048  1.00 30.00           C  
ATOM   1453  CD1 LEU A  95      78.045  54.003  64.640  1.00 30.00           C  
ATOM   1454  CD2 LEU A  95      76.074  52.374  64.857  1.00 30.00           C  
ATOM   1455  H   LEU A  95      77.158  54.658  60.756  1.00110.00           H  
ATOM   1456  HA  LEU A  95      79.130  53.252  62.239  1.00110.00           H  
ATOM   1457  HB2 LEU A  95      76.373  53.842  62.466  1.00110.00           H  
ATOM   1458  HB3 LEU A  95      76.358  52.134  62.215  1.00110.00           H  
ATOM   1459  HG  LEU A  95      78.016  51.924  64.110  1.00110.00           H  
ATOM   1460 HD11 LEU A  95      77.479  54.487  65.437  1.00110.00           H  
ATOM   1461 HD12 LEU A  95      79.013  53.723  65.055  1.00110.00           H  
ATOM   1462 HD13 LEU A  95      78.231  54.767  63.886  1.00110.00           H  
ATOM   1463 HD21 LEU A  95      76.240  51.434  65.379  1.00110.00           H  
ATOM   1464 HD22 LEU A  95      75.804  53.108  65.614  1.00110.00           H  
ATOM   1465 HD23 LEU A  95      75.199  52.237  64.221  1.00110.00           H  
ATOM   1466  N   SER A  96      79.281  50.867  61.384  1.00 30.00           N  
ATOM   1467  CA  SER A  96      79.658  49.598  60.770  1.00 30.00           C  
ATOM   1468  C   SER A  96      79.608  48.498  61.840  1.00 30.00           C  
ATOM   1469  O   SER A  96      80.548  48.376  62.623  1.00 30.00           O  
ATOM   1470  CB  SER A  96      81.043  49.751  60.106  1.00 30.00           C  
ATOM   1471  OG  SER A  96      81.467  48.555  59.478  1.00 30.00           O  
ATOM   1472  H   SER A  96      79.744  51.084  62.261  1.00110.00           H  
ATOM   1473  HA  SER A  96      78.950  49.340  59.986  1.00110.00           H  
ATOM   1474  HB2 SER A  96      81.010  50.539  59.352  1.00110.00           H  
ATOM   1475  HB3 SER A  96      81.794  50.051  60.839  1.00110.00           H  
ATOM   1476  HG  SER A  96      82.288  48.735  59.014  1.00110.00           H  
ATOM   1477  N   MET A  97      78.509  47.728  61.857  1.00 30.00           N  
ATOM   1478  CA  MET A  97      78.281  46.641  62.807  1.00 30.00           C  
ATOM   1479  C   MET A  97      77.163  45.711  62.316  1.00 30.00           C  
ATOM   1480  O   MET A  97      76.085  46.178  61.954  1.00 30.00           O  
ATOM   1481  CB  MET A  97      78.009  47.168  64.240  1.00 30.00           C  
ATOM   1482  CG  MET A  97      76.794  48.096  64.422  1.00 30.00           C  
ATOM   1483  SD  MET A  97      76.547  48.657  66.129  1.00 30.00           S  
ATOM   1484  CE  MET A  97      76.015  47.123  66.936  1.00 30.00           C  
ATOM   1485  H   MET A  97      77.789  47.869  61.159  1.00110.00           H  
ATOM   1486  HA  MET A  97      79.202  46.059  62.839  1.00110.00           H  
ATOM   1487  HB2 MET A  97      77.884  46.307  64.896  1.00110.00           H  
ATOM   1488  HB3 MET A  97      78.896  47.680  64.615  1.00110.00           H  
ATOM   1489  HG2 MET A  97      76.913  48.982  63.798  1.00110.00           H  
ATOM   1490  HG3 MET A  97      75.875  47.608  64.099  1.00110.00           H  
ATOM   1491  HE1 MET A  97      75.738  47.323  67.970  1.00110.00           H  
ATOM   1492  HE2 MET A  97      75.153  46.695  66.423  1.00110.00           H  
ATOM   1493  HE3 MET A  97      76.821  46.390  66.942  1.00110.00           H  
ATOM   1494  N   GLY A  98      77.445  44.402  62.347  1.00 30.00           N  
ATOM   1495  CA  GLY A  98      76.477  43.335  62.135  1.00 30.00           C  
ATOM   1496  C   GLY A  98      76.483  42.524  63.428  1.00 30.00           C  
ATOM   1497  O   GLY A  98      77.529  42.013  63.832  1.00 30.00           O  
ATOM   1498  H   GLY A  98      78.373  44.111  62.629  1.00110.00           H  
ATOM   1499  HA2 GLY A  98      75.476  43.707  61.907  1.00110.00           H  
ATOM   1500  HA3 GLY A  98      76.799  42.710  61.303  1.00110.00           H  
ATOM   1501  N   THR A  99      75.311  42.415  64.068  1.00 30.00           N  
ATOM   1502  CA  THR A  99      75.146  41.831  65.398  1.00 30.00           C  
ATOM   1503  C   THR A  99      73.897  40.944  65.434  1.00 30.00           C  
ATOM   1504  O   THR A  99      72.920  41.252  64.758  1.00 30.00           O  
ATOM   1505  CB  THR A  99      74.969  42.959  66.459  1.00 30.00           C  
ATOM   1506  OG1 THR A  99      76.135  43.758  66.503  1.00 30.00           O  
ATOM   1507  CG2 THR A  99      74.665  42.500  67.900  1.00 30.00           C  
ATOM   1508  H   THR A  99      74.486  42.856  63.683  1.00110.00           H  
ATOM   1509  HA  THR A  99      75.997  41.200  65.643  1.00110.00           H  
ATOM   1510  HB  THR A  99      74.160  43.620  66.142  1.00110.00           H  
ATOM   1511  HG1 THR A  99      76.812  43.309  67.023  1.00110.00           H  
ATOM   1512 HG21 THR A  99      74.696  43.342  68.589  1.00110.00           H  
ATOM   1513 HG22 THR A  99      73.670  42.065  67.990  1.00110.00           H  
ATOM   1514 HG23 THR A  99      75.389  41.763  68.247  1.00110.00           H  
ATOM   1515  N   MET A 100      73.937  39.884  66.258  1.00 30.00           N  
ATOM   1516  CA  MET A 100      72.765  39.087  66.609  1.00 30.00           C  
ATOM   1517  C   MET A 100      72.560  39.152  68.121  1.00 30.00           C  
ATOM   1518  O   MET A 100      73.417  38.677  68.865  1.00 30.00           O  
ATOM   1519  CB  MET A 100      72.944  37.628  66.160  1.00 30.00           C  
ATOM   1520  CG  MET A 100      72.863  37.444  64.640  1.00 30.00           C  
ATOM   1521  SD  MET A 100      73.429  35.825  64.071  1.00 30.00           S  
ATOM   1522  CE  MET A 100      75.196  36.041  64.378  1.00 30.00           C  
ATOM   1523  H   MET A 100      74.786  39.665  66.761  1.00110.00           H  
ATOM   1524  HA  MET A 100      71.876  39.493  66.133  1.00110.00           H  
ATOM   1525  HB2 MET A 100      73.886  37.239  66.547  1.00110.00           H  
ATOM   1526  HB3 MET A 100      72.165  37.011  66.612  1.00110.00           H  
ATOM   1527  HG2 MET A 100      71.836  37.589  64.305  1.00110.00           H  
ATOM   1528  HG3 MET A 100      73.463  38.200  64.134  1.00110.00           H  
ATOM   1529  HE1 MET A 100      75.760  35.248  63.900  1.00110.00           H  
ATOM   1530  HE2 MET A 100      75.528  36.996  63.975  1.00110.00           H  
ATOM   1531  HE3 MET A 100      75.414  36.017  65.443  1.00110.00           H  
ATOM   1532  N   VAL A 101      71.404  39.700  68.530  1.00 30.00           N  
ATOM   1533  CA  VAL A 101      70.935  39.688  69.912  1.00 30.00           C  
ATOM   1534  C   VAL A 101      70.131  38.389  70.122  1.00 30.00           C  
ATOM   1535  O   VAL A 101      68.931  38.336  69.843  1.00 30.00           O  
ATOM   1536  CB  VAL A 101      70.082  40.948  70.241  1.00 30.00           C  
ATOM   1537  CG1 VAL A 101      69.472  40.937  71.659  1.00 30.00           C  
ATOM   1538  CG2 VAL A 101      70.916  42.232  70.062  1.00 30.00           C  
ATOM   1539  H   VAL A 101      70.750  40.046  67.843  1.00110.00           H  
ATOM   1540  HA  VAL A 101      71.790  39.684  70.591  1.00110.00           H  
ATOM   1541  HB  VAL A 101      69.258  41.004  69.529  1.00110.00           H  
ATOM   1542 HG11 VAL A 101      68.975  41.881  71.881  1.00110.00           H  
ATOM   1543 HG12 VAL A 101      68.723  40.156  71.784  1.00110.00           H  
ATOM   1544 HG13 VAL A 101      70.241  40.788  72.418  1.00110.00           H  
ATOM   1545 HG21 VAL A 101      70.346  43.121  70.330  1.00110.00           H  
ATOM   1546 HG22 VAL A 101      71.807  42.215  70.690  1.00110.00           H  
ATOM   1547 HG23 VAL A 101      71.240  42.360  69.029  1.00110.00           H  
ATOM   1548  N   ALA A 102      70.862  37.351  70.553  1.00 30.00           N  
ATOM   1549  CA  ALA A 102      70.363  36.015  70.859  1.00 30.00           C  
ATOM   1550  C   ALA A 102      70.189  35.869  72.375  1.00 30.00           C  
ATOM   1551  O   ALA A 102      70.950  36.473  73.131  1.00 30.00           O  
ATOM   1552  CB  ALA A 102      71.401  34.998  70.358  1.00 30.00           C  
ATOM   1553  H   ALA A 102      71.845  37.498  70.748  1.00110.00           H  
ATOM   1554  HA  ALA A 102      69.409  35.834  70.360  1.00110.00           H  
ATOM   1555  HB1 ALA A 102      71.078  33.977  70.557  1.00110.00           H  
ATOM   1556  HB2 ALA A 102      71.561  35.092  69.283  1.00110.00           H  
ATOM   1557  HB3 ALA A 102      72.369  35.137  70.843  1.00110.00           H  
ATOM   1558  N   GLY A 103      69.223  35.043  72.796  1.00 30.00           N  
ATOM   1559  CA  GLY A 103      69.006  34.799  74.216  1.00 30.00           C  
ATOM   1560  C   GLY A 103      67.737  33.979  74.439  1.00 30.00           C  
ATOM   1561  O   GLY A 103      67.097  33.512  73.496  1.00 30.00           O  
ATOM   1562  H   GLY A 103      68.609  34.575  72.142  1.00110.00           H  
ATOM   1563  HA2 GLY A 103      69.863  34.275  74.641  1.00110.00           H  
ATOM   1564  HA3 GLY A 103      68.901  35.749  74.740  1.00110.00           H  
ATOM   1565  N   TRP A 104      67.393  33.824  75.725  1.00 30.00           N  
ATOM   1566  CA  TRP A 104      66.179  33.173  76.212  1.00 30.00           C  
ATOM   1567  C   TRP A 104      65.493  34.142  77.189  1.00 30.00           C  
ATOM   1568  O   TRP A 104      66.178  34.784  77.987  1.00 30.00           O  
ATOM   1569  CB  TRP A 104      66.576  31.834  76.878  1.00 30.00           C  
ATOM   1570  CG  TRP A 104      65.469  30.885  77.251  1.00 30.00           C  
ATOM   1571  CD1 TRP A 104      64.516  31.104  78.187  1.00 30.00           C  
ATOM   1572  CD2 TRP A 104      65.210  29.541  76.736  1.00 30.00           C  
ATOM   1573  NE1 TRP A 104      63.662  30.024  78.247  1.00 30.00           N  
ATOM   1574  CE3 TRP A 104      65.848  28.694  75.799  1.00 30.00           C  
ATOM   1575  CE2 TRP A 104      64.047  29.022  77.383  1.00 30.00           C  
ATOM   1576  CZ3 TRP A 104      65.363  27.397  75.534  1.00 30.00           C  
ATOM   1577  CZ2 TRP A 104      63.535  27.742  77.105  1.00 30.00           C  
ATOM   1578  CH2 TRP A 104      64.205  26.922  76.180  1.00 30.00           C  
ATOM   1579  H   TRP A 104      67.970  34.246  76.440  1.00110.00           H  
ATOM   1580  HA  TRP A 104      65.507  32.969  75.378  1.00110.00           H  
ATOM   1581  HB2 TRP A 104      67.231  31.289  76.197  1.00110.00           H  
ATOM   1582  HB3 TRP A 104      67.177  32.020  77.769  1.00110.00           H  
ATOM   1583  HD1 TRP A 104      64.437  31.999  78.786  1.00110.00           H  
ATOM   1584  HE1 TRP A 104      62.866  29.997  78.870  1.00110.00           H  
ATOM   1585  HE3 TRP A 104      66.738  29.040  75.296  1.00110.00           H  
ATOM   1586  HZ3 TRP A 104      65.880  26.761  74.833  1.00110.00           H  
ATOM   1587  HZ2 TRP A 104      62.654  27.382  77.616  1.00110.00           H  
ATOM   1588  HH2 TRP A 104      63.836  25.930  75.968  1.00110.00           H  
ATOM   1589  N   ASP A 105      64.155  34.212  77.120  1.00 30.00           N  
ATOM   1590  CA  ASP A 105      63.327  35.066  77.978  1.00 30.00           C  
ATOM   1591  C   ASP A 105      62.038  34.319  78.380  1.00 30.00           C  
ATOM   1592  O   ASP A 105      61.962  33.094  78.268  1.00 30.00           O  
ATOM   1593  CB  ASP A 105      63.053  36.469  77.352  1.00 30.00           C  
ATOM   1594  CG  ASP A 105      62.423  36.481  75.949  1.00 30.00           C  
ATOM   1595  OD1 ASP A 105      62.359  37.592  75.380  1.00 30.00           O  
ATOM   1596  OD2 ASP A 105      61.967  35.420  75.477  1.00 30.00           O1-
ATOM   1597  H   ASP A 105      63.654  33.668  76.430  1.00110.00           H  
ATOM   1598  HA  ASP A 105      63.852  35.230  78.920  1.00110.00           H  
ATOM   1599  HB2 ASP A 105      62.435  37.075  78.014  1.00110.00           H  
ATOM   1600  HB3 ASP A 105      64.012  36.982  77.288  1.00110.00           H  
ATOM   1601  N   GLN A 106      61.034  35.091  78.822  1.00 30.00           N  
ATOM   1602  CA  GLN A 106      59.664  34.679  79.122  1.00 30.00           C  
ATOM   1603  C   GLN A 106      58.909  34.081  77.913  1.00 30.00           C  
ATOM   1604  O   GLN A 106      57.934  33.360  78.122  1.00 30.00           O  
ATOM   1605  CB  GLN A 106      58.886  35.894  79.687  1.00 30.00           C  
ATOM   1606  CG  GLN A 106      59.374  36.433  81.054  1.00 30.00           C  
ATOM   1607  CD  GLN A 106      60.467  37.508  80.958  1.00 30.00           C  
ATOM   1608  OE1 GLN A 106      61.635  37.203  80.729  1.00 30.00           O  
ATOM   1609  NE2 GLN A 106      60.100  38.775  81.157  1.00 30.00           N  
ATOM   1610  H   GLN A 106      61.210  36.081  78.928  1.00110.00           H  
ATOM   1611  HA  GLN A 106      59.711  33.904  79.889  1.00110.00           H  
ATOM   1612  HB2 GLN A 106      58.862  36.703  78.954  1.00110.00           H  
ATOM   1613  HB3 GLN A 106      57.844  35.597  79.815  1.00110.00           H  
ATOM   1614  HG2 GLN A 106      58.523  36.863  81.584  1.00110.00           H  
ATOM   1615  HG3 GLN A 106      59.726  35.614  81.682  1.00110.00           H  
ATOM   1616 HE21 GLN A 106      60.796  39.507  81.128  1.00110.00           H  
ATOM   1617 HE22 GLN A 106      59.139  39.011  81.352  1.00110.00           H  
ATOM   1618  N   PHE A 107      59.376  34.378  76.687  1.00 30.00           N  
ATOM   1619  CA  PHE A 107      58.823  33.905  75.416  1.00 30.00           C  
ATOM   1620  C   PHE A 107      59.663  32.762  74.803  1.00 30.00           C  
ATOM   1621  O   PHE A 107      59.357  32.333  73.690  1.00 30.00           O  
ATOM   1622  CB  PHE A 107      58.716  35.101  74.442  1.00 30.00           C  
ATOM   1623  CG  PHE A 107      57.915  36.278  74.975  1.00 30.00           C  
ATOM   1624  CD1 PHE A 107      56.505  36.226  74.999  1.00 30.00           C  
ATOM   1625  CD2 PHE A 107      58.570  37.358  75.607  1.00 30.00           C  
ATOM   1626  CE1 PHE A 107      55.782  37.258  75.583  1.00 30.00           C  
ATOM   1627  CE2 PHE A 107      57.830  38.380  76.185  1.00 30.00           C  
ATOM   1628  CZ  PHE A 107      56.441  38.333  76.168  1.00 30.00           C  
ATOM   1629  H   PHE A 107      60.203  34.956  76.600  1.00110.00           H  
ATOM   1630  HA  PHE A 107      57.818  33.509  75.574  1.00110.00           H  
ATOM   1631  HB2 PHE A 107      59.709  35.454  74.159  1.00110.00           H  
ATOM   1632  HB3 PHE A 107      58.244  34.773  73.515  1.00110.00           H  
ATOM   1633  HD1 PHE A 107      55.985  35.386  74.561  1.00110.00           H  
ATOM   1634  HD2 PHE A 107      59.648  37.394  75.642  1.00110.00           H  
ATOM   1635  HE1 PHE A 107      54.703  37.223  75.585  1.00110.00           H  
ATOM   1636  HE2 PHE A 107      58.335  39.210  76.654  1.00110.00           H  
ATOM   1637  HZ  PHE A 107      55.870  39.132  76.619  1.00110.00           H  
ATOM   1638  N   GLY A 108      60.685  32.275  75.529  1.00 30.00           N  
ATOM   1639  CA  GLY A 108      61.547  31.168  75.118  1.00 30.00           C  
ATOM   1640  C   GLY A 108      62.729  31.668  74.262  1.00 30.00           C  
ATOM   1641  O   GLY A 108      63.092  32.842  74.350  1.00 30.00           O  
ATOM   1642  H   GLY A 108      60.888  32.694  76.427  1.00110.00           H  
ATOM   1643  HA2 GLY A 108      61.941  30.688  76.013  1.00110.00           H  
ATOM   1644  HA3 GLY A 108      60.947  30.425  74.594  1.00110.00           H  
ATOM   1645  N   PRO A 109      63.372  30.778  73.470  1.00 30.00           N  
ATOM   1646  CA  PRO A 109      64.575  31.107  72.684  1.00 30.00           C  
ATOM   1647  C   PRO A 109      64.263  31.958  71.437  1.00 30.00           C  
ATOM   1648  O   PRO A 109      63.912  31.410  70.391  1.00 30.00           O  
ATOM   1649  CB  PRO A 109      65.169  29.728  72.345  1.00 30.00           C  
ATOM   1650  CG  PRO A 109      63.973  28.791  72.307  1.00 30.00           C  
ATOM   1651  CD  PRO A 109      63.031  29.359  73.360  1.00 30.00           C  
ATOM   1652  HA  PRO A 109      65.292  31.645  73.305  1.00110.00           H  
ATOM   1653  HB2 PRO A 109      65.737  29.707  71.415  1.00110.00           H  
ATOM   1654  HB3 PRO A 109      65.853  29.427  73.137  1.00110.00           H  
ATOM   1655  HG2 PRO A 109      63.497  28.869  71.332  1.00110.00           H  
ATOM   1656  HG3 PRO A 109      64.224  27.743  72.470  1.00110.00           H  
ATOM   1657  HD2 PRO A 109      61.993  29.194  73.068  1.00110.00           H  
ATOM   1658  HD3 PRO A 109      63.194  28.880  74.324  1.00110.00           H  
ATOM   1659  N   SER A 110      64.418  33.284  71.578  1.00 30.00           N  
ATOM   1660  CA  SER A 110      64.251  34.263  70.503  1.00 30.00           C  
ATOM   1661  C   SER A 110      65.613  34.635  69.892  1.00 30.00           C  
ATOM   1662  O   SER A 110      66.590  34.780  70.627  1.00 30.00           O  
ATOM   1663  CB  SER A 110      63.543  35.508  71.070  1.00 30.00           C  
ATOM   1664  OG  SER A 110      62.141  35.325  71.063  1.00 30.00           O  
ATOM   1665  H   SER A 110      64.719  33.651  72.470  1.00110.00           H  
ATOM   1666  HA  SER A 110      63.635  33.846  69.703  1.00110.00           H  
ATOM   1667  HB2 SER A 110      63.880  35.731  72.084  1.00110.00           H  
ATOM   1668  HB3 SER A 110      63.759  36.386  70.462  1.00110.00           H  
ATOM   1669  HG  SER A 110      61.915  34.729  71.783  1.00110.00           H  
ATOM   1670  N   LEU A 111      65.643  34.786  68.557  1.00 30.00           N  
ATOM   1671  CA  LEU A 111      66.843  35.104  67.785  1.00 30.00           C  
ATOM   1672  C   LEU A 111      66.538  36.254  66.819  1.00 30.00           C  
ATOM   1673  O   LEU A 111      65.700  36.093  65.932  1.00 30.00           O  
ATOM   1674  CB  LEU A 111      67.320  33.836  67.035  1.00 30.00           C  
ATOM   1675  CG  LEU A 111      68.561  34.027  66.131  1.00 30.00           C  
ATOM   1676  CD1 LEU A 111      69.794  34.523  66.914  1.00 30.00           C  
ATOM   1677  CD2 LEU A 111      68.860  32.741  65.342  1.00 30.00           C  
ATOM   1678  H   LEU A 111      64.800  34.654  68.018  1.00110.00           H  
ATOM   1679  HA  LEU A 111      67.639  35.431  68.456  1.00110.00           H  
ATOM   1680  HB2 LEU A 111      67.530  33.048  67.758  1.00110.00           H  
ATOM   1681  HB3 LEU A 111      66.495  33.461  66.425  1.00110.00           H  
ATOM   1682  HG  LEU A 111      68.321  34.781  65.383  1.00110.00           H  
ATOM   1683 HD11 LEU A 111      70.715  34.035  66.595  1.00110.00           H  
ATOM   1684 HD12 LEU A 111      69.936  35.594  66.772  1.00110.00           H  
ATOM   1685 HD13 LEU A 111      69.689  34.343  67.983  1.00110.00           H  
ATOM   1686 HD21 LEU A 111      69.081  32.960  64.296  1.00110.00           H  
ATOM   1687 HD22 LEU A 111      69.714  32.210  65.759  1.00110.00           H  
ATOM   1688 HD23 LEU A 111      68.017  32.048  65.351  1.00110.00           H  
ATOM   1689  N   TYR A 112      67.266  37.366  66.991  1.00 30.00           N  
ATOM   1690  CA  TYR A 112      67.211  38.545  66.129  1.00 30.00           C  
ATOM   1691  C   TYR A 112      68.592  38.817  65.530  1.00 30.00           C  
ATOM   1692  O   TYR A 112      69.603  38.529  66.167  1.00 30.00           O  
ATOM   1693  CB  TYR A 112      66.783  39.771  66.961  1.00 30.00           C  
ATOM   1694  CG  TYR A 112      65.355  39.731  67.464  1.00 30.00           C  
ATOM   1695  CD1 TYR A 112      64.324  40.330  66.712  1.00 30.00           C  
ATOM   1696  CD2 TYR A 112      65.057  39.107  68.691  1.00 30.00           C  
ATOM   1697  CE1 TYR A 112      63.000  40.304  67.189  1.00 30.00           C  
ATOM   1698  CE2 TYR A 112      63.734  39.085  69.171  1.00 30.00           C  
ATOM   1699  CZ  TYR A 112      62.704  39.682  68.418  1.00 30.00           C  
ATOM   1700  OH  TYR A 112      61.420  39.657  68.876  1.00 30.00           O  
ATOM   1701  H   TYR A 112      67.947  37.406  67.737  1.00110.00           H  
ATOM   1702  HA  TYR A 112      66.500  38.398  65.316  1.00110.00           H  
ATOM   1703  HB2 TYR A 112      67.454  39.905  67.813  1.00110.00           H  
ATOM   1704  HB3 TYR A 112      66.889  40.678  66.362  1.00110.00           H  
ATOM   1705  HD1 TYR A 112      64.544  40.810  65.769  1.00110.00           H  
ATOM   1706  HD2 TYR A 112      65.846  38.644  69.262  1.00110.00           H  
ATOM   1707  HE1 TYR A 112      62.212  40.763  66.610  1.00110.00           H  
ATOM   1708  HE2 TYR A 112      63.515  38.617  70.118  1.00110.00           H  
ATOM   1709  HH  TYR A 112      61.348  39.306  69.767  1.00110.00           H  
ATOM   1710  N   TYR A 113      68.581  39.449  64.349  1.00 30.00           N  
ATOM   1711  CA  TYR A 113      69.702  40.190  63.783  1.00 30.00           C  
ATOM   1712  C   TYR A 113      69.399  41.689  63.932  1.00 30.00           C  
ATOM   1713  O   TYR A 113      68.253  42.096  63.740  1.00 30.00           O  
ATOM   1714  CB  TYR A 113      69.903  39.788  62.305  1.00 30.00           C  
ATOM   1715  CG  TYR A 113      70.971  40.586  61.576  1.00 30.00           C  
ATOM   1716  CD1 TYR A 113      72.334  40.301  61.798  1.00 30.00           C  
ATOM   1717  CD2 TYR A 113      70.613  41.643  60.713  1.00 30.00           C  
ATOM   1718  CE1 TYR A 113      73.332  41.078  61.181  1.00 30.00           C  
ATOM   1719  CE2 TYR A 113      71.612  42.410  60.086  1.00 30.00           C  
ATOM   1720  CZ  TYR A 113      72.972  42.131  60.321  1.00 30.00           C  
ATOM   1721  OH  TYR A 113      73.945  42.871  59.716  1.00 30.00           O  
ATOM   1722  H   TYR A 113      67.691  39.619  63.895  1.00110.00           H  
ATOM   1723  HA  TYR A 113      70.618  39.959  64.324  1.00110.00           H  
ATOM   1724  HB2 TYR A 113      70.170  38.732  62.249  1.00110.00           H  
ATOM   1725  HB3 TYR A 113      68.963  39.889  61.761  1.00110.00           H  
ATOM   1726  HD1 TYR A 113      72.617  39.500  62.463  1.00110.00           H  
ATOM   1727  HD2 TYR A 113      69.573  41.874  60.535  1.00110.00           H  
ATOM   1728  HE1 TYR A 113      74.372  40.866  61.370  1.00110.00           H  
ATOM   1729  HE2 TYR A 113      71.332  43.204  59.412  1.00110.00           H  
ATOM   1730  HH  TYR A 113      73.616  43.673  59.288  1.00110.00           H  
ATOM   1731  N   VAL A 114      70.441  42.476  64.238  1.00 30.00           N  
ATOM   1732  CA  VAL A 114      70.409  43.932  64.291  1.00 30.00           C  
ATOM   1733  C   VAL A 114      71.576  44.462  63.437  1.00 30.00           C  
ATOM   1734  O   VAL A 114      72.740  44.185  63.733  1.00 30.00           O  
ATOM   1735  CB  VAL A 114      70.542  44.476  65.743  1.00 30.00           C  
ATOM   1736  CG1 VAL A 114      70.601  46.017  65.802  1.00 30.00           C  
ATOM   1737  CG2 VAL A 114      69.401  43.977  66.650  1.00 30.00           C  
ATOM   1738  H   VAL A 114      71.356  42.059  64.370  1.00110.00           H  
ATOM   1739  HA  VAL A 114      69.472  44.304  63.872  1.00110.00           H  
ATOM   1740  HB  VAL A 114      71.471  44.098  66.177  1.00110.00           H  
ATOM   1741 HG11 VAL A 114      70.508  46.369  66.826  1.00110.00           H  
ATOM   1742 HG12 VAL A 114      71.540  46.411  65.413  1.00110.00           H  
ATOM   1743 HG13 VAL A 114      69.787  46.464  65.231  1.00110.00           H  
ATOM   1744 HG21 VAL A 114      69.502  44.369  67.663  1.00110.00           H  
ATOM   1745 HG22 VAL A 114      68.428  44.289  66.269  1.00110.00           H  
ATOM   1746 HG23 VAL A 114      69.395  42.890  66.732  1.00110.00           H  
ATOM   1747  N   ASP A 115      71.217  45.205  62.382  1.00 30.00           N  
ATOM   1748  CA  ASP A 115      72.118  45.806  61.399  1.00 30.00           C  
ATOM   1749  C   ASP A 115      72.644  47.165  61.901  1.00 30.00           C  
ATOM   1750  O   ASP A 115      72.126  47.707  62.878  1.00 30.00           O  
ATOM   1751  CB  ASP A 115      71.333  46.020  60.081  1.00 30.00           C  
ATOM   1752  CG  ASP A 115      72.162  46.046  58.793  1.00 30.00           C  
ATOM   1753  OD1 ASP A 115      71.656  46.654  57.825  1.00 30.00           O  
ATOM   1754  OD2 ASP A 115      73.229  45.395  58.763  1.00 30.00           O1-
ATOM   1755  H   ASP A 115      70.231  45.362  62.214  1.00110.00           H  
ATOM   1756  HA  ASP A 115      72.967  45.136  61.250  1.00110.00           H  
ATOM   1757  HB2 ASP A 115      70.581  45.241  59.968  1.00110.00           H  
ATOM   1758  HB3 ASP A 115      70.796  46.967  60.154  1.00110.00           H  
ATOM   1759  N   ASP A 116      73.616  47.719  61.161  1.00 30.00           N  
ATOM   1760  CA  ASP A 116      74.150  49.078  61.323  1.00 30.00           C  
ATOM   1761  C   ASP A 116      73.198  50.190  60.838  1.00 30.00           C  
ATOM   1762  O   ASP A 116      73.448  51.352  61.161  1.00 30.00           O  
ATOM   1763  CB  ASP A 116      75.551  49.268  60.688  1.00 30.00           C  
ATOM   1764  CG  ASP A 116      75.807  48.536  59.364  1.00 30.00           C  
ATOM   1765  OD1 ASP A 116      74.873  48.476  58.537  1.00 30.00           O  
ATOM   1766  OD2 ASP A 116      76.971  48.132  59.160  1.00 30.00           O1-
ATOM   1767  H   ASP A 116      73.978  47.207  60.366  1.00110.00           H  
ATOM   1768  HA  ASP A 116      74.275  49.236  62.396  1.00110.00           H  
ATOM   1769  HB2 ASP A 116      75.777  50.323  60.537  1.00110.00           H  
ATOM   1770  HB3 ASP A 116      76.272  48.912  61.420  1.00110.00           H  
ATOM   1771  N   LYS A 117      72.146  49.828  60.083  1.00 30.00           N  
ATOM   1772  CA  LYS A 117      71.179  50.762  59.502  1.00 30.00           C  
ATOM   1773  C   LYS A 117      69.830  50.793  60.242  1.00 30.00           C  
ATOM   1774  O   LYS A 117      68.938  51.522  59.807  1.00 30.00           O  
ATOM   1775  CB  LYS A 117      70.970  50.425  58.007  1.00 30.00           C  
ATOM   1776  CG  LYS A 117      72.253  50.386  57.156  1.00 30.00           C  
ATOM   1777  CD  LYS A 117      73.117  51.661  57.234  1.00 30.00           C  
ATOM   1778  CE  LYS A 117      74.426  51.567  56.439  1.00 30.00           C  
ATOM   1779  NZ  LYS A 117      74.183  51.388  54.998  1.00 30.00           N1+
ATOM   1780  H   LYS A 117      72.038  48.856  59.828  1.00110.00           H  
ATOM   1781  HA  LYS A 117      71.569  51.774  59.582  1.00110.00           H  
ATOM   1782  HB2 LYS A 117      70.473  49.456  57.920  1.00110.00           H  
ATOM   1783  HB3 LYS A 117      70.288  51.152  57.563  1.00110.00           H  
ATOM   1784  HG2 LYS A 117      72.846  49.521  57.449  1.00110.00           H  
ATOM   1785  HG3 LYS A 117      71.966  50.198  56.121  1.00110.00           H  
ATOM   1786  HD2 LYS A 117      72.537  52.522  56.897  1.00110.00           H  
ATOM   1787  HD3 LYS A 117      73.385  51.865  58.269  1.00110.00           H  
ATOM   1788  HE2 LYS A 117      75.011  52.476  56.585  1.00110.00           H  
ATOM   1789  HE3 LYS A 117      75.031  50.737  56.807  1.00110.00           H  
ATOM   1790  HZ1 LYS A 117      73.649  52.168  54.646  1.00110.00           H  
ATOM   1791  HZ2 LYS A 117      75.067  51.335  54.513  1.00110.00           H  
ATOM   1792  HZ3 LYS A 117      73.668  50.531  54.850  1.00110.00           H  
ATOM   1793  N   GLY A 118      69.692  50.019  61.331  1.00 30.00           N  
ATOM   1794  CA  GLY A 118      68.451  49.916  62.100  1.00 30.00           C  
ATOM   1795  C   GLY A 118      67.542  48.782  61.612  1.00 30.00           C  
ATOM   1796  O   GLY A 118      66.471  48.596  62.189  1.00 30.00           O  
ATOM   1797  H   GLY A 118      70.477  49.468  61.651  1.00110.00           H  
ATOM   1798  HA2 GLY A 118      68.691  49.735  63.145  1.00110.00           H  
ATOM   1799  HA3 GLY A 118      67.893  50.848  62.062  1.00110.00           H  
ATOM   1800  N   THR A 119      67.957  48.026  60.578  1.00 30.00           N  
ATOM   1801  CA  THR A 119      67.298  46.816  60.082  1.00 30.00           C  
ATOM   1802  C   THR A 119      67.322  45.728  61.177  1.00 30.00           C  
ATOM   1803  O   THR A 119      68.396  45.313  61.612  1.00 30.00           O  
ATOM   1804  CB  THR A 119      68.006  46.320  58.784  1.00 30.00           C  
ATOM   1805  OG1 THR A 119      67.542  47.084  57.689  1.00110.00           O  
ATOM   1806  CG2 THR A 119      67.910  44.823  58.425  1.00110.00           C  
ATOM   1807  H   THR A 119      68.830  48.258  60.128  1.00110.00           H  
ATOM   1808  HA  THR A 119      66.261  47.061  59.848  1.00110.00           H  
ATOM   1809  HB  THR A 119      69.061  46.567  58.839  1.00110.00           H  
ATOM   1810  HG1 THR A 119      68.007  46.793  56.900  1.00110.00           H  
ATOM   1811 HG21 THR A 119      68.288  44.630  57.421  1.00110.00           H  
ATOM   1812 HG22 THR A 119      68.504  44.210  59.102  1.00110.00           H  
ATOM   1813 HG23 THR A 119      66.887  44.456  58.471  1.00110.00           H  
ATOM   1814  N   ARG A 120      66.120  45.339  61.626  1.00 30.00           N  
ATOM   1815  CA  ARG A 120      65.879  44.409  62.720  1.00 30.00           C  
ATOM   1816  C   ARG A 120      65.005  43.264  62.198  1.00 30.00           C  
ATOM   1817  O   ARG A 120      63.777  43.371  62.213  1.00 30.00           O  
ATOM   1818  CB  ARG A 120      65.247  45.180  63.897  1.00 30.00           C  
ATOM   1819  CG  ARG A 120      64.876  44.304  65.110  1.00 30.00           C  
ATOM   1820  CD  ARG A 120      64.392  45.149  66.292  1.00 30.00           C  
ATOM   1821  NE  ARG A 120      63.763  44.341  67.343  1.00 30.00           N  
ATOM   1822  CZ  ARG A 120      62.473  43.968  67.367  1.00 30.00           C  
ATOM   1823  NH1 ARG A 120      61.635  44.285  66.369  1.00 30.00           N  
ATOM   1824  NH2 ARG A 120      62.017  43.271  68.413  1.00 30.00           N1+
ATOM   1825  H   ARG A 120      65.286  45.723  61.196  1.00110.00           H  
ATOM   1826  HA  ARG A 120      66.823  43.997  63.070  1.00110.00           H  
ATOM   1827  HB2 ARG A 120      65.944  45.954  64.216  1.00110.00           H  
ATOM   1828  HB3 ARG A 120      64.353  45.703  63.553  1.00110.00           H  
ATOM   1829  HG2 ARG A 120      64.165  43.512  64.878  1.00110.00           H  
ATOM   1830  HG3 ARG A 120      65.799  43.805  65.412  1.00110.00           H  
ATOM   1831  HD2 ARG A 120      65.292  45.510  66.784  1.00110.00           H  
ATOM   1832  HD3 ARG A 120      63.830  46.042  66.013  1.00110.00           H  
ATOM   1833  HE  ARG A 120      64.375  43.992  68.072  1.00110.00           H  
ATOM   1834 HH11 ARG A 120      60.666  44.001  66.396  1.00110.00           H  
ATOM   1835 HH12 ARG A 120      61.977  44.800  65.571  1.00110.00           H  
ATOM   1836 HH21 ARG A 120      61.056  42.962  68.451  1.00110.00           H  
ATOM   1837 HH22 ARG A 120      62.631  43.074  69.193  1.00110.00           H  
ATOM   1838  N   VAL A 121      65.667  42.200  61.727  1.00 30.00           N  
ATOM   1839  CA  VAL A 121      65.022  40.991  61.220  1.00 30.00           C  
ATOM   1840  C   VAL A 121      65.007  39.938  62.339  1.00 30.00           C  
ATOM   1841  O   VAL A 121      66.016  39.775  63.024  1.00 30.00           O  
ATOM   1842  CB  VAL A 121      65.812  40.406  60.012  1.00 30.00           C  
ATOM   1843  CG1 VAL A 121      65.223  39.102  59.429  1.00 30.00           C  
ATOM   1844  CG2 VAL A 121      65.936  41.448  58.891  1.00 30.00           C  
ATOM   1845  H   VAL A 121      66.677  42.185  61.763  1.00110.00           H  
ATOM   1846  HA  VAL A 121      63.999  41.205  60.903  1.00110.00           H  
ATOM   1847  HB  VAL A 121      66.827  40.175  60.339  1.00110.00           H  
ATOM   1848 HG11 VAL A 121      65.782  38.784  58.549  1.00110.00           H  
ATOM   1849 HG12 VAL A 121      65.258  38.272  60.133  1.00110.00           H  
ATOM   1850 HG13 VAL A 121      64.184  39.240  59.127  1.00110.00           H  
ATOM   1851 HG21 VAL A 121      66.469  41.042  58.035  1.00110.00           H  
ATOM   1852 HG22 VAL A 121      64.957  41.775  58.545  1.00110.00           H  
ATOM   1853 HG23 VAL A 121      66.490  42.324  59.223  1.00110.00           H  
ATOM   1854  N   LYS A 122      63.880  39.222  62.471  1.00 30.00           N  
ATOM   1855  CA  LYS A 122      63.782  38.025  63.302  1.00 30.00           C  
ATOM   1856  C   LYS A 122      63.671  36.825  62.356  1.00 30.00           C  
ATOM   1857  O   LYS A 122      62.731  36.768  61.562  1.00 30.00           O  
ATOM   1858  CB  LYS A 122      62.560  38.115  64.243  1.00 30.00           C  
ATOM   1859  CG  LYS A 122      62.652  37.104  65.402  1.00 30.00           C  
ATOM   1860  CD  LYS A 122      61.416  37.056  66.308  1.00 30.00           C  
ATOM   1861  CE  LYS A 122      61.678  36.216  67.569  1.00 30.00           C  
ATOM   1862  NZ  LYS A 122      60.527  36.234  68.485  1.00 30.00           N1+
ATOM   1863  H   LYS A 122      63.090  39.410  61.870  1.00110.00           H  
ATOM   1864  HA  LYS A 122      64.675  37.901  63.916  1.00110.00           H  
ATOM   1865  HB2 LYS A 122      62.510  39.116  64.670  1.00110.00           H  
ATOM   1866  HB3 LYS A 122      61.631  37.983  63.686  1.00110.00           H  
ATOM   1867  HG2 LYS A 122      62.854  36.103  65.018  1.00110.00           H  
ATOM   1868  HG3 LYS A 122      63.511  37.378  66.013  1.00110.00           H  
ATOM   1869  HD2 LYS A 122      61.118  38.068  66.582  1.00110.00           H  
ATOM   1870  HD3 LYS A 122      60.579  36.630  65.753  1.00110.00           H  
ATOM   1871  HE2 LYS A 122      61.906  35.183  67.302  1.00110.00           H  
ATOM   1872  HE3 LYS A 122      62.545  36.604  68.106  1.00110.00           H  
ATOM   1873  HZ1 LYS A 122      59.728  35.809  68.037  1.00110.00           H  
ATOM   1874  HZ2 LYS A 122      60.760  35.718  69.324  1.00110.00           H  
ATOM   1875  HZ3 LYS A 122      60.307  37.188  68.731  1.00110.00           H  
ATOM   1876  N   HIS A 123      64.629  35.894  62.460  1.00 30.00           N  
ATOM   1877  CA  HIS A 123      64.636  34.654  61.692  1.00 30.00           C  
ATOM   1878  C   HIS A 123      65.399  33.560  62.452  1.00 30.00           C  
ATOM   1879  O   HIS A 123      66.207  33.833  63.341  1.00 30.00           O  
ATOM   1880  CB  HIS A 123      65.143  34.888  60.242  1.00 30.00           C  
ATOM   1881  CG  HIS A 123      65.060  33.689  59.320  1.00110.00           C  
ATOM   1882  ND1 HIS A 123      63.966  32.841  59.277  1.00110.00           N  
ATOM   1883  CD2 HIS A 123      65.962  33.157  58.426  1.00110.00           C  
ATOM   1884  CE1 HIS A 123      64.261  31.849  58.433  1.00110.00           C  
ATOM   1885  NE2 HIS A 123      65.456  31.977  57.877  1.00110.00           N  
ATOM   1886  H   HIS A 123      65.368  35.992  63.143  1.00110.00           H  
ATOM   1887  HA  HIS A 123      63.600  34.315  61.633  1.00110.00           H  
ATOM   1888  HB2 HIS A 123      64.581  35.694  59.771  1.00110.00           H  
ATOM   1889  HB3 HIS A 123      66.181  35.212  60.262  1.00110.00           H  
ATOM   1890  HD1 HIS A 123      63.096  32.957  59.777  1.00110.00           H  
ATOM   1891  HD2 HIS A 123      66.937  33.516  58.142  1.00110.00           H  
ATOM   1892  HE1 HIS A 123      63.588  31.034  58.211  1.00110.00           H  
ATOM   1893  N   GLU A 124      65.062  32.325  62.070  1.00 30.00           N  
ATOM   1894  CA  GLU A 124      65.465  31.052  62.642  1.00 30.00           C  
ATOM   1895  C   GLU A 124      66.909  30.624  62.319  1.00 30.00           C  
ATOM   1896  O   GLU A 124      67.416  29.737  63.001  1.00 30.00           O  
ATOM   1897  CB  GLU A 124      64.387  30.054  62.170  1.00 30.00           C  
ATOM   1898  CG  GLU A 124      64.571  28.573  62.536  1.00110.00           C  
ATOM   1899  CD  GLU A 124      63.297  27.791  62.214  1.00110.00           C  
ATOM   1900  OE1 GLU A 124      63.364  26.901  61.339  1.00110.00           O  
ATOM   1901  OE2 GLU A 124      62.265  28.108  62.846  1.00110.00           O1-
ATOM   1902  H   GLU A 124      64.421  32.238  61.294  1.00110.00           H  
ATOM   1903  HA  GLU A 124      65.398  31.139  63.727  1.00110.00           H  
ATOM   1904  HB2 GLU A 124      63.431  30.399  62.567  1.00110.00           H  
ATOM   1905  HB3 GLU A 124      64.291  30.122  61.084  1.00110.00           H  
ATOM   1906  HG2 GLU A 124      65.409  28.144  61.985  1.00110.00           H  
ATOM   1907  HG3 GLU A 124      64.799  28.462  63.595  1.00110.00           H  
ATOM   1908  N   LEU A 125      67.551  31.256  61.320  1.00 30.00           N  
ATOM   1909  CA  LEU A 125      68.922  30.961  60.905  1.00 30.00           C  
ATOM   1910  C   LEU A 125      69.547  32.223  60.290  1.00 30.00           C  
ATOM   1911  O   LEU A 125      68.931  32.854  59.434  1.00 30.00           O  
ATOM   1912  CB  LEU A 125      68.917  29.732  59.956  1.00 30.00           C  
ATOM   1913  CG  LEU A 125      70.297  29.089  59.674  1.00 30.00           C  
ATOM   1914  CD1 LEU A 125      70.147  27.603  59.271  1.00 30.00           C  
ATOM   1915  CD2 LEU A 125      71.131  29.875  58.645  1.00 30.00           C  
ATOM   1916  H   LEU A 125      67.080  31.983  60.799  1.00110.00           H  
ATOM   1917  HA  LEU A 125      69.498  30.709  61.796  1.00110.00           H  
ATOM   1918  HB2 LEU A 125      68.300  28.969  60.432  1.00110.00           H  
ATOM   1919  HB3 LEU A 125      68.408  29.969  59.020  1.00110.00           H  
ATOM   1920  HG  LEU A 125      70.864  29.091  60.601  1.00110.00           H  
ATOM   1921 HD11 LEU A 125      70.671  27.360  58.347  1.00110.00           H  
ATOM   1922 HD12 LEU A 125      70.551  26.951  60.046  1.00110.00           H  
ATOM   1923 HD13 LEU A 125      69.107  27.315  59.121  1.00110.00           H  
ATOM   1924 HD21 LEU A 125      71.818  29.234  58.096  1.00110.00           H  
ATOM   1925 HD22 LEU A 125      70.501  30.387  57.918  1.00110.00           H  
ATOM   1926 HD23 LEU A 125      71.755  30.622  59.132  1.00110.00           H  
ATOM   1927  N   PHE A 126      70.767  32.558  60.734  1.00 30.00           N  
ATOM   1928  CA  PHE A 126      71.547  33.708  60.278  1.00 30.00           C  
ATOM   1929  C   PHE A 126      73.029  33.337  60.117  1.00 30.00           C  
ATOM   1930  O   PHE A 126      73.527  32.463  60.828  1.00 30.00           O  
ATOM   1931  CB  PHE A 126      71.433  34.846  61.316  1.00 30.00           C  
ATOM   1932  CG  PHE A 126      70.102  35.569  61.414  1.00 30.00           C  
ATOM   1933  CD1 PHE A 126      69.556  36.225  60.291  1.00 30.00           C  
ATOM   1934  CD2 PHE A 126      69.441  35.667  62.657  1.00 30.00           C  
ATOM   1935  CE1 PHE A 126      68.382  36.956  60.420  1.00 30.00           C  
ATOM   1936  CE2 PHE A 126      68.262  36.391  62.760  1.00 30.00           C  
ATOM   1937  CZ  PHE A 126      67.741  37.038  61.649  1.00 30.00           C  
ATOM   1938  H   PHE A 126      71.209  31.995  61.450  1.00110.00           H  
ATOM   1939  HA  PHE A 126      71.189  34.050  59.305  1.00110.00           H  
ATOM   1940  HB2 PHE A 126      71.670  34.431  62.297  1.00110.00           H  
ATOM   1941  HB3 PHE A 126      72.188  35.612  61.128  1.00110.00           H  
ATOM   1942  HD1 PHE A 126      70.053  36.172  59.333  1.00110.00           H  
ATOM   1943  HD2 PHE A 126      69.853  35.189  63.533  1.00110.00           H  
ATOM   1944  HE1 PHE A 126      67.966  37.467  59.564  1.00110.00           H  
ATOM   1945  HE2 PHE A 126      67.752  36.460  63.710  1.00110.00           H  
ATOM   1946  HZ  PHE A 126      66.829  37.606  61.740  1.00110.00           H  
ATOM   1947  N   SER A 127      73.716  34.078  59.237  1.00 30.00           N  
ATOM   1948  CA  SER A 127      75.171  34.131  59.140  1.00 30.00           C  
ATOM   1949  C   SER A 127      75.572  35.522  58.625  1.00 30.00           C  
ATOM   1950  O   SER A 127      74.955  36.028  57.690  1.00 30.00           O  
ATOM   1951  CB  SER A 127      75.722  32.966  58.294  1.00 30.00           C  
ATOM   1952  OG  SER A 127      77.133  32.940  58.352  1.00 30.00           O  
ATOM   1953  H   SER A 127      73.224  34.745  58.656  1.00110.00           H  
ATOM   1954  HA  SER A 127      75.570  34.033  60.147  1.00110.00           H  
ATOM   1955  HB2 SER A 127      75.347  32.009  58.659  1.00110.00           H  
ATOM   1956  HB3 SER A 127      75.415  33.052  57.253  1.00110.00           H  
ATOM   1957  HG  SER A 127      77.398  32.615  59.216  1.00110.00           H  
ATOM   1958  N   VAL A 128      76.574  36.119  59.284  1.00 30.00           N  
ATOM   1959  CA  VAL A 128      76.969  37.521  59.171  1.00 30.00           C  
ATOM   1960  C   VAL A 128      78.483  37.602  58.886  1.00 30.00           C  
ATOM   1961  O   VAL A 128      79.243  36.746  59.345  1.00 30.00           O  
ATOM   1962  CB  VAL A 128      76.702  38.273  60.516  1.00 30.00           C  
ATOM   1963  CG1 VAL A 128      76.923  39.796  60.431  1.00 30.00           C  
ATOM   1964  CG2 VAL A 128      75.293  38.005  61.085  1.00 30.00           C  
ATOM   1965  H   VAL A 128      77.024  35.619  60.041  1.00110.00           H  
ATOM   1966  HA  VAL A 128      76.427  38.005  58.360  1.00110.00           H  
ATOM   1967  HB  VAL A 128      77.407  37.902  61.262  1.00110.00           H  
ATOM   1968 HG11 VAL A 128      76.732  40.265  61.397  1.00110.00           H  
ATOM   1969 HG12 VAL A 128      77.941  40.062  60.156  1.00110.00           H  
ATOM   1970 HG13 VAL A 128      76.250  40.253  59.705  1.00110.00           H  
ATOM   1971 HG21 VAL A 128      75.117  38.585  61.991  1.00110.00           H  
ATOM   1972 HG22 VAL A 128      74.519  38.267  60.366  1.00110.00           H  
ATOM   1973 HG23 VAL A 128      75.155  36.958  61.355  1.00110.00           H  
ATOM   1974  N   GLY A 129      78.888  38.645  58.146  1.00 30.00           N  
ATOM   1975  CA  GLY A 129      80.276  38.923  57.783  1.00 30.00           C  
ATOM   1976  C   GLY A 129      80.558  38.472  56.344  1.00 30.00           C  
ATOM   1977  O   GLY A 129      79.701  37.911  55.660  1.00 30.00           O  
ATOM   1978  H   GLY A 129      78.199  39.296  57.800  1.00110.00           H  
ATOM   1979  HA2 GLY A 129      80.439  39.999  57.856  1.00110.00           H  
ATOM   1980  HA3 GLY A 129      80.978  38.446  58.469  1.00110.00           H  
ATOM   1981  N   SER A 130      81.791  38.743  55.889  1.00 30.00           N  
ATOM   1982  CA  SER A 130      82.295  38.462  54.541  1.00 30.00           C  
ATOM   1983  C   SER A 130      82.396  36.968  54.162  1.00 30.00           C  
ATOM   1984  O   SER A 130      82.325  36.655  52.974  1.00 30.00           O  
ATOM   1985  CB  SER A 130      83.637  39.204  54.371  1.00 30.00           C  
ATOM   1986  OG  SER A 130      84.618  38.754  55.287  1.00 30.00           O  
ATOM   1987  H   SER A 130      82.450  39.203  56.500  1.00110.00           H  
ATOM   1988  HA  SER A 130      81.588  38.910  53.841  1.00110.00           H  
ATOM   1989  HB2 SER A 130      84.022  39.068  53.359  1.00110.00           H  
ATOM   1990  HB3 SER A 130      83.498  40.278  54.507  1.00110.00           H  
ATOM   1991  HG  SER A 130      84.947  37.893  55.003  1.00110.00           H  
ATOM   1992  N   GLY A 131      82.534  36.082  55.161  1.00 30.00           N  
ATOM   1993  CA  GLY A 131      82.646  34.636  54.980  1.00 30.00           C  
ATOM   1994  C   GLY A 131      81.296  33.917  55.138  1.00 30.00           C  
ATOM   1995  O   GLY A 131      81.277  32.688  55.086  1.00 30.00           O  
ATOM   1996  H   GLY A 131      82.598  36.420  56.113  1.00110.00           H  
ATOM   1997  HA2 GLY A 131      83.065  34.398  54.002  1.00110.00           H  
ATOM   1998  HA3 GLY A 131      83.347  34.250  55.720  1.00110.00           H  
ATOM   1999  N   SER A 132      80.181  34.651  55.327  1.00 30.00           N  
ATOM   2000  CA  SER A 132      78.828  34.106  55.510  1.00 30.00           C  
ATOM   2001  C   SER A 132      78.319  33.205  54.369  1.00 30.00           C  
ATOM   2002  O   SER A 132      77.573  32.271  54.649  1.00 30.00           O  
ATOM   2003  CB  SER A 132      77.833  35.245  55.806  1.00 30.00           C  
ATOM   2004  OG  SER A 132      77.629  36.097  54.694  1.00 30.00           O  
ATOM   2005  H   SER A 132      80.258  35.658  55.361  1.00110.00           H  
ATOM   2006  HA  SER A 132      78.882  33.482  56.402  1.00110.00           H  
ATOM   2007  HB2 SER A 132      76.866  34.823  56.078  1.00110.00           H  
ATOM   2008  HB3 SER A 132      78.168  35.835  56.657  1.00110.00           H  
ATOM   2009  HG  SER A 132      78.323  36.763  54.698  1.00110.00           H  
ATOM   2010  N   ILE A 133      78.751  33.478  53.126  1.00 30.00           N  
ATOM   2011  CA  ILE A 133      78.416  32.702  51.928  1.00 30.00           C  
ATOM   2012  C   ILE A 133      78.936  31.248  51.946  1.00 30.00           C  
ATOM   2013  O   ILE A 133      78.273  30.373  51.389  1.00 30.00           O  
ATOM   2014  CB  ILE A 133      78.934  33.401  50.638  1.00 30.00           C  
ATOM   2015  CG1 ILE A 133      80.464  33.664  50.624  1.00 30.00           C  
ATOM   2016  CG2 ILE A 133      78.135  34.690  50.377  1.00 30.00           C  
ATOM   2017  CD1 ILE A 133      80.989  34.228  49.296  1.00 30.00           C  
ATOM   2018  H   ILE A 133      79.361  34.269  52.983  1.00110.00           H  
ATOM   2019  HA  ILE A 133      77.327  32.644  51.877  1.00110.00           H  
ATOM   2020  HB  ILE A 133      78.719  32.735  49.799  1.00110.00           H  
ATOM   2021 HG12 ILE A 133      80.728  34.354  51.426  1.00110.00           H  
ATOM   2022 HG13 ILE A 133      81.015  32.747  50.829  1.00110.00           H  
ATOM   2023 HG21 ILE A 133      78.376  35.117  49.406  1.00110.00           H  
ATOM   2024 HG22 ILE A 133      77.063  34.493  50.381  1.00110.00           H  
ATOM   2025 HG23 ILE A 133      78.337  35.448  51.135  1.00110.00           H  
ATOM   2026 HD11 ILE A 133      82.054  34.022  49.183  1.00110.00           H  
ATOM   2027 HD12 ILE A 133      80.477  33.787  48.441  1.00110.00           H  
ATOM   2028 HD13 ILE A 133      80.857  35.309  49.250  1.00110.00           H  
ATOM   2029  N   TYR A 134      80.075  31.013  52.618  1.00 30.00           N  
ATOM   2030  CA  TYR A 134      80.666  29.690  52.821  1.00 30.00           C  
ATOM   2031  C   TYR A 134      79.999  28.945  53.988  1.00 30.00           C  
ATOM   2032  O   TYR A 134      79.880  27.721  53.927  1.00 30.00           O  
ATOM   2033  CB  TYR A 134      82.176  29.841  53.090  1.00 30.00           C  
ATOM   2034  CG  TYR A 134      82.946  30.636  52.050  1.00 30.00           C  
ATOM   2035  CD1 TYR A 134      82.999  30.193  50.711  1.00 30.00           C  
ATOM   2036  CD2 TYR A 134      83.607  31.827  52.417  1.00 30.00           C  
ATOM   2037  CE1 TYR A 134      83.700  30.941  49.746  1.00 30.00           C  
ATOM   2038  CE2 TYR A 134      84.307  32.575  51.451  1.00 30.00           C  
ATOM   2039  CZ  TYR A 134      84.355  32.132  50.116  1.00 30.00           C  
ATOM   2040  OH  TYR A 134      85.040  32.851  49.181  1.00 30.00           O  
ATOM   2041  H   TYR A 134      80.556  31.784  53.061  1.00110.00           H  
ATOM   2042  HA  TYR A 134      80.530  29.093  51.917  1.00110.00           H  
ATOM   2043  HB2 TYR A 134      82.307  30.333  54.052  1.00110.00           H  
ATOM   2044  HB3 TYR A 134      82.643  28.859  53.185  1.00110.00           H  
ATOM   2045  HD1 TYR A 134      82.497  29.282  50.420  1.00110.00           H  
ATOM   2046  HD2 TYR A 134      83.582  32.169  53.441  1.00110.00           H  
ATOM   2047  HE1 TYR A 134      83.736  30.599  48.722  1.00110.00           H  
ATOM   2048  HE2 TYR A 134      84.809  33.488  51.737  1.00110.00           H  
ATOM   2049  HH  TYR A 134      85.456  33.639  49.540  1.00110.00           H  
ATOM   2050  N   ALA A 135      79.572  29.699  55.016  1.00 30.00           N  
ATOM   2051  CA  ALA A 135      78.893  29.180  56.198  1.00 30.00           C  
ATOM   2052  C   ALA A 135      77.453  28.737  55.920  1.00 30.00           C  
ATOM   2053  O   ALA A 135      77.100  27.649  56.362  1.00 30.00           O  
ATOM   2054  CB  ALA A 135      78.951  30.214  57.324  1.00 30.00           C  
ATOM   2055  H   ALA A 135      79.708  30.700  54.985  1.00110.00           H  
ATOM   2056  HA  ALA A 135      79.439  28.297  56.534  1.00110.00           H  
ATOM   2057  HB1 ALA A 135      78.375  29.895  58.192  1.00110.00           H  
ATOM   2058  HB2 ALA A 135      79.980  30.357  57.646  1.00110.00           H  
ATOM   2059  HB3 ALA A 135      78.566  31.178  56.997  1.00110.00           H  
ATOM   2060  N   TYR A 136      76.673  29.534  55.162  1.00 30.00           N  
ATOM   2061  CA  TYR A 136      75.313  29.195  54.713  1.00 30.00           C  
ATOM   2062  C   TYR A 136      75.244  27.893  53.888  1.00 30.00           C  
ATOM   2063  O   TYR A 136      74.263  27.163  54.017  1.00 30.00           O  
ATOM   2064  CB  TYR A 136      74.697  30.364  53.904  1.00 30.00           C  
ATOM   2065  CG  TYR A 136      74.118  31.537  54.686  1.00 30.00           C  
ATOM   2066  CD1 TYR A 136      73.126  31.320  55.668  1.00 30.00           C  
ATOM   2067  CD2 TYR A 136      74.494  32.862  54.371  1.00 30.00           C  
ATOM   2068  CE1 TYR A 136      72.510  32.410  56.314  1.00 30.00           C  
ATOM   2069  CE2 TYR A 136      73.882  33.953  55.022  1.00 30.00           C  
ATOM   2070  CZ  TYR A 136      72.877  33.727  55.982  1.00 30.00           C  
ATOM   2071  OH  TYR A 136      72.256  34.779  56.591  1.00 30.00           O  
ATOM   2072  H   TYR A 136      77.032  30.428  54.851  1.00110.00           H  
ATOM   2073  HA  TYR A 136      74.715  29.032  55.611  1.00110.00           H  
ATOM   2074  HB2 TYR A 136      75.413  30.721  53.162  1.00110.00           H  
ATOM   2075  HB3 TYR A 136      73.850  29.987  53.326  1.00110.00           H  
ATOM   2076  HD1 TYR A 136      72.810  30.316  55.909  1.00110.00           H  
ATOM   2077  HD2 TYR A 136      75.238  33.051  53.611  1.00110.00           H  
ATOM   2078  HE1 TYR A 136      71.742  32.235  57.052  1.00110.00           H  
ATOM   2079  HE2 TYR A 136      74.179  34.961  54.775  1.00110.00           H  
ATOM   2080  HH  TYR A 136      72.515  35.635  56.231  1.00110.00           H  
ATOM   2081  N   GLY A 137      76.296  27.598  53.101  1.00 30.00           N  
ATOM   2082  CA  GLY A 137      76.397  26.392  52.272  1.00 30.00           C  
ATOM   2083  C   GLY A 137      76.554  25.093  53.086  1.00 30.00           C  
ATOM   2084  O   GLY A 137      76.335  24.018  52.532  1.00 30.00           O  
ATOM   2085  H   GLY A 137      77.074  28.240  53.063  1.00110.00           H  
ATOM   2086  HA2 GLY A 137      75.516  26.313  51.632  1.00110.00           H  
ATOM   2087  HA3 GLY A 137      77.259  26.496  51.613  1.00110.00           H  
ATOM   2088  N   VAL A 138      76.907  25.187  54.380  1.00 30.00           N  
ATOM   2089  CA  VAL A 138      77.032  24.061  55.308  1.00 30.00           C  
ATOM   2090  C   VAL A 138      75.907  24.104  56.364  1.00 30.00           C  
ATOM   2091  O   VAL A 138      75.390  23.048  56.728  1.00 30.00           O  
ATOM   2092  CB  VAL A 138      78.406  24.099  56.042  1.00 30.00           C  
ATOM   2093  CG1 VAL A 138      78.599  23.003  57.115  1.00 30.00           C  
ATOM   2094  CG2 VAL A 138      79.575  24.033  55.044  1.00 30.00           C  
ATOM   2095  H   VAL A 138      77.075  26.102  54.774  1.00110.00           H  
ATOM   2096  HA  VAL A 138      76.953  23.111  54.777  1.00110.00           H  
ATOM   2097  HB  VAL A 138      78.488  25.062  56.549  1.00110.00           H  
ATOM   2098 HG11 VAL A 138      79.601  23.048  57.544  1.00110.00           H  
ATOM   2099 HG12 VAL A 138      77.902  23.100  57.947  1.00110.00           H  
ATOM   2100 HG13 VAL A 138      78.468  22.009  56.687  1.00110.00           H  
ATOM   2101 HG21 VAL A 138      80.530  24.057  55.565  1.00110.00           H  
ATOM   2102 HG22 VAL A 138      79.541  23.118  54.453  1.00110.00           H  
ATOM   2103 HG23 VAL A 138      79.568  24.878  54.354  1.00110.00           H  
ATOM   2104  N   LEU A 139      75.552  25.317  56.826  1.00 30.00           N  
ATOM   2105  CA  LEU A 139      74.591  25.577  57.898  1.00 30.00           C  
ATOM   2106  C   LEU A 139      73.161  25.196  57.498  1.00 30.00           C  
ATOM   2107  O   LEU A 139      72.560  24.384  58.196  1.00 30.00           O  
ATOM   2108  CB  LEU A 139      74.719  27.049  58.364  1.00 30.00           C  
ATOM   2109  CG  LEU A 139      74.020  27.401  59.695  1.00 30.00           C  
ATOM   2110  CD1 LEU A 139      74.540  26.559  60.878  1.00 30.00           C  
ATOM   2111  CD2 LEU A 139      74.139  28.908  59.994  1.00 30.00           C  
ATOM   2112  H   LEU A 139      76.041  26.134  56.483  1.00110.00           H  
ATOM   2113  HA  LEU A 139      74.879  24.927  58.724  1.00110.00           H  
ATOM   2114  HB2 LEU A 139      75.773  27.293  58.490  1.00110.00           H  
ATOM   2115  HB3 LEU A 139      74.356  27.706  57.574  1.00110.00           H  
ATOM   2116  HG  LEU A 139      72.959  27.188  59.575  1.00110.00           H  
ATOM   2117 HD11 LEU A 139      74.782  27.170  61.745  1.00110.00           H  
ATOM   2118 HD12 LEU A 139      73.784  25.839  61.191  1.00110.00           H  
ATOM   2119 HD13 LEU A 139      75.444  26.005  60.631  1.00110.00           H  
ATOM   2120 HD21 LEU A 139      73.258  29.274  60.520  1.00110.00           H  
ATOM   2121 HD22 LEU A 139      75.000  29.127  60.622  1.00110.00           H  
ATOM   2122 HD23 LEU A 139      74.250  29.501  59.086  1.00110.00           H  
ATOM   2123  N   ASP A 140      72.676  25.729  56.361  1.00 30.00           N  
ATOM   2124  CA  ASP A 140      71.367  25.408  55.767  1.00 30.00           C  
ATOM   2125  C   ASP A 140      71.245  23.928  55.359  1.00 30.00           C  
ATOM   2126  O   ASP A 140      70.170  23.350  55.514  1.00 30.00           O  
ATOM   2127  CB  ASP A 140      70.997  26.288  54.543  1.00 30.00           C  
ATOM   2128  CG  ASP A 140      71.179  27.801  54.711  1.00 30.00           C  
ATOM   2129  OD1 ASP A 140      71.258  28.478  53.663  1.00 30.00           O  
ATOM   2130  OD2 ASP A 140      71.170  28.271  55.868  1.00 30.00           O1-
ATOM   2131  H   ASP A 140      73.239  26.388  55.840  1.00110.00           H  
ATOM   2132  HA  ASP A 140      70.619  25.588  56.542  1.00110.00           H  
ATOM   2133  HB2 ASP A 140      71.619  25.984  53.699  1.00110.00           H  
ATOM   2134  HB3 ASP A 140      69.957  26.109  54.267  1.00110.00           H  
ATOM   2135  N   GLN A 141      72.354  23.356  54.858  1.00 30.00           N  
ATOM   2136  CA  GLN A 141      72.466  21.981  54.374  1.00 30.00           C  
ATOM   2137  C   GLN A 141      72.261  20.908  55.462  1.00 30.00           C  
ATOM   2138  O   GLN A 141      71.671  19.870  55.163  1.00 30.00           O  
ATOM   2139  CB  GLN A 141      73.812  21.844  53.623  1.00 30.00           C  
ATOM   2140  CG  GLN A 141      74.152  20.428  53.112  1.00110.00           C  
ATOM   2141  CD  GLN A 141      75.422  20.414  52.259  1.00110.00           C  
ATOM   2142  OE1 GLN A 141      75.507  21.107  51.248  1.00110.00           O  
ATOM   2143  NE2 GLN A 141      76.408  19.601  52.645  1.00110.00           N  
ATOM   2144  H   GLN A 141      73.190  23.916  54.782  1.00110.00           H  
ATOM   2145  HA  GLN A 141      71.668  21.839  53.641  1.00110.00           H  
ATOM   2146  HB2 GLN A 141      73.797  22.534  52.778  1.00110.00           H  
ATOM   2147  HB3 GLN A 141      74.622  22.186  54.268  1.00110.00           H  
ATOM   2148  HG2 GLN A 141      74.271  19.736  53.947  1.00110.00           H  
ATOM   2149  HG3 GLN A 141      73.331  20.048  52.504  1.00110.00           H  
ATOM   2150 HE21 GLN A 141      77.260  19.553  52.106  1.00110.00           H  
ATOM   2151 HE22 GLN A 141      76.309  19.031  53.473  1.00110.00           H  
ATOM   2152  N   GLY A 142      72.744  21.172  56.688  1.00 30.00           N  
ATOM   2153  CA  GLY A 142      72.678  20.230  57.807  1.00 30.00           C  
ATOM   2154  C   GLY A 142      71.601  20.603  58.839  1.00 30.00           C  
ATOM   2155  O   GLY A 142      71.427  19.849  59.797  1.00 30.00           O  
ATOM   2156  H   GLY A 142      73.221  22.049  56.852  1.00110.00           H  
ATOM   2157  HA2 GLY A 142      72.501  19.209  57.467  1.00110.00           H  
ATOM   2158  HA3 GLY A 142      73.647  20.219  58.304  1.00110.00           H  
ATOM   2159  N   TYR A 143      70.902  21.744  58.684  1.00 30.00           N  
ATOM   2160  CA  TYR A 143      69.921  22.244  59.651  1.00 30.00           C  
ATOM   2161  C   TYR A 143      68.637  21.394  59.723  1.00 30.00           C  
ATOM   2162  O   TYR A 143      68.090  21.011  58.689  1.00 30.00           O  
ATOM   2163  CB  TYR A 143      69.601  23.732  59.359  1.00 30.00           C  
ATOM   2164  CG  TYR A 143      68.559  24.333  60.282  1.00 30.00           C  
ATOM   2165  CD1 TYR A 143      68.910  24.645  61.611  1.00 30.00           C  
ATOM   2166  CD2 TYR A 143      67.226  24.493  59.849  1.00 30.00           C  
ATOM   2167  CE1 TYR A 143      67.919  25.061  62.516  1.00 30.00           C  
ATOM   2168  CE2 TYR A 143      66.236  24.910  60.759  1.00 30.00           C  
ATOM   2169  CZ  TYR A 143      66.581  25.173  62.098  1.00 30.00           C  
ATOM   2170  OH  TYR A 143      65.616  25.505  62.999  1.00 30.00           O  
ATOM   2171  H   TYR A 143      71.073  22.329  57.878  1.00110.00           H  
ATOM   2172  HA  TYR A 143      70.397  22.205  60.633  1.00110.00           H  
ATOM   2173  HB2 TYR A 143      70.497  24.336  59.472  1.00110.00           H  
ATOM   2174  HB3 TYR A 143      69.275  23.852  58.324  1.00110.00           H  
ATOM   2175  HD1 TYR A 143      69.927  24.519  61.953  1.00110.00           H  
ATOM   2176  HD2 TYR A 143      66.949  24.248  58.834  1.00110.00           H  
ATOM   2177  HE1 TYR A 143      68.182  25.244  63.544  1.00110.00           H  
ATOM   2178  HE2 TYR A 143      65.208  25.000  60.438  1.00110.00           H  
ATOM   2179  HH  TYR A 143      65.985  25.828  63.828  1.00110.00           H  
ATOM   2180  N   ARG A 144      68.155  21.203  60.961  1.00 30.00           N  
ATOM   2181  CA  ARG A 144      66.808  20.742  61.296  1.00 30.00           C  
ATOM   2182  C   ARG A 144      66.309  21.527  62.523  1.00 30.00           C  
ATOM   2183  O   ARG A 144      67.118  22.094  63.259  1.00 30.00           O  
ATOM   2184  CB  ARG A 144      66.787  19.224  61.610  1.00 30.00           C  
ATOM   2185  CG  ARG A 144      67.447  18.309  60.561  1.00 30.00           C  
ATOM   2186  CD  ARG A 144      67.137  16.816  60.767  1.00 30.00           C  
ATOM   2187  NE  ARG A 144      67.509  16.342  62.110  1.00 30.00           N  
ATOM   2188  CZ  ARG A 144      68.741  16.022  62.543  1.00 30.00           C  
ATOM   2189  NH1 ARG A 144      69.814  16.057  61.741  1.00 30.00           N  
ATOM   2190  NH2 ARG A 144      68.900  15.654  63.819  1.00 30.00           N1+
ATOM   2191  H   ARG A 144      68.679  21.562  61.746  1.00110.00           H  
ATOM   2192  HA  ARG A 144      66.128  20.954  60.468  1.00110.00           H  
ATOM   2193  HB2 ARG A 144      67.262  19.040  62.574  1.00110.00           H  
ATOM   2194  HB3 ARG A 144      65.747  18.915  61.734  1.00110.00           H  
ATOM   2195  HG2 ARG A 144      67.025  18.582  59.594  1.00110.00           H  
ATOM   2196  HG3 ARG A 144      68.520  18.478  60.475  1.00110.00           H  
ATOM   2197  HD2 ARG A 144      66.084  16.619  60.564  1.00110.00           H  
ATOM   2198  HD3 ARG A 144      67.701  16.216  60.053  1.00110.00           H  
ATOM   2199  HE  ARG A 144      66.759  16.321  62.787  1.00110.00           H  
ATOM   2200 HH11 ARG A 144      70.727  15.827  62.126  1.00110.00           H  
ATOM   2201 HH12 ARG A 144      69.730  16.335  60.775  1.00110.00           H  
ATOM   2202 HH21 ARG A 144      69.830  15.455  64.181  1.00110.00           H  
ATOM   2203 HH22 ARG A 144      68.117  15.661  64.459  1.00110.00           H  
ATOM   2204  N   LYS A 145      64.991  21.475  62.780  1.00 30.00           N  
ATOM   2205  CA  LYS A 145      64.426  21.811  64.093  1.00 30.00           C  
ATOM   2206  C   LYS A 145      64.907  20.829  65.173  1.00 30.00           C  
ATOM   2207  O   LYS A 145      65.453  21.262  66.186  1.00 30.00           O  
ATOM   2208  CB  LYS A 145      62.881  21.820  64.029  1.00 30.00           C  
ATOM   2209  CG  LYS A 145      62.252  23.139  63.552  1.00 30.00           C  
ATOM   2210  CD  LYS A 145      62.469  24.309  64.531  1.00 30.00           C  
ATOM   2211  CE  LYS A 145      61.484  25.464  64.314  1.00 30.00           C  
ATOM   2212  NZ  LYS A 145      60.147  25.154  64.845  1.00 30.00           N1+
ATOM   2213  H   LYS A 145      64.367  21.030  62.124  1.00110.00           H  
ATOM   2214  HA  LYS A 145      64.784  22.805  64.368  1.00110.00           H  
ATOM   2215  HB2 LYS A 145      62.529  20.991  63.413  1.00110.00           H  
ATOM   2216  HB3 LYS A 145      62.471  21.629  65.023  1.00110.00           H  
ATOM   2217  HG2 LYS A 145      62.648  23.407  62.571  1.00110.00           H  
ATOM   2218  HG3 LYS A 145      61.184  22.972  63.407  1.00110.00           H  
ATOM   2219  HD2 LYS A 145      62.412  23.961  65.564  1.00110.00           H  
ATOM   2220  HD3 LYS A 145      63.478  24.699  64.407  1.00110.00           H  
ATOM   2221  HE2 LYS A 145      61.842  26.355  64.828  1.00110.00           H  
ATOM   2222  HE3 LYS A 145      61.406  25.703  63.254  1.00110.00           H  
ATOM   2223  HZ1 LYS A 145      60.215  24.977  65.837  1.00110.00           H  
ATOM   2224  HZ2 LYS A 145      59.536  25.942  64.684  1.00110.00           H  
ATOM   2225  HZ3 LYS A 145      59.778  24.339  64.379  1.00110.00           H  
ATOM   2226  N   ASN A 146      64.716  19.527  64.906  1.00 30.00           N  
ATOM   2227  CA  ASN A 146      64.999  18.424  65.822  1.00 30.00           C  
ATOM   2228  C   ASN A 146      66.463  17.941  65.718  1.00 30.00           C  
ATOM   2229  O   ASN A 146      66.708  16.748  65.527  1.00 30.00           O  
ATOM   2230  CB  ASN A 146      63.967  17.293  65.569  1.00 30.00           C  
ATOM   2231  CG  ASN A 146      63.602  16.520  66.839  1.00110.00           C  
ATOM   2232  OD1 ASN A 146      62.724  16.937  67.590  1.00110.00           O  
ATOM   2233  ND2 ASN A 146      64.265  15.387  67.075  1.00110.00           N  
ATOM   2234  H   ASN A 146      64.282  19.268  64.033  1.00110.00           H  
ATOM   2235  HA  ASN A 146      64.915  18.751  66.861  1.00110.00           H  
ATOM   2236  HB2 ASN A 146      63.027  17.741  65.242  1.00110.00           H  
ATOM   2237  HB3 ASN A 146      64.259  16.627  64.756  1.00110.00           H  
ATOM   2238 HD21 ASN A 146      64.058  14.847  67.903  1.00110.00           H  
ATOM   2239 HD22 ASN A 146      64.994  15.079  66.448  1.00110.00           H  
ATOM   2240  N   LEU A 147      67.412  18.878  65.880  1.00 30.00           N  
ATOM   2241  CA  LEU A 147      68.825  18.581  66.122  1.00 30.00           C  
ATOM   2242  C   LEU A 147      69.029  18.278  67.615  1.00 30.00           C  
ATOM   2243  O   LEU A 147      68.422  18.940  68.460  1.00 30.00           O  
ATOM   2244  CB  LEU A 147      69.704  19.795  65.736  1.00 30.00           C  
ATOM   2245  CG  LEU A 147      69.743  20.162  64.237  1.00 30.00           C  
ATOM   2246  CD1 LEU A 147      70.423  21.529  64.020  1.00 30.00           C  
ATOM   2247  CD2 LEU A 147      70.368  19.062  63.360  1.00 30.00           C  
ATOM   2248  H   LEU A 147      67.132  19.838  66.025  1.00110.00           H  
ATOM   2249  HA  LEU A 147      69.131  17.713  65.541  1.00110.00           H  
ATOM   2250  HB2 LEU A 147      69.358  20.661  66.301  1.00110.00           H  
ATOM   2251  HB3 LEU A 147      70.729  19.617  66.063  1.00110.00           H  
ATOM   2252  HG  LEU A 147      68.709  20.271  63.920  1.00110.00           H  
ATOM   2253 HD11 LEU A 147      69.831  22.165  63.362  1.00110.00           H  
ATOM   2254 HD12 LEU A 147      70.552  22.071  64.956  1.00110.00           H  
ATOM   2255 HD13 LEU A 147      71.414  21.436  63.580  1.00110.00           H  
ATOM   2256 HD21 LEU A 147      69.626  18.646  62.682  1.00110.00           H  
ATOM   2257 HD22 LEU A 147      71.191  19.421  62.743  1.00110.00           H  
ATOM   2258 HD23 LEU A 147      70.755  18.242  63.959  1.00110.00           H  
ATOM   2259  N   THR A 148      69.952  17.349  67.907  1.00 30.00           N  
ATOM   2260  CA  THR A 148      70.549  17.181  69.237  1.00 30.00           C  
ATOM   2261  C   THR A 148      71.451  18.396  69.558  1.00 30.00           C  
ATOM   2262  O   THR A 148      71.949  19.037  68.632  1.00 30.00           O  
ATOM   2263  CB  THR A 148      71.386  15.870  69.274  1.00 30.00           C  
ATOM   2264  OG1 THR A 148      70.495  14.775  69.199  1.00110.00           O  
ATOM   2265  CG2 THR A 148      72.301  15.649  70.494  1.00110.00           C  
ATOM   2266  H   THR A 148      70.395  16.831  67.158  1.00110.00           H  
ATOM   2267  HA  THR A 148      69.752  17.127  69.982  1.00110.00           H  
ATOM   2268  HB  THR A 148      72.006  15.815  68.381  1.00110.00           H  
ATOM   2269  HG1 THR A 148      71.002  13.961  69.239  1.00110.00           H  
ATOM   2270 HG21 THR A 148      72.742  14.652  70.475  1.00110.00           H  
ATOM   2271 HG22 THR A 148      73.130  16.356  70.512  1.00110.00           H  
ATOM   2272 HG23 THR A 148      71.748  15.749  71.428  1.00110.00           H  
ATOM   2273  N   VAL A 149      71.628  18.718  70.851  1.00 30.00           N  
ATOM   2274  CA  VAL A 149      72.375  19.898  71.307  1.00 30.00           C  
ATOM   2275  C   VAL A 149      73.829  19.961  70.791  1.00 30.00           C  
ATOM   2276  O   VAL A 149      74.211  21.002  70.260  1.00 30.00           O  
ATOM   2277  CB  VAL A 149      72.340  20.052  72.857  1.00 30.00           C  
ATOM   2278  CG1 VAL A 149      73.308  21.109  73.437  1.00 30.00           C  
ATOM   2279  CG2 VAL A 149      70.910  20.360  73.337  1.00 30.00           C  
ATOM   2280  H   VAL A 149      71.189  18.161  71.571  1.00110.00           H  
ATOM   2281  HA  VAL A 149      71.863  20.762  70.882  1.00110.00           H  
ATOM   2282  HB  VAL A 149      72.621  19.093  73.295  1.00110.00           H  
ATOM   2283 HG11 VAL A 149      73.145  21.245  74.506  1.00110.00           H  
ATOM   2284 HG12 VAL A 149      74.353  20.823  73.319  1.00110.00           H  
ATOM   2285 HG13 VAL A 149      73.168  22.077  72.957  1.00110.00           H  
ATOM   2286 HG21 VAL A 149      70.862  20.421  74.425  1.00110.00           H  
ATOM   2287 HG22 VAL A 149      70.556  21.312  72.940  1.00110.00           H  
ATOM   2288 HG23 VAL A 149      70.205  19.589  73.027  1.00110.00           H  
ATOM   2289  N   GLU A 150      74.584  18.851  70.898  1.00 30.00           N  
ATOM   2290  CA  GLU A 150      75.963  18.772  70.403  1.00 30.00           C  
ATOM   2291  C   GLU A 150      76.063  18.555  68.877  1.00 30.00           C  
ATOM   2292  O   GLU A 150      77.073  18.943  68.294  1.00 30.00           O  
ATOM   2293  CB  GLU A 150      76.770  17.747  71.235  1.00 30.00           C  
ATOM   2294  CG  GLU A 150      78.280  17.627  70.900  1.00 30.00           C  
ATOM   2295  CD  GLU A 150      79.072  18.935  71.036  1.00 30.00           C  
ATOM   2296  OE1 GLU A 150      78.696  19.761  71.895  1.00 30.00           O  
ATOM   2297  OE2 GLU A 150      80.050  19.089  70.274  1.00 30.00           O1-
ATOM   2298  H   GLU A 150      74.214  18.025  71.343  1.00110.00           H  
ATOM   2299  HA  GLU A 150      76.405  19.746  70.603  1.00110.00           H  
ATOM   2300  HB2 GLU A 150      76.674  18.002  72.292  1.00110.00           H  
ATOM   2301  HB3 GLU A 150      76.312  16.763  71.133  1.00110.00           H  
ATOM   2302  HG2 GLU A 150      78.742  16.902  71.570  1.00110.00           H  
ATOM   2303  HG3 GLU A 150      78.416  17.231  69.894  1.00110.00           H  
ATOM   2304  N   GLU A 151      75.009  18.008  68.241  1.00 30.00           N  
ATOM   2305  CA  GLU A 151      74.873  17.936  66.780  1.00 30.00           C  
ATOM   2306  C   GLU A 151      74.711  19.334  66.153  1.00 30.00           C  
ATOM   2307  O   GLU A 151      75.327  19.611  65.125  1.00 30.00           O  
ATOM   2308  CB  GLU A 151      73.692  17.008  66.426  1.00 30.00           C  
ATOM   2309  CG  GLU A 151      73.408  16.823  64.918  1.00110.00           C  
ATOM   2310  CD  GLU A 151      72.179  15.957  64.628  1.00110.00           C  
ATOM   2311  OE1 GLU A 151      71.324  15.809  65.530  1.00110.00           O  
ATOM   2312  OE2 GLU A 151      72.074  15.496  63.470  1.00110.00           O1-
ATOM   2313  H   GLU A 151      74.204  17.719  68.777  1.00110.00           H  
ATOM   2314  HA  GLU A 151      75.787  17.493  66.377  1.00110.00           H  
ATOM   2315  HB2 GLU A 151      73.869  16.029  66.872  1.00110.00           H  
ATOM   2316  HB3 GLU A 151      72.795  17.402  66.900  1.00110.00           H  
ATOM   2317  HG2 GLU A 151      73.235  17.785  64.435  1.00110.00           H  
ATOM   2318  HG3 GLU A 151      74.277  16.379  64.432  1.00110.00           H  
ATOM   2319  N   ALA A 152      73.918  20.191  66.817  1.00 30.00           N  
ATOM   2320  CA  ALA A 152      73.723  21.599  66.490  1.00 30.00           C  
ATOM   2321  C   ALA A 152      74.994  22.437  66.731  1.00 30.00           C  
ATOM   2322  O   ALA A 152      75.285  23.328  65.933  1.00 30.00           O  
ATOM   2323  CB  ALA A 152      72.534  22.127  67.308  1.00 30.00           C  
ATOM   2324  H   ALA A 152      73.425  19.862  67.638  1.00110.00           H  
ATOM   2325  HA  ALA A 152      73.465  21.661  65.431  1.00110.00           H  
ATOM   2326  HB1 ALA A 152      72.243  23.128  66.997  1.00110.00           H  
ATOM   2327  HB2 ALA A 152      71.656  21.494  67.186  1.00110.00           H  
ATOM   2328  HB3 ALA A 152      72.757  22.167  68.374  1.00110.00           H  
ATOM   2329  N   CYS A 153      75.752  22.113  67.795  1.00 30.00           N  
ATOM   2330  CA  CYS A 153      77.056  22.712  68.092  1.00 30.00           C  
ATOM   2331  C   CYS A 153      78.101  22.349  67.028  1.00 30.00           C  
ATOM   2332  O   CYS A 153      78.840  23.235  66.607  1.00 30.00           O  
ATOM   2333  CB  CYS A 153      77.587  22.328  69.484  1.00 30.00           C  
ATOM   2334  SG  CYS A 153      76.541  23.072  70.760  1.00 30.00           S  
ATOM   2335  H   CYS A 153      75.443  21.381  68.420  1.00110.00           H  
ATOM   2336  HA  CYS A 153      76.934  23.797  68.066  1.00110.00           H  
ATOM   2337  HB2 CYS A 153      77.620  21.249  69.608  1.00110.00           H  
ATOM   2338  HB3 CYS A 153      78.608  22.680  69.634  1.00110.00           H  
ATOM   2339  HG  CYS A 153      75.479  22.285  70.546  1.00110.00           H  
ATOM   2340  N   GLU A 154      78.115  21.076  66.590  1.00 30.00           N  
ATOM   2341  CA  GLU A 154      78.992  20.574  65.535  1.00 30.00           C  
ATOM   2342  C   GLU A 154      78.654  21.146  64.146  1.00 30.00           C  
ATOM   2343  O   GLU A 154      79.582  21.438  63.398  1.00 30.00           O  
ATOM   2344  CB  GLU A 154      79.036  19.031  65.560  1.00 30.00           C  
ATOM   2345  CG  GLU A 154      80.030  18.434  64.536  1.00110.00           C  
ATOM   2346  CD  GLU A 154      80.216  16.919  64.619  1.00110.00           C  
ATOM   2347  OE1 GLU A 154      79.834  16.325  65.649  1.00110.00           O  
ATOM   2348  OE2 GLU A 154      80.775  16.382  63.635  1.00110.00           O1-
ATOM   2349  H   GLU A 154      77.490  20.398  67.007  1.00110.00           H  
ATOM   2350  HA  GLU A 154      79.998  20.913  65.785  1.00110.00           H  
ATOM   2351  HB2 GLU A 154      79.302  18.703  66.565  1.00110.00           H  
ATOM   2352  HB3 GLU A 154      78.038  18.631  65.373  1.00110.00           H  
ATOM   2353  HG2 GLU A 154      79.696  18.665  63.526  1.00110.00           H  
ATOM   2354  HG3 GLU A 154      81.009  18.898  64.657  1.00110.00           H  
ATOM   2355  N   LEU A 155      77.357  21.347  63.842  1.00 30.00           N  
ATOM   2356  CA  LEU A 155      76.875  22.002  62.620  1.00 30.00           C  
ATOM   2357  C   LEU A 155      77.413  23.437  62.482  1.00 30.00           C  
ATOM   2358  O   LEU A 155      77.935  23.779  61.421  1.00 30.00           O  
ATOM   2359  CB  LEU A 155      75.327  21.942  62.570  1.00 30.00           C  
ATOM   2360  CG  LEU A 155      74.655  22.733  61.420  1.00 30.00           C  
ATOM   2361  CD1 LEU A 155      75.100  22.257  60.025  1.00 30.00           C  
ATOM   2362  CD2 LEU A 155      73.127  22.707  61.556  1.00 30.00           C  
ATOM   2363  H   LEU A 155      76.646  21.051  64.498  1.00110.00           H  
ATOM   2364  HA  LEU A 155      77.263  21.427  61.777  1.00110.00           H  
ATOM   2365  HB2 LEU A 155      75.013  20.899  62.521  1.00110.00           H  
ATOM   2366  HB3 LEU A 155      74.932  22.321  63.512  1.00110.00           H  
ATOM   2367  HG  LEU A 155      74.931  23.782  61.511  1.00110.00           H  
ATOM   2368 HD11 LEU A 155      74.272  22.256  59.317  1.00110.00           H  
ATOM   2369 HD12 LEU A 155      75.865  22.917  59.616  1.00110.00           H  
ATOM   2370 HD13 LEU A 155      75.514  21.250  60.049  1.00110.00           H  
ATOM   2371 HD21 LEU A 155      72.652  23.307  60.780  1.00110.00           H  
ATOM   2372 HD22 LEU A 155      72.742  21.690  61.481  1.00110.00           H  
ATOM   2373 HD23 LEU A 155      72.810  23.114  62.516  1.00110.00           H  
ATOM   2374  N   ALA A 156      77.311  24.221  63.568  1.00 30.00           N  
ATOM   2375  CA  ALA A 156      77.845  25.578  63.667  1.00 30.00           C  
ATOM   2376  C   ALA A 156      79.381  25.630  63.606  1.00 30.00           C  
ATOM   2377  O   ALA A 156      79.923  26.509  62.942  1.00 30.00           O  
ATOM   2378  CB  ALA A 156      77.338  26.214  64.967  1.00 30.00           C  
ATOM   2379  H   ALA A 156      76.865  23.858  64.399  1.00110.00           H  
ATOM   2380  HA  ALA A 156      77.449  26.154  62.829  1.00110.00           H  
ATOM   2381  HB1 ALA A 156      77.646  27.254  65.042  1.00110.00           H  
ATOM   2382  HB2 ALA A 156      76.250  26.201  65.010  1.00110.00           H  
ATOM   2383  HB3 ALA A 156      77.711  25.690  65.848  1.00110.00           H  
ATOM   2384  N   ARG A 157      80.045  24.670  64.272  1.00 30.00           N  
ATOM   2385  CA  ARG A 157      81.500  24.525  64.338  1.00 30.00           C  
ATOM   2386  C   ARG A 157      82.137  24.184  62.978  1.00 30.00           C  
ATOM   2387  O   ARG A 157      83.172  24.760  62.649  1.00 30.00           O  
ATOM   2388  CB  ARG A 157      81.817  23.470  65.412  1.00 30.00           C  
ATOM   2389  CG  ARG A 157      83.294  23.310  65.800  1.00 30.00           C  
ATOM   2390  CD  ARG A 157      83.467  22.545  67.123  1.00 30.00           C  
ATOM   2391  NE  ARG A 157      82.799  21.233  67.108  1.00 30.00           N  
ATOM   2392  CZ  ARG A 157      82.075  20.693  68.106  1.00 30.00           C  
ATOM   2393  NH1 ARG A 157      81.850  21.335  69.261  1.00 30.00           N  
ATOM   2394  NH2 ARG A 157      81.556  19.471  67.948  1.00 30.00           N1+
ATOM   2395  H   ARG A 157      79.515  23.995  64.806  1.00110.00           H  
ATOM   2396  HA  ARG A 157      81.907  25.483  64.669  1.00110.00           H  
ATOM   2397  HB2 ARG A 157      81.275  23.737  66.315  1.00110.00           H  
ATOM   2398  HB3 ARG A 157      81.424  22.505  65.098  1.00110.00           H  
ATOM   2399  HG2 ARG A 157      83.917  22.915  64.999  1.00110.00           H  
ATOM   2400  HG3 ARG A 157      83.662  24.319  65.990  1.00110.00           H  
ATOM   2401  HD2 ARG A 157      84.518  22.303  67.259  1.00110.00           H  
ATOM   2402  HD3 ARG A 157      83.190  23.176  67.966  1.00110.00           H  
ATOM   2403  HE  ARG A 157      82.929  20.683  66.269  1.00110.00           H  
ATOM   2404 HH11 ARG A 157      81.286  20.885  69.974  1.00110.00           H  
ATOM   2405 HH12 ARG A 157      82.241  22.252  69.438  1.00110.00           H  
ATOM   2406 HH21 ARG A 157      80.994  19.081  68.704  1.00110.00           H  
ATOM   2407 HH22 ARG A 157      81.675  18.943  67.095  1.00110.00           H  
ATOM   2408  N   ARG A 158      81.476  23.304  62.203  1.00 30.00           N  
ATOM   2409  CA  ARG A 158      81.803  22.984  60.811  1.00 30.00           C  
ATOM   2410  C   ARG A 158      81.539  24.166  59.861  1.00 30.00           C  
ATOM   2411  O   ARG A 158      82.322  24.355  58.934  1.00 30.00           O  
ATOM   2412  CB  ARG A 158      81.006  21.748  60.339  1.00 30.00           C  
ATOM   2413  CG  ARG A 158      81.470  20.418  60.958  1.00 30.00           C  
ATOM   2414  CD  ARG A 158      80.491  19.274  60.656  1.00 30.00           C  
ATOM   2415  NE  ARG A 158      80.979  17.974  61.134  1.00 30.00           N  
ATOM   2416  CZ  ARG A 158      81.789  17.126  60.484  1.00 30.00           C  
ATOM   2417  NH1 ARG A 158      82.276  17.409  59.267  1.00 30.00           N  
ATOM   2418  NH2 ARG A 158      82.104  15.968  61.077  1.00 30.00           N1+
ATOM   2419  H   ARG A 158      80.644  22.859  62.570  1.00110.00           H  
ATOM   2420  HA  ARG A 158      82.861  22.727  60.768  1.00110.00           H  
ATOM   2421  HB2 ARG A 158      79.946  21.905  60.545  1.00110.00           H  
ATOM   2422  HB3 ARG A 158      81.090  21.650  59.256  1.00110.00           H  
ATOM   2423  HG2 ARG A 158      82.492  20.158  60.684  1.00110.00           H  
ATOM   2424  HG3 ARG A 158      81.481  20.554  62.037  1.00110.00           H  
ATOM   2425  HD2 ARG A 158      79.611  19.450  61.276  1.00110.00           H  
ATOM   2426  HD3 ARG A 158      80.128  19.262  59.628  1.00110.00           H  
ATOM   2427  HE  ARG A 158      80.698  17.706  62.072  1.00110.00           H  
ATOM   2428 HH11 ARG A 158      82.879  16.756  58.790  1.00110.00           H  
ATOM   2429 HH12 ARG A 158      82.034  18.282  58.822  1.00110.00           H  
ATOM   2430 HH21 ARG A 158      82.697  15.288  60.626  1.00110.00           H  
ATOM   2431 HH22 ARG A 158      81.731  15.779  62.004  1.00110.00           H  
ATOM   2432  N   SER A 159      80.462  24.934  60.098  1.00 30.00           N  
ATOM   2433  CA  SER A 159      80.060  26.069  59.262  1.00 30.00           C  
ATOM   2434  C   SER A 159      81.028  27.261  59.347  1.00 30.00           C  
ATOM   2435  O   SER A 159      81.333  27.846  58.308  1.00 30.00           O  
ATOM   2436  CB  SER A 159      78.628  26.497  59.611  1.00 30.00           C  
ATOM   2437  OG  SER A 159      77.707  25.533  59.160  1.00 30.00           O  
ATOM   2438  H   SER A 159      79.853  24.714  60.875  1.00110.00           H  
ATOM   2439  HA  SER A 159      80.070  25.738  58.222  1.00110.00           H  
ATOM   2440  HB2 SER A 159      78.506  26.629  60.684  1.00110.00           H  
ATOM   2441  HB3 SER A 159      78.376  27.444  59.131  1.00110.00           H  
ATOM   2442  HG  SER A 159      77.734  24.784  59.764  1.00110.00           H  
ATOM   2443  N   ILE A 160      81.542  27.561  60.556  1.00 30.00           N  
ATOM   2444  CA  ILE A 160      82.643  28.510  60.741  1.00 30.00           C  
ATOM   2445  C   ILE A 160      83.954  27.958  60.138  1.00 30.00           C  
ATOM   2446  O   ILE A 160      84.640  28.713  59.459  1.00 30.00           O  
ATOM   2447  CB  ILE A 160      82.900  28.890  62.234  1.00 30.00           C  
ATOM   2448  CG1 ILE A 160      81.673  29.512  62.942  1.00 30.00           C  
ATOM   2449  CG2 ILE A 160      84.127  29.811  62.441  1.00 30.00           C  
ATOM   2450  CD1 ILE A 160      81.136  30.804  62.315  1.00 30.00           C  
ATOM   2451  H   ILE A 160      81.234  27.057  61.378  1.00110.00           H  
ATOM   2452  HA  ILE A 160      82.395  29.423  60.197  1.00110.00           H  
ATOM   2453  HB  ILE A 160      83.109  27.960  62.761  1.00110.00           H  
ATOM   2454 HG12 ILE A 160      80.863  28.790  62.969  1.00110.00           H  
ATOM   2455 HG13 ILE A 160      81.914  29.700  63.990  1.00110.00           H  
ATOM   2456 HG21 ILE A 160      84.233  30.108  63.484  1.00110.00           H  
ATOM   2457 HG22 ILE A 160      85.056  29.321  62.163  1.00110.00           H  
ATOM   2458 HG23 ILE A 160      84.053  30.722  61.847  1.00110.00           H  
ATOM   2459 HD11 ILE A 160      80.441  31.304  62.988  1.00110.00           H  
ATOM   2460 HD12 ILE A 160      81.932  31.509  62.089  1.00110.00           H  
ATOM   2461 HD13 ILE A 160      80.600  30.589  61.392  1.00110.00           H  
ATOM   2462  N   PHE A 161      84.250  26.661  60.353  1.00 30.00           N  
ATOM   2463  CA  PHE A 161      85.432  25.963  59.831  1.00 30.00           C  
ATOM   2464  C   PHE A 161      85.622  26.010  58.299  1.00 30.00           C  
ATOM   2465  O   PHE A 161      86.741  26.242  57.845  1.00 30.00           O  
ATOM   2466  CB  PHE A 161      85.520  24.541  60.434  1.00 30.00           C  
ATOM   2467  CG  PHE A 161      86.334  23.519  59.664  1.00 30.00           C  
ATOM   2468  CD1 PHE A 161      87.742  23.584  59.670  1.00 30.00           C  
ATOM   2469  CD2 PHE A 161      85.690  22.615  58.791  1.00 30.00           C  
ATOM   2470  CE1 PHE A 161      88.472  22.739  58.849  1.00 30.00           C  
ATOM   2471  CE2 PHE A 161      86.440  21.765  57.993  1.00 30.00           C  
ATOM   2472  CZ  PHE A 161      87.827  21.824  58.024  1.00 30.00           C  
ATOM   2473  H   PHE A 161      83.631  26.105  60.926  1.00110.00           H  
ATOM   2474  HA  PHE A 161      86.289  26.499  60.240  1.00110.00           H  
ATOM   2475  HB2 PHE A 161      85.934  24.613  61.439  1.00110.00           H  
ATOM   2476  HB3 PHE A 161      84.521  24.134  60.555  1.00110.00           H  
ATOM   2477  HD1 PHE A 161      88.255  24.305  60.292  1.00110.00           H  
ATOM   2478  HD2 PHE A 161      84.612  22.581  58.747  1.00110.00           H  
ATOM   2479  HE1 PHE A 161      89.547  22.803  58.851  1.00110.00           H  
ATOM   2480  HE2 PHE A 161      85.945  21.064  57.338  1.00110.00           H  
ATOM   2481  HZ  PHE A 161      88.403  21.163  57.394  1.00110.00           H  
ATOM   2482  N   HIS A 162      84.537  25.812  57.532  1.00 30.00           N  
ATOM   2483  CA  HIS A 162      84.553  25.918  56.069  1.00 30.00           C  
ATOM   2484  C   HIS A 162      84.696  27.365  55.563  1.00 30.00           C  
ATOM   2485  O   HIS A 162      85.147  27.552  54.435  1.00 30.00           O  
ATOM   2486  CB  HIS A 162      83.302  25.251  55.464  1.00 30.00           C  
ATOM   2487  CG  HIS A 162      83.344  23.742  55.457  1.00 30.00           C  
ATOM   2488  ND1 HIS A 162      82.980  22.973  56.546  1.00 30.00           N  
ATOM   2489  CD2 HIS A 162      83.686  22.841  54.471  1.00 30.00           C  
ATOM   2490  CE1 HIS A 162      83.118  21.692  56.196  1.00 30.00           C  
ATOM   2491  NE2 HIS A 162      83.546  21.536  54.950  1.00 30.00           N  
ATOM   2492  H   HIS A 162      83.647  25.603  57.964  1.00110.00           H  
ATOM   2493  HA  HIS A 162      85.428  25.381  55.695  1.00110.00           H  
ATOM   2494  HB2 HIS A 162      82.408  25.578  55.998  1.00110.00           H  
ATOM   2495  HB3 HIS A 162      83.163  25.568  54.429  1.00110.00           H  
ATOM   2496  HD1 HIS A 162      82.671  23.326  57.444  1.00110.00           H  
ATOM   2497  HD2 HIS A 162      84.020  23.030  53.462  1.00110.00           H  
ATOM   2498  HE1 HIS A 162      82.904  20.868  56.861  1.00110.00           H  
ATOM   2499  N   ALA A 163      84.330  28.352  56.396  1.00 30.00           N  
ATOM   2500  CA  ALA A 163      84.414  29.771  56.073  1.00 30.00           C  
ATOM   2501  C   ALA A 163      85.761  30.400  56.460  1.00 30.00           C  
ATOM   2502  O   ALA A 163      86.250  31.228  55.699  1.00 30.00           O  
ATOM   2503  CB  ALA A 163      83.248  30.489  56.747  1.00 30.00           C  
ATOM   2504  H   ALA A 163      83.978  28.125  57.315  1.00110.00           H  
ATOM   2505  HA  ALA A 163      84.305  29.896  54.996  1.00110.00           H  
ATOM   2506  HB1 ALA A 163      83.193  31.520  56.404  1.00110.00           H  
ATOM   2507  HB2 ALA A 163      82.295  30.016  56.511  1.00110.00           H  
ATOM   2508  HB3 ALA A 163      83.364  30.489  57.830  1.00110.00           H  
ATOM   2509  N   THR A 164      86.374  29.968  57.576  1.00 30.00           N  
ATOM   2510  CA  THR A 164      87.752  30.305  57.965  1.00 30.00           C  
ATOM   2511  C   THR A 164      88.807  29.706  57.006  1.00 30.00           C  
ATOM   2512  O   THR A 164      89.919  30.228  56.943  1.00 30.00           O  
ATOM   2513  CB  THR A 164      88.080  29.783  59.393  1.00 30.00           C  
ATOM   2514  OG1 THR A 164      87.918  28.386  59.501  1.00 30.00           O  
ATOM   2515  CG2 THR A 164      87.281  30.454  60.520  1.00 30.00           C  
ATOM   2516  H   THR A 164      85.903  29.303  58.177  1.00110.00           H  
ATOM   2517  HA  THR A 164      87.862  31.388  57.948  1.00110.00           H  
ATOM   2518  HB  THR A 164      89.136  29.945  59.593  1.00110.00           H  
ATOM   2519  HG1 THR A 164      88.608  27.954  58.988  1.00110.00           H  
ATOM   2520 HG21 THR A 164      87.453  29.958  61.476  1.00110.00           H  
ATOM   2521 HG22 THR A 164      87.579  31.491  60.646  1.00110.00           H  
ATOM   2522 HG23 THR A 164      86.212  30.453  60.327  1.00110.00           H  
ATOM   2523  N   TYR A 165      88.430  28.645  56.274  1.00 30.00           N  
ATOM   2524  CA  TYR A 165      89.253  27.952  55.286  1.00 30.00           C  
ATOM   2525  C   TYR A 165      89.170  28.576  53.872  1.00 30.00           C  
ATOM   2526  O   TYR A 165      89.982  28.202  53.026  1.00 30.00           O  
ATOM   2527  CB  TYR A 165      88.829  26.465  55.311  1.00 30.00           C  
ATOM   2528  CG  TYR A 165      89.635  25.508  54.451  1.00 30.00           C  
ATOM   2529  CD1 TYR A 165      90.950  25.165  54.827  1.00 30.00           C  
ATOM   2530  CD2 TYR A 165      89.072  24.948  53.285  1.00 30.00           C  
ATOM   2531  CE1 TYR A 165      91.700  24.270  54.040  1.00 30.00           C  
ATOM   2532  CE2 TYR A 165      89.822  24.052  52.499  1.00 30.00           C  
ATOM   2533  CZ  TYR A 165      91.136  23.711  52.877  1.00 30.00           C  
ATOM   2534  OH  TYR A 165      91.857  22.834  52.120  1.00 30.00           O  
ATOM   2535  H   TYR A 165      87.499  28.275  56.404  1.00110.00           H  
ATOM   2536  HA  TYR A 165      90.296  28.009  55.601  1.00110.00           H  
ATOM   2537  HB2 TYR A 165      88.907  26.095  56.335  1.00110.00           H  
ATOM   2538  HB3 TYR A 165      87.774  26.379  55.048  1.00110.00           H  
ATOM   2539  HD1 TYR A 165      91.386  25.588  55.720  1.00110.00           H  
ATOM   2540  HD2 TYR A 165      88.065  25.205  52.992  1.00110.00           H  
ATOM   2541  HE1 TYR A 165      92.706  24.011  54.338  1.00110.00           H  
ATOM   2542  HE2 TYR A 165      89.389  23.624  51.608  1.00110.00           H  
ATOM   2543  HH  TYR A 165      92.744  22.689  52.457  1.00110.00           H  
ATOM   2544  N   ARG A 166      88.216  29.499  53.630  1.00 30.00           N  
ATOM   2545  CA  ARG A 166      87.960  30.098  52.311  1.00 30.00           C  
ATOM   2546  C   ARG A 166      88.036  31.634  52.322  1.00 30.00           C  
ATOM   2547  O   ARG A 166      88.625  32.196  51.399  1.00 30.00           O  
ATOM   2548  CB  ARG A 166      86.593  29.622  51.776  1.00 30.00           C  
ATOM   2549  CG  ARG A 166      86.480  28.104  51.553  1.00 30.00           C  
ATOM   2550  CD  ARG A 166      87.239  27.594  50.320  1.00 30.00           C  
ATOM   2551  NE  ARG A 166      87.239  26.127  50.268  1.00 30.00           N  
ATOM   2552  CZ  ARG A 166      87.652  25.373  49.235  1.00 30.00           C  
ATOM   2553  NH1 ARG A 166      88.128  25.928  48.110  1.00 30.00           N  
ATOM   2554  NH2 ARG A 166      87.586  24.040  49.332  1.00 30.00           N1+
ATOM   2555  H   ARG A 166      87.601  29.784  54.378  1.00110.00           H  
ATOM   2556  HA  ARG A 166      88.726  29.777  51.605  1.00110.00           H  
ATOM   2557  HB2 ARG A 166      85.817  29.929  52.480  1.00110.00           H  
ATOM   2558  HB3 ARG A 166      86.368  30.129  50.837  1.00110.00           H  
ATOM   2559  HG2 ARG A 166      86.716  27.517  52.439  1.00110.00           H  
ATOM   2560  HG3 ARG A 166      85.421  27.931  51.358  1.00110.00           H  
ATOM   2561  HD2 ARG A 166      86.664  27.890  49.443  1.00110.00           H  
ATOM   2562  HD3 ARG A 166      88.231  28.032  50.208  1.00110.00           H  
ATOM   2563  HE  ARG A 166      86.915  25.661  51.103  1.00110.00           H  
ATOM   2564 HH11 ARG A 166      88.434  25.352  47.340  1.00110.00           H  
ATOM   2565 HH12 ARG A 166      88.184  26.933  48.030  1.00110.00           H  
ATOM   2566 HH21 ARG A 166      87.893  23.453  48.569  1.00110.00           H  
ATOM   2567 HH22 ARG A 166      87.224  23.607  50.170  1.00110.00           H  
ATOM   2568  N   ASP A 167      87.467  32.289  53.348  1.00 30.00           N  
ATOM   2569  CA  ASP A 167      87.573  33.733  53.577  1.00 30.00           C  
ATOM   2570  C   ASP A 167      88.918  34.024  54.267  1.00 30.00           C  
ATOM   2571  O   ASP A 167      89.225  33.393  55.279  1.00 30.00           O  
ATOM   2572  CB  ASP A 167      86.367  34.261  54.401  1.00 30.00           C  
ATOM   2573  CG  ASP A 167      86.375  35.760  54.730  1.00 30.00           C  
ATOM   2574  OD1 ASP A 167      86.969  36.539  53.955  1.00 30.00           O  
ATOM   2575  OD2 ASP A 167      85.726  36.117  55.737  1.00 30.00           O1-
ATOM   2576  H   ASP A 167      87.004  31.769  54.083  1.00110.00           H  
ATOM   2577  HA  ASP A 167      87.555  34.237  52.608  1.00110.00           H  
ATOM   2578  HB2 ASP A 167      85.441  34.040  53.874  1.00110.00           H  
ATOM   2579  HB3 ASP A 167      86.328  33.723  55.343  1.00110.00           H  
ATOM   2580  N   GLY A 168      89.673  34.989  53.719  1.00 30.00           N  
ATOM   2581  CA  GLY A 168      90.964  35.422  54.258  1.00 30.00           C  
ATOM   2582  C   GLY A 168      90.801  36.351  55.473  1.00 30.00           C  
ATOM   2583  O   GLY A 168      91.719  36.432  56.289  1.00 30.00           O  
ATOM   2584  H   GLY A 168      89.332  35.474  52.901  1.00110.00           H  
ATOM   2585  HA2 GLY A 168      91.569  34.556  54.533  1.00110.00           H  
ATOM   2586  HA3 GLY A 168      91.508  35.956  53.479  1.00110.00           H  
ATOM   2587  N   ALA A 169      89.643  37.021  55.614  1.00 30.00           N  
ATOM   2588  CA  ALA A 169      89.301  37.863  56.763  1.00 30.00           C  
ATOM   2589  C   ALA A 169      88.755  37.069  57.966  1.00 30.00           C  
ATOM   2590  O   ALA A 169      88.631  37.651  59.042  1.00 30.00           O  
ATOM   2591  CB  ALA A 169      88.295  38.932  56.311  1.00 30.00           C  
ATOM   2592  H   ALA A 169      88.917  36.913  54.917  1.00110.00           H  
ATOM   2593  HA  ALA A 169      90.202  38.379  57.102  1.00110.00           H  
ATOM   2594  HB1 ALA A 169      88.041  39.610  57.126  1.00110.00           H  
ATOM   2595  HB2 ALA A 169      88.706  39.537  55.502  1.00110.00           H  
ATOM   2596  HB3 ALA A 169      87.370  38.483  55.950  1.00110.00           H  
ATOM   2597  N   SER A 170      88.447  35.774  57.772  1.00 30.00           N  
ATOM   2598  CA  SER A 170      88.002  34.846  58.810  1.00 30.00           C  
ATOM   2599  C   SER A 170      89.129  33.843  59.108  1.00 30.00           C  
ATOM   2600  O   SER A 170      89.823  33.420  58.183  1.00 30.00           O  
ATOM   2601  CB  SER A 170      86.719  34.146  58.321  1.00 30.00           C  
ATOM   2602  OG  SER A 170      86.126  33.343  59.320  1.00 30.00           O  
ATOM   2603  H   SER A 170      88.592  35.367  56.858  1.00110.00           H  
ATOM   2604  HA  SER A 170      87.771  35.400  59.716  1.00110.00           H  
ATOM   2605  HB2 SER A 170      85.979  34.880  58.009  1.00110.00           H  
ATOM   2606  HB3 SER A 170      86.932  33.519  57.456  1.00110.00           H  
ATOM   2607  HG  SER A 170      86.660  32.554  59.437  1.00110.00           H  
ATOM   2608  N   GLY A 171      89.300  33.476  60.386  1.00 30.00           N  
ATOM   2609  CA  GLY A 171      90.377  32.573  60.784  1.00 30.00           C  
ATOM   2610  C   GLY A 171      90.483  32.472  62.305  1.00 30.00           C  
ATOM   2611  O   GLY A 171      89.664  33.018  63.046  1.00 30.00           O  
ATOM   2612  H   GLY A 171      88.708  33.852  61.115  1.00110.00           H  
ATOM   2613  HA2 GLY A 171      90.224  31.583  60.367  1.00110.00           H  
ATOM   2614  HA3 GLY A 171      91.325  32.936  60.393  1.00110.00           H  
ATOM   2615  N   GLY A 172      91.536  31.766  62.749  1.00 30.00           N  
ATOM   2616  CA  GLY A 172      91.888  31.586  64.155  1.00 30.00           C  
ATOM   2617  C   GLY A 172      90.943  30.590  64.839  1.00 30.00           C  
ATOM   2618  O   GLY A 172      90.481  29.624  64.232  1.00 30.00           O  
ATOM   2619  H   GLY A 172      92.149  31.329  62.077  1.00110.00           H  
ATOM   2620  HA2 GLY A 172      92.908  31.205  64.218  1.00110.00           H  
ATOM   2621  HA3 GLY A 172      91.870  32.550  64.668  1.00110.00           H  
ATOM   2622  N   ILE A 173      90.694  30.841  66.130  1.00 30.00           N  
ATOM   2623  CA  ILE A 173      89.772  30.109  66.999  1.00 30.00           C  
ATOM   2624  C   ILE A 173      88.313  30.137  66.491  1.00 30.00           C  
ATOM   2625  O   ILE A 173      87.855  31.163  65.994  1.00 30.00           O  
ATOM   2626  CB  ILE A 173      89.855  30.698  68.441  1.00 30.00           C  
ATOM   2627  CG1 ILE A 173      91.209  30.344  69.100  1.00 30.00           C  
ATOM   2628  CG2 ILE A 173      88.694  30.343  69.390  1.00 30.00           C  
ATOM   2629  CD1 ILE A 173      91.581  31.257  70.278  1.00 30.00           C  
ATOM   2630  H   ILE A 173      91.134  31.644  66.557  1.00110.00           H  
ATOM   2631  HA  ILE A 173      90.098  29.072  67.031  1.00110.00           H  
ATOM   2632  HB  ILE A 173      89.836  31.782  68.340  1.00110.00           H  
ATOM   2633 HG12 ILE A 173      91.192  29.305  69.432  1.00110.00           H  
ATOM   2634 HG13 ILE A 173      92.016  30.404  68.369  1.00110.00           H  
ATOM   2635 HG21 ILE A 173      88.847  30.802  70.364  1.00110.00           H  
ATOM   2636 HG22 ILE A 173      87.733  30.714  69.035  1.00110.00           H  
ATOM   2637 HG23 ILE A 173      88.611  29.264  69.530  1.00110.00           H  
ATOM   2638 HD11 ILE A 173      92.655  31.234  70.462  1.00110.00           H  
ATOM   2639 HD12 ILE A 173      91.304  32.294  70.087  1.00110.00           H  
ATOM   2640 HD13 ILE A 173      91.085  30.938  71.195  1.00110.00           H  
ATOM   2641  N   VAL A 174      87.616  29.007  66.664  1.00 30.00           N  
ATOM   2642  CA  VAL A 174      86.195  28.827  66.398  1.00 30.00           C  
ATOM   2643  C   VAL A 174      85.508  28.569  67.748  1.00 30.00           C  
ATOM   2644  O   VAL A 174      85.618  27.466  68.288  1.00 30.00           O  
ATOM   2645  CB  VAL A 174      85.934  27.610  65.463  1.00 30.00           C  
ATOM   2646  CG1 VAL A 174      84.436  27.330  65.222  1.00 30.00           C  
ATOM   2647  CG2 VAL A 174      86.691  27.763  64.134  1.00 30.00           C  
ATOM   2648  H   VAL A 174      88.078  28.195  67.058  1.00110.00           H  
ATOM   2649  HA  VAL A 174      85.772  29.719  65.936  1.00110.00           H  
ATOM   2650  HB  VAL A 174      86.335  26.709  65.928  1.00110.00           H  
ATOM   2651 HG11 VAL A 174      84.293  26.584  64.441  1.00110.00           H  
ATOM   2652 HG12 VAL A 174      83.943  26.947  66.115  1.00110.00           H  
ATOM   2653 HG13 VAL A 174      83.910  28.237  64.927  1.00110.00           H  
ATOM   2654 HG21 VAL A 174      86.386  27.020  63.397  1.00110.00           H  
ATOM   2655 HG22 VAL A 174      86.545  28.752  63.703  1.00110.00           H  
ATOM   2656 HG23 VAL A 174      87.761  27.637  64.297  1.00110.00           H  
ATOM   2657  N   THR A 175      84.828  29.598  68.275  1.00 30.00           N  
ATOM   2658  CA  THR A 175      84.067  29.493  69.520  1.00 30.00           C  
ATOM   2659  C   THR A 175      82.611  29.102  69.227  1.00 30.00           C  
ATOM   2660  O   THR A 175      82.054  29.570  68.236  1.00 30.00           O  
ATOM   2661  CB  THR A 175      84.045  30.817  70.325  1.00 30.00           C  
ATOM   2662  OG1 THR A 175      85.354  31.341  70.438  1.00 30.00           O  
ATOM   2663  CG2 THR A 175      83.490  30.631  71.750  1.00 30.00           C  
ATOM   2664  H   THR A 175      84.743  30.463  67.758  1.00110.00           H  
ATOM   2665  HA  THR A 175      84.503  28.724  70.156  1.00110.00           H  
ATOM   2666  HB  THR A 175      83.448  31.566  69.807  1.00110.00           H  
ATOM   2667  HG1 THR A 175      85.683  31.518  69.553  1.00110.00           H  
ATOM   2668 HG21 THR A 175      83.614  31.524  72.357  1.00110.00           H  
ATOM   2669 HG22 THR A 175      82.425  30.402  71.743  1.00110.00           H  
ATOM   2670 HG23 THR A 175      83.998  29.817  72.267  1.00110.00           H  
ATOM   2671  N   VAL A 176      82.032  28.267  70.103  1.00 30.00           N  
ATOM   2672  CA  VAL A 176      80.635  27.845  70.056  1.00 30.00           C  
ATOM   2673  C   VAL A 176      80.016  28.023  71.455  1.00 30.00           C  
ATOM   2674  O   VAL A 176      80.655  27.690  72.453  1.00 30.00           O  
ATOM   2675  CB  VAL A 176      80.501  26.344  69.665  1.00 30.00           C  
ATOM   2676  CG1 VAL A 176      79.036  25.861  69.596  1.00 30.00           C  
ATOM   2677  CG2 VAL A 176      81.195  26.021  68.330  1.00 30.00           C  
ATOM   2678  H   VAL A 176      82.567  27.914  70.887  1.00110.00           H  
ATOM   2679  HA  VAL A 176      80.074  28.453  69.344  1.00110.00           H  
ATOM   2680  HB  VAL A 176      81.003  25.740  70.424  1.00110.00           H  
ATOM   2681 HG11 VAL A 176      78.976  24.861  69.172  1.00110.00           H  
ATOM   2682 HG12 VAL A 176      78.566  25.816  70.578  1.00110.00           H  
ATOM   2683 HG13 VAL A 176      78.435  26.516  68.965  1.00110.00           H  
ATOM   2684 HG21 VAL A 176      81.089  24.963  68.103  1.00110.00           H  
ATOM   2685 HG22 VAL A 176      80.766  26.589  67.504  1.00110.00           H  
ATOM   2686 HG23 VAL A 176      82.265  26.228  68.363  1.00110.00           H  
ATOM   2687  N   TYR A 177      78.771  28.520  71.479  1.00 30.00           N  
ATOM   2688  CA  TYR A 177      77.910  28.639  72.654  1.00 30.00           C  
ATOM   2689  C   TYR A 177      76.588  27.901  72.405  1.00 30.00           C  
ATOM   2690  O   TYR A 177      76.169  27.750  71.256  1.00 30.00           O  
ATOM   2691  CB  TYR A 177      77.598  30.126  72.940  1.00 30.00           C  
ATOM   2692  CG  TYR A 177      78.717  30.952  73.548  1.00 30.00           C  
ATOM   2693  CD1 TYR A 177      78.675  31.305  74.915  1.00 30.00           C  
ATOM   2694  CD2 TYR A 177      79.772  31.422  72.741  1.00 30.00           C  
ATOM   2695  CE1 TYR A 177      79.667  32.141  75.463  1.00 30.00           C  
ATOM   2696  CE2 TYR A 177      80.769  32.246  73.294  1.00 30.00           C  
ATOM   2697  CZ  TYR A 177      80.713  32.615  74.650  1.00 30.00           C  
ATOM   2698  OH  TYR A 177      81.672  33.437  75.165  1.00 30.00           O  
ATOM   2699  H   TYR A 177      78.336  28.790  70.606  1.00110.00           H  
ATOM   2700  HA  TYR A 177      78.398  28.189  73.516  1.00110.00           H  
ATOM   2701  HB2 TYR A 177      77.252  30.621  72.032  1.00110.00           H  
ATOM   2702  HB3 TYR A 177      76.758  30.192  73.634  1.00110.00           H  
ATOM   2703  HD1 TYR A 177      77.868  30.957  75.544  1.00110.00           H  
ATOM   2704  HD2 TYR A 177      79.809  31.168  71.692  1.00110.00           H  
ATOM   2705  HE1 TYR A 177      79.619  32.421  76.505  1.00110.00           H  
ATOM   2706  HE2 TYR A 177      81.563  32.617  72.666  1.00110.00           H  
ATOM   2707  HH  TYR A 177      81.476  33.756  76.058  1.00110.00           H  
ATOM   2708  N   HIS A 178      75.936  27.519  73.513  1.00 30.00           N  
ATOM   2709  CA  HIS A 178      74.577  26.995  73.551  1.00 30.00           C  
ATOM   2710  C   HIS A 178      73.772  27.817  74.569  1.00 30.00           C  
ATOM   2711  O   HIS A 178      73.982  27.682  75.775  1.00 30.00           O  
ATOM   2712  CB  HIS A 178      74.609  25.488  73.882  1.00 30.00           C  
ATOM   2713  CG  HIS A 178      73.281  24.865  74.241  1.00 30.00           C  
ATOM   2714  ND1 HIS A 178      73.080  24.176  75.442  1.00 30.00           N  
ATOM   2715  CD2 HIS A 178      72.098  24.870  73.530  1.00 30.00           C  
ATOM   2716  CE1 HIS A 178      71.811  23.794  75.408  1.00 30.00           C  
ATOM   2717  NE2 HIS A 178      71.180  24.182  74.300  1.00 30.00           N  
ATOM   2718  H   HIS A 178      76.369  27.673  74.415  1.00110.00           H  
ATOM   2719  HA  HIS A 178      74.096  27.106  72.577  1.00110.00           H  
ATOM   2720  HB2 HIS A 178      75.018  24.937  73.034  1.00110.00           H  
ATOM   2721  HB3 HIS A 178      75.290  25.316  74.716  1.00110.00           H  
ATOM   2722  HD2 HIS A 178      71.833  25.311  72.581  1.00110.00           H  
ATOM   2723  HE1 HIS A 178      71.334  23.240  76.203  1.00110.00           H  
ATOM   2724  HE2 HIS A 178      70.202  24.031  74.082  1.00 30.00           H  
ATOM   2725  N   VAL A 179      72.848  28.632  74.043  1.00 30.00           N  
ATOM   2726  CA  VAL A 179      71.810  29.348  74.781  1.00 30.00           C  
ATOM   2727  C   VAL A 179      70.673  28.373  75.145  1.00 30.00           C  
ATOM   2728  O   VAL A 179      70.274  27.560  74.309  1.00 30.00           O  
ATOM   2729  CB  VAL A 179      71.232  30.503  73.911  1.00 30.00           C  
ATOM   2730  CG1 VAL A 179      69.936  31.154  74.435  1.00 30.00           C  
ATOM   2731  CG2 VAL A 179      72.285  31.595  73.643  1.00 30.00           C  
ATOM   2732  H   VAL A 179      72.738  28.650  73.037  1.00110.00           H  
ATOM   2733  HA  VAL A 179      72.238  29.760  75.695  1.00110.00           H  
ATOM   2734  HB  VAL A 179      70.987  30.075  72.942  1.00110.00           H  
ATOM   2735 HG11 VAL A 179      69.637  31.967  73.775  1.00110.00           H  
ATOM   2736 HG12 VAL A 179      69.095  30.460  74.459  1.00110.00           H  
ATOM   2737 HG13 VAL A 179      70.069  31.562  75.437  1.00110.00           H  
ATOM   2738 HG21 VAL A 179      71.894  32.363  72.973  1.00110.00           H  
ATOM   2739 HG22 VAL A 179      72.589  32.090  74.565  1.00110.00           H  
ATOM   2740 HG23 VAL A 179      73.179  31.186  73.172  1.00110.00           H  
ATOM   2741  N   HIS A 180      70.176  28.488  76.384  1.00 30.00           N  
ATOM   2742  CA  HIS A 180      69.163  27.607  76.964  1.00 30.00           C  
ATOM   2743  C   HIS A 180      68.398  28.326  78.092  1.00 30.00           C  
ATOM   2744  O   HIS A 180      68.578  29.527  78.297  1.00 30.00           O  
ATOM   2745  CB  HIS A 180      69.811  26.269  77.400  1.00 30.00           C  
ATOM   2746  CG  HIS A 180      70.881  26.362  78.463  1.00 30.00           C  
ATOM   2747  ND1 HIS A 180      72.171  26.802  78.209  1.00 30.00           N  
ATOM   2748  CD2 HIS A 180      70.860  26.040  79.802  1.00 30.00           C  
ATOM   2749  CE1 HIS A 180      72.838  26.753  79.365  1.00 30.00           C  
ATOM   2750  NE2 HIS A 180      72.103  26.307  80.376  1.00 30.00           N  
ATOM   2751  H   HIS A 180      70.530  29.208  77.002  1.00110.00           H  
ATOM   2752  HA  HIS A 180      68.424  27.384  76.193  1.00110.00           H  
ATOM   2753  HB2 HIS A 180      69.045  25.577  77.751  1.00110.00           H  
ATOM   2754  HB3 HIS A 180      70.250  25.784  76.530  1.00110.00           H  
ATOM   2755  HD2 HIS A 180      70.049  25.644  80.395  1.00110.00           H  
ATOM   2756  HE1 HIS A 180      73.873  27.038  79.469  1.00110.00           H  
ATOM   2757  HD1 HIS A 180      72.547  27.093  77.316  1.00 30.00           H  
ATOM   2758  N   GLN A 181      67.524  27.582  78.789  1.00 30.00           N  
ATOM   2759  CA  GLN A 181      66.659  28.087  79.863  1.00 30.00           C  
ATOM   2760  C   GLN A 181      67.415  28.496  81.149  1.00 30.00           C  
ATOM   2761  O   GLN A 181      66.868  29.255  81.949  1.00 30.00           O  
ATOM   2762  CB  GLN A 181      65.564  27.031  80.124  1.00 30.00           C  
ATOM   2763  CG  GLN A 181      64.422  27.503  81.047  1.00110.00           C  
ATOM   2764  CD  GLN A 181      63.198  26.584  81.014  1.00110.00           C  
ATOM   2765  OE1 GLN A 181      63.287  25.414  80.649  1.00110.00           O  
ATOM   2766  NE2 GLN A 181      62.041  27.111  81.419  1.00110.00           N  
ATOM   2767  H   GLN A 181      67.408  26.607  78.556  1.00110.00           H  
ATOM   2768  HA  GLN A 181      66.172  28.989  79.489  1.00110.00           H  
ATOM   2769  HB2 GLN A 181      65.137  26.747  79.162  1.00110.00           H  
ATOM   2770  HB3 GLN A 181      66.012  26.121  80.526  1.00110.00           H  
ATOM   2771  HG2 GLN A 181      64.768  27.578  82.078  1.00110.00           H  
ATOM   2772  HG3 GLN A 181      64.106  28.503  80.748  1.00110.00           H  
ATOM   2773 HE21 GLN A 181      61.205  26.546  81.422  1.00110.00           H  
ATOM   2774 HE22 GLN A 181      61.994  28.070  81.732  1.00110.00           H  
ATOM   2775  N   GLY A 182      68.660  28.018  81.306  1.00 30.00           N  
ATOM   2776  CA  GLY A 182      69.564  28.365  82.403  1.00 30.00           C  
ATOM   2777  C   GLY A 182      70.486  29.546  82.047  1.00 30.00           C  
ATOM   2778  O   GLY A 182      71.386  29.839  82.831  1.00 30.00           O  
ATOM   2779  H   GLY A 182      69.038  27.412  80.593  1.00110.00           H  
ATOM   2780  HA2 GLY A 182      69.010  28.601  83.313  1.00110.00           H  
ATOM   2781  HA3 GLY A 182      70.183  27.496  82.626  1.00110.00           H  
ATOM   2782  N   GLY A 183      70.286  30.206  80.891  1.00 30.00           N  
ATOM   2783  CA  GLY A 183      71.122  31.305  80.416  1.00 30.00           C  
ATOM   2784  C   GLY A 183      71.872  30.817  79.179  1.00 30.00           C  
ATOM   2785  O   GLY A 183      71.270  30.639  78.121  1.00 30.00           O  
ATOM   2786  H   GLY A 183      69.536  29.916  80.279  1.00110.00           H  
ATOM   2787  HA2 GLY A 183      70.483  32.140  80.137  1.00110.00           H  
ATOM   2788  HA3 GLY A 183      71.813  31.670  81.177  1.00110.00           H  
ATOM   2789  N   TRP A 184      73.192  30.629  79.307  1.00 30.00           N  
ATOM   2790  CA  TRP A 184      74.061  30.121  78.246  1.00 30.00           C  
ATOM   2791  C   TRP A 184      75.326  29.480  78.832  1.00 30.00           C  
ATOM   2792  O   TRP A 184      75.629  29.660  80.012  1.00 30.00           O  
ATOM   2793  CB  TRP A 184      74.388  31.223  77.207  1.00 30.00           C  
ATOM   2794  CG  TRP A 184      74.875  32.542  77.735  1.00 30.00           C  
ATOM   2795  CD1 TRP A 184      74.120  33.661  77.820  1.00 30.00           C  
ATOM   2796  CD2 TRP A 184      76.176  32.892  78.303  1.00 30.00           C  
ATOM   2797  NE1 TRP A 184      74.859  34.671  78.396  1.00 30.00           N  
ATOM   2798  CE3 TRP A 184      77.398  32.206  78.508  1.00 30.00           C  
ATOM   2799  CE2 TRP A 184      76.120  34.247  78.748  1.00 30.00           C  
ATOM   2800  CZ3 TRP A 184      78.484  32.822  79.159  1.00 30.00           C  
ATOM   2801  CZ2 TRP A 184      77.197  34.876  79.394  1.00 30.00           C  
ATOM   2802  CH2 TRP A 184      78.380  34.150  79.615  1.00 30.00           C  
ATOM   2803  H   TRP A 184      73.642  30.798  80.196  1.00110.00           H  
ATOM   2804  HA  TRP A 184      73.536  29.315  77.735  1.00110.00           H  
ATOM   2805  HB2 TRP A 184      75.117  30.857  76.483  1.00110.00           H  
ATOM   2806  HB3 TRP A 184      73.491  31.430  76.626  1.00110.00           H  
ATOM   2807  HD1 TRP A 184      73.093  33.736  77.492  1.00110.00           H  
ATOM   2808  HE1 TRP A 184      74.493  35.600  78.564  1.00110.00           H  
ATOM   2809  HE3 TRP A 184      77.502  31.188  78.167  1.00110.00           H  
ATOM   2810  HZ3 TRP A 184      79.403  32.274  79.310  1.00110.00           H  
ATOM   2811  HZ2 TRP A 184      77.115  35.901  79.723  1.00110.00           H  
ATOM   2812  HH2 TRP A 184      79.214  34.615  80.120  1.00110.00           H  
ATOM   2813  N   THR A 185      76.048  28.754  77.968  1.00 30.00           N  
ATOM   2814  CA  THR A 185      77.337  28.136  78.266  1.00 30.00           C  
ATOM   2815  C   THR A 185      78.187  28.094  76.983  1.00 30.00           C  
ATOM   2816  O   THR A 185      77.635  27.874  75.905  1.00 30.00           O  
ATOM   2817  CB  THR A 185      77.158  26.702  78.848  1.00 30.00           C  
ATOM   2818  OG1 THR A 185      78.413  26.117  79.144  1.00 30.00           O  
ATOM   2819  CG2 THR A 185      76.407  25.707  77.938  1.00 30.00           C  
ATOM   2820  H   THR A 185      75.721  28.638  77.018  1.00110.00           H  
ATOM   2821  HA  THR A 185      77.865  28.752  78.996  1.00110.00           H  
ATOM   2822  HB  THR A 185      76.614  26.780  79.791  1.00110.00           H  
ATOM   2823  HG1 THR A 185      78.277  25.197  79.380  1.00110.00           H  
ATOM   2824 HG21 THR A 185      76.258  24.752  78.443  1.00110.00           H  
ATOM   2825 HG22 THR A 185      75.421  26.082  77.663  1.00110.00           H  
ATOM   2826 HG23 THR A 185      76.952  25.504  77.016  1.00110.00           H  
ATOM   2827  N   GLN A 186      79.510  28.296  77.123  1.00 30.00           N  
ATOM   2828  CA  GLN A 186      80.478  28.134  76.038  1.00 30.00           C  
ATOM   2829  C   GLN A 186      80.844  26.644  75.939  1.00 30.00           C  
ATOM   2830  O   GLN A 186      81.511  26.118  76.831  1.00 30.00           O  
ATOM   2831  CB  GLN A 186      81.711  29.026  76.293  1.00 30.00           C  
ATOM   2832  CG  GLN A 186      82.651  29.115  75.073  1.00110.00           C  
ATOM   2833  CD  GLN A 186      83.920  29.909  75.382  1.00110.00           C  
ATOM   2834  OE1 GLN A 186      84.952  29.330  75.712  1.00110.00           O  
ATOM   2835  NE2 GLN A 186      83.856  31.237  75.272  1.00110.00           N  
ATOM   2836  H   GLN A 186      79.896  28.454  78.043  1.00110.00           H  
ATOM   2837  HA  GLN A 186      80.026  28.463  75.101  1.00110.00           H  
ATOM   2838  HB2 GLN A 186      81.378  30.032  76.549  1.00110.00           H  
ATOM   2839  HB3 GLN A 186      82.261  28.665  77.164  1.00110.00           H  
ATOM   2840  HG2 GLN A 186      82.950  28.118  74.744  1.00110.00           H  
ATOM   2841  HG3 GLN A 186      82.130  29.570  74.230  1.00110.00           H  
ATOM   2842 HE21 GLN A 186      84.667  31.800  75.480  1.00110.00           H  
ATOM   2843 HE22 GLN A 186      82.991  31.697  75.020  1.00110.00           H  
ATOM   2844  N   ILE A 187      80.360  25.993  74.872  1.00 30.00           N  
ATOM   2845  CA  ILE A 187      80.483  24.554  74.636  1.00 30.00           C  
ATOM   2846  C   ILE A 187      81.904  24.121  74.226  1.00 30.00           C  
ATOM   2847  O   ILE A 187      82.377  23.095  74.715  1.00 30.00           O  
ATOM   2848  CB  ILE A 187      79.459  24.093  73.555  1.00 30.00           C  
ATOM   2849  CG1 ILE A 187      78.002  24.267  74.049  1.00 30.00           C  
ATOM   2850  CG2 ILE A 187      79.681  22.677  72.974  1.00 30.00           C  
ATOM   2851  CD1 ILE A 187      77.505  23.175  75.010  1.00 30.00           C  
ATOM   2852  H   ILE A 187      79.844  26.509  74.174  1.00110.00           H  
ATOM   2853  HA  ILE A 187      80.253  24.046  75.574  1.00110.00           H  
ATOM   2854  HB  ILE A 187      79.567  24.777  72.712  1.00110.00           H  
ATOM   2855 HG12 ILE A 187      77.867  25.243  74.513  1.00110.00           H  
ATOM   2856 HG13 ILE A 187      77.345  24.283  73.183  1.00110.00           H  
ATOM   2857 HG21 ILE A 187      78.871  22.399  72.304  1.00110.00           H  
ATOM   2858 HG22 ILE A 187      80.598  22.605  72.389  1.00110.00           H  
ATOM   2859 HG23 ILE A 187      79.727  21.922  73.760  1.00110.00           H  
ATOM   2860 HD11 ILE A 187      76.631  23.513  75.566  1.00110.00           H  
ATOM   2861 HD12 ILE A 187      77.214  22.277  74.464  1.00110.00           H  
ATOM   2862 HD13 ILE A 187      78.265  22.891  75.738  1.00110.00           H  
ATOM   2863  N   SER A 188      82.550  24.902  73.346  1.00 30.00           N  
ATOM   2864  CA  SER A 188      83.886  24.619  72.820  1.00 30.00           C  
ATOM   2865  C   SER A 188      84.539  25.906  72.293  1.00 30.00           C  
ATOM   2866  O   SER A 188      83.844  26.892  72.037  1.00 30.00           O  
ATOM   2867  CB  SER A 188      83.818  23.479  71.771  1.00 30.00           C  
ATOM   2868  OG  SER A 188      83.291  23.894  70.525  1.00 30.00           O  
ATOM   2869  H   SER A 188      82.110  25.743  73.000  1.00110.00           H  
ATOM   2870  HA  SER A 188      84.500  24.277  73.656  1.00110.00           H  
ATOM   2871  HB2 SER A 188      84.823  23.098  71.589  1.00110.00           H  
ATOM   2872  HB3 SER A 188      83.241  22.630  72.138  1.00110.00           H  
ATOM   2873  HG  SER A 188      84.032  24.157  69.966  1.00110.00           H  
ATOM   2874  N   ARG A 189      85.873  25.865  72.149  1.00 30.00           N  
ATOM   2875  CA  ARG A 189      86.681  26.987  71.677  1.00 30.00           C  
ATOM   2876  C   ARG A 189      87.953  26.457  70.993  1.00 30.00           C  
ATOM   2877  O   ARG A 189      89.063  26.663  71.482  1.00 30.00           O  
ATOM   2878  CB  ARG A 189      86.890  28.006  72.826  1.00 30.00           C  
ATOM   2879  CG  ARG A 189      87.488  29.339  72.359  1.00 30.00           C  
ATOM   2880  CD  ARG A 189      87.205  30.511  73.309  1.00 30.00           C  
ATOM   2881  NE  ARG A 189      87.847  31.750  72.847  1.00 30.00           N  
ATOM   2882  CZ  ARG A 189      89.112  32.128  73.096  1.00 30.00           C  
ATOM   2883  NH1 ARG A 189      89.920  31.385  73.865  1.00 30.00           N  
ATOM   2884  NH2 ARG A 189      89.571  33.269  72.564  1.00 30.00           N1+
ATOM   2885  H   ARG A 189      86.378  25.019  72.374  1.00110.00           H  
ATOM   2886  HA  ARG A 189      86.126  27.486  70.886  1.00110.00           H  
ATOM   2887  HB2 ARG A 189      85.918  28.222  73.270  1.00110.00           H  
ATOM   2888  HB3 ARG A 189      87.496  27.578  73.625  1.00110.00           H  
ATOM   2889  HG2 ARG A 189      88.538  29.267  72.080  1.00110.00           H  
ATOM   2890  HG3 ARG A 189      86.947  29.571  71.443  1.00110.00           H  
ATOM   2891  HD2 ARG A 189      86.146  30.746  73.205  1.00110.00           H  
ATOM   2892  HD3 ARG A 189      87.355  30.280  74.363  1.00110.00           H  
ATOM   2893  HE  ARG A 189      87.291  32.312  72.218  1.00110.00           H  
ATOM   2894 HH11 ARG A 189      90.868  31.675  74.054  1.00110.00           H  
ATOM   2895 HH12 ARG A 189      89.574  30.526  74.270  1.00110.00           H  
ATOM   2896 HH21 ARG A 189      90.517  33.574  72.746  1.00110.00           H  
ATOM   2897 HH22 ARG A 189      88.976  33.838  71.980  1.00110.00           H  
ATOM   2898  N   ASP A 190      87.731  25.734  69.884  1.00 30.00           N  
ATOM   2899  CA  ASP A 190      88.714  24.951  69.128  1.00 30.00           C  
ATOM   2900  C   ASP A 190      89.333  25.793  68.000  1.00 30.00           C  
ATOM   2901  O   ASP A 190      88.604  26.513  67.327  1.00 30.00           O  
ATOM   2902  CB  ASP A 190      88.120  23.646  68.507  1.00 30.00           C  
ATOM   2903  CG  ASP A 190      86.811  23.112  69.112  1.00 30.00           C  
ATOM   2904  OD1 ASP A 190      86.823  21.950  69.572  1.00 30.00           O  
ATOM   2905  OD2 ASP A 190      85.794  23.836  69.028  1.00 30.00           O1-
ATOM   2906  H   ASP A 190      86.778  25.629  69.558  1.00110.00           H  
ATOM   2907  HA  ASP A 190      89.513  24.659  69.812  1.00110.00           H  
ATOM   2908  HB2 ASP A 190      87.952  23.738  67.433  1.00110.00           H  
ATOM   2909  HB3 ASP A 190      88.871  22.859  68.593  1.00110.00           H  
ATOM   2910  N   ASP A 191      90.644  25.629  67.759  1.00 30.00           N  
ATOM   2911  CA  ASP A 191      91.376  26.185  66.610  1.00 30.00           C  
ATOM   2912  C   ASP A 191      90.874  25.558  65.291  1.00 30.00           C  
ATOM   2913  O   ASP A 191      90.742  24.337  65.234  1.00 30.00           O  
ATOM   2914  CB  ASP A 191      92.897  25.976  66.824  1.00 30.00           C  
ATOM   2915  CG  ASP A 191      93.851  26.451  65.715  1.00 30.00           C  
ATOM   2916  OD1 ASP A 191      93.431  27.236  64.835  1.00 30.00           O  
ATOM   2917  OD2 ASP A 191      95.025  26.030  65.789  1.00 30.00           O1-
ATOM   2918  H   ASP A 191      91.174  25.006  68.350  1.00110.00           H  
ATOM   2919  HA  ASP A 191      91.188  27.257  66.572  1.00110.00           H  
ATOM   2920  HB2 ASP A 191      93.190  26.482  67.744  1.00110.00           H  
ATOM   2921  HB3 ASP A 191      93.068  24.910  66.972  1.00110.00           H  
ATOM   2922  N   GLN A 192      90.652  26.388  64.252  1.00 30.00           N  
ATOM   2923  CA  GLN A 192      90.242  25.955  62.906  1.00 30.00           C  
ATOM   2924  C   GLN A 192      91.258  25.022  62.213  1.00 30.00           C  
ATOM   2925  O   GLN A 192      90.853  24.228  61.364  1.00 30.00           O  
ATOM   2926  CB  GLN A 192      89.886  27.181  62.029  1.00 30.00           C  
ATOM   2927  CG  GLN A 192      91.062  28.053  61.522  1.00 30.00           C  
ATOM   2928  CD  GLN A 192      91.583  27.656  60.135  1.00 30.00           C  
ATOM   2929  OE1 GLN A 192      90.814  27.547  59.182  1.00 30.00           O  
ATOM   2930  NE2 GLN A 192      92.897  27.462  60.010  1.00 30.00           N  
ATOM   2931  H   GLN A 192      90.812  27.380  64.367  1.00110.00           H  
ATOM   2932  HA  GLN A 192      89.322  25.387  63.040  1.00110.00           H  
ATOM   2933  HB2 GLN A 192      89.287  26.836  61.187  1.00110.00           H  
ATOM   2934  HB3 GLN A 192      89.210  27.823  62.591  1.00110.00           H  
ATOM   2935  HG2 GLN A 192      90.710  29.080  61.427  1.00110.00           H  
ATOM   2936  HG3 GLN A 192      91.870  28.083  62.255  1.00110.00           H  
ATOM   2937 HE21 GLN A 192      93.285  27.204  59.115  1.00110.00           H  
ATOM   2938 HE22 GLN A 192      93.509  27.533  60.811  1.00110.00           H  
ATOM   2939  N   THR A 193      92.544  25.122  62.594  1.00 30.00           N  
ATOM   2940  CA  THR A 193      93.628  24.267  62.106  1.00 30.00           C  
ATOM   2941  C   THR A 193      93.541  22.832  62.670  1.00 30.00           C  
ATOM   2942  O   THR A 193      93.810  21.876  61.945  1.00 30.00           O  
ATOM   2943  CB  THR A 193      95.025  24.837  62.475  1.00 30.00           C  
ATOM   2944  OG1 THR A 193      95.083  26.221  62.182  1.00 30.00           O  
ATOM   2945  CG2 THR A 193      96.203  24.151  61.761  1.00 30.00           C  
ATOM   2946  H   THR A 193      92.796  25.804  63.299  1.00110.00           H  
ATOM   2947  HA  THR A 193      93.551  24.210  61.018  1.00110.00           H  
ATOM   2948  HB  THR A 193      95.184  24.738  63.549  1.00110.00           H  
ATOM   2949  HG1 THR A 193      94.631  26.695  62.888  1.00110.00           H  
ATOM   2950 HG21 THR A 193      97.146  24.635  62.016  1.00110.00           H  
ATOM   2951 HG22 THR A 193      96.295  23.102  62.042  1.00110.00           H  
ATOM   2952 HG23 THR A 193      96.089  24.198  60.677  1.00110.00           H  
ATOM   2953  N   LYS A 194      93.114  22.717  63.940  1.00 30.00           N  
ATOM   2954  CA  LYS A 194      92.846  21.453  64.627  1.00 30.00           C  
ATOM   2955  C   LYS A 194      91.480  20.855  64.244  1.00 30.00           C  
ATOM   2956  O   LYS A 194      91.301  19.647  64.388  1.00 30.00           O  
ATOM   2957  CB  LYS A 194      92.945  21.670  66.153  1.00 30.00           C  
ATOM   2958  CG  LYS A 194      94.296  22.229  66.643  1.00 30.00           C  
ATOM   2959  CD  LYS A 194      95.508  21.343  66.314  1.00 30.00           C  
ATOM   2960  CE  LYS A 194      96.815  21.913  66.880  1.00 30.00           C  
ATOM   2961  NZ  LYS A 194      97.964  21.061  66.531  1.00 30.00           N1+
ATOM   2962  H   LYS A 194      92.892  23.554  64.461  1.00110.00           H  
ATOM   2963  HA  LYS A 194      93.597  20.720  64.326  1.00110.00           H  
ATOM   2964  HB2 LYS A 194      92.155  22.350  66.475  1.00110.00           H  
ATOM   2965  HB3 LYS A 194      92.751  20.726  66.665  1.00110.00           H  
ATOM   2966  HG2 LYS A 194      94.460  23.221  66.222  1.00110.00           H  
ATOM   2967  HG3 LYS A 194      94.241  22.373  67.723  1.00110.00           H  
ATOM   2968  HD2 LYS A 194      95.341  20.337  66.702  1.00110.00           H  
ATOM   2969  HD3 LYS A 194      95.610  21.244  65.233  1.00110.00           H  
ATOM   2970  HE2 LYS A 194      96.990  22.915  66.485  1.00110.00           H  
ATOM   2971  HE3 LYS A 194      96.755  22.000  67.965  1.00110.00           H  
ATOM   2972  HZ1 LYS A 194      98.046  21.001  65.526  1.00110.00           H  
ATOM   2973  HZ2 LYS A 194      98.810  21.461  66.914  1.00110.00           H  
ATOM   2974  HZ3 LYS A 194      97.828  20.136  66.912  1.00110.00           H  
ATOM   2975  N   LEU A 195      90.560  21.688  63.726  1.00 30.00           N  
ATOM   2976  CA  LEU A 195      89.302  21.251  63.119  1.00 30.00           C  
ATOM   2977  C   LEU A 195      89.506  20.697  61.699  1.00 30.00           C  
ATOM   2978  O   LEU A 195      88.693  19.880  61.275  1.00 30.00           O  
ATOM   2979  CB  LEU A 195      88.274  22.402  63.131  1.00 30.00           C  
ATOM   2980  CG  LEU A 195      87.794  22.796  64.546  1.00 30.00           C  
ATOM   2981  CD1 LEU A 195      87.053  24.148  64.538  1.00 30.00           C  
ATOM   2982  CD2 LEU A 195      86.984  21.669  65.216  1.00 30.00           C  
ATOM   2983  H   LEU A 195      90.763  22.676  63.672  1.00110.00           H  
ATOM   2984  HA  LEU A 195      88.908  20.430  63.717  1.00110.00           H  
ATOM   2985  HB2 LEU A 195      88.715  23.264  62.635  1.00110.00           H  
ATOM   2986  HB3 LEU A 195      87.405  22.137  62.529  1.00110.00           H  
ATOM   2987  HG  LEU A 195      88.675  22.939  65.169  1.00110.00           H  
ATOM   2988 HD11 LEU A 195      86.089  24.114  65.043  1.00110.00           H  
ATOM   2989 HD12 LEU A 195      87.651  24.905  65.045  1.00110.00           H  
ATOM   2990 HD13 LEU A 195      86.873  24.511  63.528  1.00110.00           H  
ATOM   2991 HD21 LEU A 195      86.006  21.994  65.557  1.00110.00           H  
ATOM   2992 HD22 LEU A 195      86.814  20.828  64.544  1.00110.00           H  
ATOM   2993 HD23 LEU A 195      87.518  21.285  66.085  1.00110.00           H  
ATOM   2994  N   TYR A 196      90.601  21.082  61.014  1.00 30.00           N  
ATOM   2995  CA  TYR A 196      91.017  20.462  59.753  1.00 30.00           C  
ATOM   2996  C   TYR A 196      91.542  19.034  59.973  1.00 30.00           C  
ATOM   2997  O   TYR A 196      91.264  18.171  59.148  1.00 30.00           O  
ATOM   2998  CB  TYR A 196      92.052  21.339  59.015  1.00 30.00           C  
ATOM   2999  CG  TYR A 196      92.259  20.938  57.562  1.00 30.00           C  
ATOM   3000  CD1 TYR A 196      91.350  21.377  56.577  1.00 30.00           C  
ATOM   3001  CD2 TYR A 196      93.331  20.098  57.193  1.00 30.00           C  
ATOM   3002  CE1 TYR A 196      91.496  20.964  55.240  1.00 30.00           C  
ATOM   3003  CE2 TYR A 196      93.483  19.691  55.852  1.00 30.00           C  
ATOM   3004  CZ  TYR A 196      92.564  20.122  54.876  1.00 30.00           C  
ATOM   3005  OH  TYR A 196      92.706  19.725  53.578  1.00 30.00           O  
ATOM   3006  H   TYR A 196      91.227  21.771  61.408  1.00110.00           H  
ATOM   3007  HA  TYR A 196      90.136  20.379  59.115  1.00110.00           H  
ATOM   3008  HB2 TYR A 196      91.733  22.381  59.026  1.00110.00           H  
ATOM   3009  HB3 TYR A 196      93.009  21.322  59.534  1.00110.00           H  
ATOM   3010  HD1 TYR A 196      90.528  22.024  56.844  1.00110.00           H  
ATOM   3011  HD2 TYR A 196      94.029  19.748  57.940  1.00110.00           H  
ATOM   3012  HE1 TYR A 196      90.783  21.296  54.499  1.00110.00           H  
ATOM   3013  HE2 TYR A 196      94.301  19.041  55.578  1.00110.00           H  
ATOM   3014  HH  TYR A 196      92.012  20.058  53.003  1.00110.00           H  
ATOM   3015  N   ASP A 197      92.229  18.797  61.104  1.00 30.00           N  
ATOM   3016  CA  ASP A 197      92.664  17.472  61.555  1.00 30.00           C  
ATOM   3017  C   ASP A 197      91.455  16.582  61.929  1.00 30.00           C  
ATOM   3018  O   ASP A 197      91.445  15.402  61.585  1.00 30.00           O  
ATOM   3019  CB  ASP A 197      93.664  17.614  62.732  1.00 30.00           C  
ATOM   3020  CG  ASP A 197      94.374  16.328  63.172  1.00110.00           C  
ATOM   3021  OD1 ASP A 197      94.510  15.407  62.338  1.00110.00           O  
ATOM   3022  OD2 ASP A 197      94.843  16.326  64.331  1.00110.00           O1-
ATOM   3023  H   ASP A 197      92.424  19.561  61.735  1.00110.00           H  
ATOM   3024  HA  ASP A 197      93.180  16.997  60.717  1.00110.00           H  
ATOM   3025  HB2 ASP A 197      94.430  18.345  62.472  1.00110.00           H  
ATOM   3026  HB3 ASP A 197      93.129  18.003  63.598  1.00110.00           H  
ATOM   3027  N   ARG A 198      90.451  17.175  62.602  1.00 30.00           N  
ATOM   3028  CA  ARG A 198      89.237  16.501  63.064  1.00 30.00           C  
ATOM   3029  C   ARG A 198      88.309  16.062  61.915  1.00 30.00           C  
ATOM   3030  O   ARG A 198      87.883  14.908  61.896  1.00 30.00           O  
ATOM   3031  CB  ARG A 198      88.496  17.425  64.056  1.00 30.00           C  
ATOM   3032  CG  ARG A 198      87.329  16.756  64.811  1.00 30.00           C  
ATOM   3033  CD  ARG A 198      86.580  17.722  65.742  1.00 30.00           C  
ATOM   3034  NE  ARG A 198      87.434  18.193  66.842  1.00 30.00           N  
ATOM   3035  CZ  ARG A 198      87.114  19.147  67.733  1.00 30.00           C  
ATOM   3036  NH1 ARG A 198      85.908  19.729  67.740  1.00 30.00           N  
ATOM   3037  NH2 ARG A 198      88.022  19.538  68.633  1.00 30.00           N1+
ATOM   3038  H   ARG A 198      90.542  18.149  62.854  1.00110.00           H  
ATOM   3039  HA  ARG A 198      89.545  15.603  63.603  1.00110.00           H  
ATOM   3040  HB2 ARG A 198      89.210  17.811  64.784  1.00110.00           H  
ATOM   3041  HB3 ARG A 198      88.113  18.293  63.519  1.00110.00           H  
ATOM   3042  HG2 ARG A 198      86.611  16.286  64.139  1.00110.00           H  
ATOM   3043  HG3 ARG A 198      87.752  15.948  65.409  1.00110.00           H  
ATOM   3044  HD2 ARG A 198      86.317  18.611  65.169  1.00110.00           H  
ATOM   3045  HD3 ARG A 198      85.641  17.295  66.097  1.00110.00           H  
ATOM   3046  HE  ARG A 198      88.347  17.765  66.904  1.00110.00           H  
ATOM   3047 HH11 ARG A 198      85.719  20.470  68.406  1.00110.00           H  
ATOM   3048 HH12 ARG A 198      85.198  19.449  67.080  1.00110.00           H  
ATOM   3049 HH21 ARG A 198      87.788  20.305  69.258  1.00110.00           H  
ATOM   3050 HH22 ARG A 198      88.941  19.123  68.669  1.00110.00           H  
ATOM   3051  N   TYR A 199      87.992  17.004  61.010  1.00 30.00           N  
ATOM   3052  CA  TYR A 199      86.983  16.835  59.964  1.00 30.00           C  
ATOM   3053  C   TYR A 199      87.560  16.372  58.613  1.00 30.00           C  
ATOM   3054  O   TYR A 199      86.780  15.896  57.787  1.00 30.00           O  
ATOM   3055  CB  TYR A 199      86.202  18.158  59.792  1.00 30.00           C  
ATOM   3056  CG  TYR A 199      85.495  18.712  61.026  1.00 30.00           C  
ATOM   3057  CD1 TYR A 199      84.758  17.873  61.890  1.00 30.00           C  
ATOM   3058  CD2 TYR A 199      85.542  20.097  61.292  1.00 30.00           C  
ATOM   3059  CE1 TYR A 199      84.064  18.415  62.990  1.00 30.00           C  
ATOM   3060  CE2 TYR A 199      84.844  20.643  62.385  1.00 30.00           C  
ATOM   3061  CZ  TYR A 199      84.100  19.801  63.233  1.00 30.00           C  
ATOM   3062  OH  TYR A 199      83.403  20.333  64.276  1.00 30.00           O  
ATOM   3063  H   TYR A 199      88.388  17.932  61.098  1.00110.00           H  
ATOM   3064  HA  TYR A 199      86.276  16.062  60.268  1.00110.00           H  
ATOM   3065  HB2 TYR A 199      86.880  18.923  59.410  1.00110.00           H  
ATOM   3066  HB3 TYR A 199      85.438  18.034  59.023  1.00110.00           H  
ATOM   3067  HD1 TYR A 199      84.706  16.810  61.710  1.00110.00           H  
ATOM   3068  HD2 TYR A 199      86.115  20.749  60.654  1.00110.00           H  
ATOM   3069  HE1 TYR A 199      83.491  17.766  63.637  1.00110.00           H  
ATOM   3070  HE2 TYR A 199      84.880  21.708  62.566  1.00110.00           H  
ATOM   3071  HH  TYR A 199      83.413  21.293  64.257  1.00110.00           H  
ATOM   3072  N   VAL A 200      88.881  16.511  58.401  1.00 30.00           N  
ATOM   3073  CA  VAL A 200      89.578  16.087  57.181  1.00 30.00           C  
ATOM   3074  C   VAL A 200      90.865  15.341  57.604  1.00 30.00           C  
ATOM   3075  O   VAL A 200      91.981  15.789  57.336  1.00 30.00           O  
ATOM   3076  CB  VAL A 200      89.897  17.281  56.217  1.00 30.00           C  
ATOM   3077  CG1 VAL A 200      90.468  16.826  54.856  1.00110.00           C  
ATOM   3078  CG2 VAL A 200      88.672  18.180  55.960  1.00110.00           C  
ATOM   3079  H   VAL A 200      89.468  16.910  59.120  1.00110.00           H  
ATOM   3080  HA  VAL A 200      88.971  15.362  56.637  1.00110.00           H  
ATOM   3081  HB  VAL A 200      90.650  17.922  56.676  1.00110.00           H  
ATOM   3082 HG11 VAL A 200      90.637  17.680  54.200  1.00110.00           H  
ATOM   3083 HG12 VAL A 200      91.423  16.311  54.946  1.00110.00           H  
ATOM   3084 HG13 VAL A 200      89.777  16.153  54.348  1.00110.00           H  
ATOM   3085 HG21 VAL A 200      88.905  18.974  55.250  1.00110.00           H  
ATOM   3086 HG22 VAL A 200      87.838  17.606  55.554  1.00110.00           H  
ATOM   3087 HG23 VAL A 200      88.332  18.668  56.873  1.00110.00           H  
ATOM   3088  N   LEU A 201      90.670  14.219  58.321  1.00 30.00           N  
ATOM   3089  CA  LEU A 201      91.725  13.327  58.836  1.00 30.00           C  
ATOM   3090  C   LEU A 201      92.454  12.557  57.679  1.00 30.00           C  
ATOM   3091  O   LEU A 201      93.694  12.475  57.819  1.00 30.00           O  
ATOM   3092  OXT LEU A 201      91.710  12.087  56.785  1.00110.00           O1-
ATOM   3093  CB  LEU A 201      91.063  12.306  59.806  1.00 30.00           C  
ATOM   3094  CG  LEU A 201      92.016  11.330  60.543  1.00110.00           C  
ATOM   3095  CD1 LEU A 201      93.084  12.067  61.381  1.00110.00           C  
ATOM   3096  CD2 LEU A 201      91.220  10.309  61.383  1.00110.00           C  
ATOM   3097  H   LEU A 201      89.725  13.946  58.548  1.00110.00           H  
ATOM   3098  HA  LEU A 201      92.452  13.931  59.382  1.00110.00           H  
ATOM   3099  HB2 LEU A 201      90.512  12.861  60.568  1.00110.00           H  
ATOM   3100  HB3 LEU A 201      90.305  11.733  59.267  1.00110.00           H  
ATOM   3101  HG  LEU A 201      92.546  10.748  59.789  1.00110.00           H  
ATOM   3102 HD11 LEU A 201      93.250  11.606  62.355  1.00110.00           H  
ATOM   3103 HD12 LEU A 201      94.044  12.067  60.863  1.00110.00           H  
ATOM   3104 HD13 LEU A 201      92.817  13.108  61.563  1.00110.00           H  
ATOM   3105 HD21 LEU A 201      91.511   9.290  61.128  1.00110.00           H  
ATOM   3106 HD22 LEU A 201      91.375  10.433  62.454  1.00110.00           H  
ATOM   3107 HD23 LEU A 201      90.146  10.387  61.211  1.00110.00           H  
TER    3108      LEU A 201
ATOM   3109  N   MET B   1      62.888  47.753  46.516  1.00 30.00           N1+
ATOM   3110  CA  MET B   1      62.569  47.460  45.077  1.00 30.00           C  
ATOM   3111  C   MET B   1      62.791  45.953  44.800  1.00 30.00           C  
ATOM   3112  O   MET B   1      62.118  45.438  43.906  1.00 30.00           O  
ATOM   3113  CB  MET B   1      63.343  48.361  44.086  1.00 30.00           C  
ATOM   3114  CG  MET B   1      62.982  49.856  44.158  1.00 30.00           C  
ATOM   3115  SD  MET B   1      61.271  50.275  43.712  1.00 30.00           S  
ATOM   3116  CE  MET B   1      61.325  49.998  41.919  1.00 30.00           C  
ATOM   3117  H1  MET B   1      62.573  48.687  46.736  1.00110.00           H  
ATOM   3118  H2  MET B   1      62.399  47.091  47.115  1.00110.00           H  
ATOM   3119  H3  MET B   1      63.883  47.690  46.666  1.00110.00           H  
ATOM   3120  HA  MET B   1      61.498  47.656  45.034  1.00110.00           H  
ATOM   3121  HB2 MET B   1      64.417  48.248  44.246  1.00110.00           H  
ATOM   3122  HB3 MET B   1      63.168  48.018  43.067  1.00110.00           H  
ATOM   3123  HG2 MET B   1      63.168  50.230  45.165  1.00110.00           H  
ATOM   3124  HG3 MET B   1      63.648  50.419  43.505  1.00110.00           H  
ATOM   3125  HE1 MET B   1      60.352  50.218  41.479  1.00110.00           H  
ATOM   3126  HE2 MET B   1      62.067  50.645  41.452  1.00110.00           H  
ATOM   3127  HE3 MET B   1      61.574  48.963  41.688  1.00110.00           H  
ATOM   3128  N   SER B   2      63.709  45.277  45.523  1.00 30.00           N  
ATOM   3129  CA  SER B   2      64.015  43.844  45.423  1.00 30.00           C  
ATOM   3130  C   SER B   2      62.773  42.953  45.624  1.00 30.00           C  
ATOM   3131  O   SER B   2      62.511  42.076  44.802  1.00 30.00           O  
ATOM   3132  CB  SER B   2      65.147  43.534  46.428  1.00 30.00           C  
ATOM   3133  OG  SER B   2      65.581  42.193  46.365  1.00110.00           O  
ATOM   3134  H   SER B   2      64.229  45.766  46.237  1.00110.00           H  
ATOM   3135  HA  SER B   2      64.392  43.653  44.418  1.00110.00           H  
ATOM   3136  HB2 SER B   2      66.010  44.171  46.231  1.00110.00           H  
ATOM   3137  HB3 SER B   2      64.825  43.745  47.449  1.00110.00           H  
ATOM   3138  HG  SER B   2      66.310  42.076  46.979  1.00110.00           H  
ATOM   3139  N   GLU B   3      62.001  43.261  46.674  1.00 30.00           N  
ATOM   3140  CA  GLU B   3      60.641  42.783  46.904  1.00 30.00           C  
ATOM   3141  C   GLU B   3      59.638  43.576  46.041  1.00 30.00           C  
ATOM   3142  O   GLU B   3      59.717  44.805  45.991  1.00 30.00           O  
ATOM   3143  CB  GLU B   3      60.297  42.841  48.422  1.00 30.00           C  
ATOM   3144  CG  GLU B   3      61.081  43.848  49.307  1.00 30.00           C  
ATOM   3145  CD  GLU B   3      60.941  45.310  48.889  1.00 30.00           C  
ATOM   3146  OE1 GLU B   3      59.834  45.853  49.088  1.00 30.00           O  
ATOM   3147  OE2 GLU B   3      61.939  45.854  48.368  1.00 30.00           O1-
ATOM   3148  H   GLU B   3      62.286  44.018  47.281  1.00110.00           H  
ATOM   3149  HA  GLU B   3      60.585  41.737  46.596  1.00110.00           H  
ATOM   3150  HB2 GLU B   3      59.229  43.025  48.552  1.00110.00           H  
ATOM   3151  HB3 GLU B   3      60.453  41.844  48.838  1.00110.00           H  
ATOM   3152  HG2 GLU B   3      60.726  43.787  50.332  1.00110.00           H  
ATOM   3153  HG3 GLU B   3      62.137  43.579  49.345  1.00110.00           H  
ATOM   3154  N   THR B   4      58.707  42.859  45.391  1.00 30.00           N  
ATOM   3155  CA  THR B   4      57.612  43.454  44.623  1.00 30.00           C  
ATOM   3156  C   THR B   4      56.324  43.427  45.459  1.00 30.00           C  
ATOM   3157  O   THR B   4      56.041  42.423  46.112  1.00 30.00           O  
ATOM   3158  CB  THR B   4      57.347  42.690  43.299  1.00 30.00           C  
ATOM   3159  OG1 THR B   4      58.518  42.736  42.505  1.00 30.00           O  
ATOM   3160  CG2 THR B   4      56.189  43.235  42.440  1.00 30.00           C  
ATOM   3161  H   THR B   4      58.706  41.851  45.458  1.00110.00           H  
ATOM   3162  HA  THR B   4      57.844  44.489  44.376  1.00110.00           H  
ATOM   3163  HB  THR B   4      57.143  41.644  43.527  1.00110.00           H  
ATOM   3164  HG1 THR B   4      59.194  42.210  42.945  1.00110.00           H  
ATOM   3165 HG21 THR B   4      56.109  42.692  41.502  1.00110.00           H  
ATOM   3166 HG22 THR B   4      55.223  43.143  42.935  1.00110.00           H  
ATOM   3167 HG23 THR B   4      56.340  44.283  42.185  1.00110.00           H  
ATOM   3168  N   THR B   5      55.574  44.533  45.395  1.00 30.00           N  
ATOM   3169  CA  THR B   5      54.312  44.748  46.095  1.00 30.00           C  
ATOM   3170  C   THR B   5      53.213  45.042  45.058  1.00 30.00           C  
ATOM   3171  O   THR B   5      53.467  45.742  44.080  1.00 30.00           O  
ATOM   3172  CB  THR B   5      54.456  45.948  47.066  1.00 30.00           C  
ATOM   3173  OG1 THR B   5      55.290  45.559  48.139  1.00110.00           O  
ATOM   3174  CG2 THR B   5      53.155  46.509  47.655  1.00110.00           C  
ATOM   3175  H   THR B   5      55.874  45.297  44.802  1.00110.00           H  
ATOM   3176  HA  THR B   5      54.025  43.860  46.657  1.00110.00           H  
ATOM   3177  HB  THR B   5      54.968  46.762  46.554  1.00110.00           H  
ATOM   3178  HG1 THR B   5      55.331  46.278  48.774  1.00110.00           H  
ATOM   3179 HG21 THR B   5      53.354  47.205  48.469  1.00110.00           H  
ATOM   3180 HG22 THR B   5      52.602  47.061  46.904  1.00110.00           H  
ATOM   3181 HG23 THR B   5      52.512  45.712  48.028  1.00110.00           H  
ATOM   3182  N   ILE B   6      52.025  44.464  45.290  1.00 30.00           N  
ATOM   3183  CA  ILE B   6      50.877  44.465  44.384  1.00 30.00           C  
ATOM   3184  C   ILE B   6      49.606  44.736  45.214  1.00 30.00           C  
ATOM   3185  O   ILE B   6      49.479  44.215  46.323  1.00 30.00           O  
ATOM   3186  CB  ILE B   6      50.693  43.070  43.692  1.00 30.00           C  
ATOM   3187  CG1 ILE B   6      51.993  42.547  43.025  1.00 30.00           C  
ATOM   3188  CG2 ILE B   6      49.528  43.055  42.673  1.00 30.00           C  
ATOM   3189  CD1 ILE B   6      51.923  41.083  42.559  1.00 30.00           C  
ATOM   3190  H   ILE B   6      51.900  43.901  46.123  1.00110.00           H  
ATOM   3191  HA  ILE B   6      50.979  45.252  43.637  1.00110.00           H  
ATOM   3192  HB  ILE B   6      50.438  42.347  44.471  1.00110.00           H  
ATOM   3193 HG12 ILE B   6      52.259  43.190  42.185  1.00110.00           H  
ATOM   3194 HG13 ILE B   6      52.830  42.605  43.718  1.00110.00           H  
ATOM   3195 HG21 ILE B   6      49.425  42.082  42.194  1.00110.00           H  
ATOM   3196 HG22 ILE B   6      48.564  43.265  43.134  1.00110.00           H  
ATOM   3197 HG23 ILE B   6      49.679  43.792  41.885  1.00110.00           H  
ATOM   3198 HD11 ILE B   6      51.731  41.016  41.490  1.00110.00           H  
ATOM   3199 HD12 ILE B   6      52.866  40.569  42.744  1.00110.00           H  
ATOM   3200 HD13 ILE B   6      51.140  40.525  43.073  1.00110.00           H  
ATOM   3201  N   ALA B   7      48.664  45.509  44.657  1.00 30.00           N  
ATOM   3202  CA  ALA B   7      47.341  45.696  45.250  1.00 30.00           C  
ATOM   3203  C   ALA B   7      46.329  46.132  44.191  1.00 30.00           C  
ATOM   3204  O   ALA B   7      46.689  46.839  43.247  1.00 30.00           O  
ATOM   3205  CB  ALA B   7      47.392  46.710  46.405  1.00 30.00           C  
ATOM   3206  H   ALA B   7      48.813  45.936  43.752  1.00110.00           H  
ATOM   3207  HA  ALA B   7      47.009  44.738  45.649  1.00110.00           H  
ATOM   3208  HB1 ALA B   7      46.436  46.732  46.927  1.00110.00           H  
ATOM   3209  HB2 ALA B   7      48.151  46.453  47.141  1.00110.00           H  
ATOM   3210  HB3 ALA B   7      47.600  47.719  46.048  1.00110.00           H  
ATOM   3211  N   PHE B   8      45.066  45.739  44.412  1.00 30.00           N  
ATOM   3212  CA  PHE B   8      43.923  46.210  43.640  1.00 30.00           C  
ATOM   3213  C   PHE B   8      42.637  46.149  44.470  1.00 30.00           C  
ATOM   3214  O   PHE B   8      42.418  45.206  45.232  1.00 30.00           O  
ATOM   3215  CB  PHE B   8      43.816  45.501  42.274  1.00 30.00           C  
ATOM   3216  CG  PHE B   8      43.602  44.002  42.264  1.00 30.00           C  
ATOM   3217  CD1 PHE B   8      42.308  43.456  42.393  1.00 30.00           C  
ATOM   3218  CD2 PHE B   8      44.717  43.140  42.228  1.00 30.00           C  
ATOM   3219  CE1 PHE B   8      42.142  42.079  42.411  1.00 30.00           C  
ATOM   3220  CE2 PHE B   8      44.527  41.768  42.224  1.00 30.00           C  
ATOM   3221  CZ  PHE B   8      43.246  41.244  42.317  1.00 30.00           C  
ATOM   3222  H   PHE B   8      44.849  45.155  45.209  1.00110.00           H  
ATOM   3223  HA  PHE B   8      44.100  47.266  43.431  1.00110.00           H  
ATOM   3224  HB2 PHE B   8      42.991  45.947  41.720  1.00110.00           H  
ATOM   3225  HB3 PHE B   8      44.708  45.708  41.684  1.00110.00           H  
ATOM   3226  HD1 PHE B   8      41.444  44.102  42.463  1.00110.00           H  
ATOM   3227  HD2 PHE B   8      45.718  43.543  42.169  1.00110.00           H  
ATOM   3228  HE1 PHE B   8      41.151  41.657  42.489  1.00110.00           H  
ATOM   3229  HE2 PHE B   8      45.378  41.109  42.155  1.00110.00           H  
ATOM   3230  HZ  PHE B   8      43.112  40.177  42.309  1.00110.00           H  
ATOM   3231  N   ARG B   9      41.810  47.185  44.276  1.00 30.00           N  
ATOM   3232  CA  ARG B   9      40.489  47.354  44.862  1.00 30.00           C  
ATOM   3233  C   ARG B   9      39.446  46.547  44.073  1.00 30.00           C  
ATOM   3234  O   ARG B   9      39.485  46.532  42.845  1.00 30.00           O  
ATOM   3235  CB  ARG B   9      40.197  48.871  44.902  1.00 30.00           C  
ATOM   3236  CG  ARG B   9      38.750  49.272  45.241  1.00 30.00           C  
ATOM   3237  CD  ARG B   9      38.591  50.772  45.518  1.00 30.00           C  
ATOM   3238  NE  ARG B   9      38.882  51.596  44.335  1.00 30.00           N  
ATOM   3239  CZ  ARG B   9      38.999  52.936  44.335  1.00 30.00           C  
ATOM   3240  NH1 ARG B   9      38.868  53.643  45.467  1.00 30.00           N  
ATOM   3241  NH2 ARG B   9      39.243  53.576  43.184  1.00 30.00           N1+
ATOM   3242  H   ARG B   9      42.077  47.896  43.607  1.00110.00           H  
ATOM   3243  HA  ARG B   9      40.518  46.987  45.888  1.00110.00           H  
ATOM   3244  HB2 ARG B   9      40.872  49.318  45.633  1.00110.00           H  
ATOM   3245  HB3 ARG B   9      40.457  49.320  43.942  1.00110.00           H  
ATOM   3246  HG2 ARG B   9      38.095  48.988  44.417  1.00110.00           H  
ATOM   3247  HG3 ARG B   9      38.397  48.717  46.109  1.00110.00           H  
ATOM   3248  HD2 ARG B   9      37.593  50.991  45.895  1.00110.00           H  
ATOM   3249  HD3 ARG B   9      39.296  51.058  46.300  1.00110.00           H  
ATOM   3250  HE  ARG B   9      38.944  51.103  43.456  1.00110.00           H  
ATOM   3251 HH11 ARG B   9      38.926  54.659  45.474  1.00110.00           H  
ATOM   3252 HH12 ARG B   9      38.642  53.169  46.329  1.00110.00           H  
ATOM   3253 HH21 ARG B   9      39.329  54.583  43.175  1.00110.00           H  
ATOM   3254 HH22 ARG B   9      39.334  53.063  42.319  1.00110.00           H  
ATOM   3255  N   CYS B  10      38.527  45.913  44.810  1.00 30.00           N  
ATOM   3256  CA  CYS B  10      37.397  45.139  44.297  1.00 30.00           C  
ATOM   3257  C   CYS B  10      36.086  45.848  44.698  1.00 30.00           C  
ATOM   3258  O   CYS B  10      36.129  46.992  45.154  1.00 30.00           O  
ATOM   3259  CB  CYS B  10      37.456  43.688  44.821  1.00 30.00           C  
ATOM   3260  SG  CYS B  10      38.930  42.858  44.169  1.00 30.00           S  
ATOM   3261  H   CYS B  10      38.562  45.990  45.819  1.00110.00           H  
ATOM   3262  HA  CYS B  10      37.411  45.112  43.206  1.00110.00           H  
ATOM   3263  HB2 CYS B  10      37.483  43.663  45.909  1.00110.00           H  
ATOM   3264  HB3 CYS B  10      36.590  43.108  44.506  1.00110.00           H  
ATOM   3265  HG  CYS B  10      38.730  41.697  44.799  1.00110.00           H  
ATOM   3266  N   ASN B  11      34.936  45.184  44.488  1.00 30.00           N  
ATOM   3267  CA  ASN B  11      33.610  45.770  44.715  1.00 30.00           C  
ATOM   3268  C   ASN B  11      33.252  45.972  46.203  1.00 30.00           C  
ATOM   3269  O   ASN B  11      32.578  46.952  46.519  1.00 30.00           O  
ATOM   3270  CB  ASN B  11      32.526  44.907  44.025  1.00 30.00           C  
ATOM   3271  CG  ASN B  11      31.308  45.723  43.575  1.00110.00           C  
ATOM   3272  OD1 ASN B  11      31.429  46.639  42.765  1.00110.00           O  
ATOM   3273  ND2 ASN B  11      30.124  45.388  44.090  1.00110.00           N  
ATOM   3274  H   ASN B  11      34.953  44.256  44.089  1.00110.00           H  
ATOM   3275  HA  ASN B  11      33.587  46.778  44.294  1.00110.00           H  
ATOM   3276  HB2 ASN B  11      32.940  44.475  43.115  1.00110.00           H  
ATOM   3277  HB3 ASN B  11      32.235  44.054  44.641  1.00110.00           H  
ATOM   3278 HD21 ASN B  11      29.299  45.903  43.820  1.00110.00           H  
ATOM   3279 HD22 ASN B  11      30.043  44.632  44.753  1.00110.00           H  
ATOM   3280  N   GLY B  12      33.687  45.045  47.075  1.00 30.00           N  
ATOM   3281  CA  GLY B  12      33.316  45.026  48.492  1.00 30.00           C  
ATOM   3282  C   GLY B  12      34.531  44.873  49.418  1.00 30.00           C  
ATOM   3283  O   GLY B  12      34.333  44.680  50.617  1.00 30.00           O  
ATOM   3284  H   GLY B  12      34.239  44.271  46.735  1.00110.00           H  
ATOM   3285  HA2 GLY B  12      32.780  45.927  48.792  1.00110.00           H  
ATOM   3286  HA3 GLY B  12      32.639  44.187  48.658  1.00110.00           H  
ATOM   3287  N   PHE B  13      35.767  44.931  48.893  1.00 30.00           N  
ATOM   3288  CA  PHE B  13      37.007  44.771  49.660  1.00 30.00           C  
ATOM   3289  C   PHE B  13      38.205  45.236  48.810  1.00 30.00           C  
ATOM   3290  O   PHE B  13      38.034  45.563  47.636  1.00 30.00           O  
ATOM   3291  CB  PHE B  13      37.148  43.303  50.143  1.00 30.00           C  
ATOM   3292  CG  PHE B  13      37.687  42.275  49.168  1.00110.00           C  
ATOM   3293  CD1 PHE B  13      38.964  41.718  49.381  1.00110.00           C  
ATOM   3294  CD2 PHE B  13      36.937  41.881  48.041  1.00110.00           C  
ATOM   3295  CE1 PHE B  13      39.450  40.760  48.509  1.00110.00           C  
ATOM   3296  CE2 PHE B  13      37.457  40.938  47.166  1.00110.00           C  
ATOM   3297  CZ  PHE B  13      38.703  40.374  47.407  1.00110.00           C  
ATOM   3298  H   PHE B  13      35.886  45.116  47.907  1.00110.00           H  
ATOM   3299  HA  PHE B  13      36.946  45.423  50.532  1.00110.00           H  
ATOM   3300  HB2 PHE B  13      37.818  43.297  50.999  1.00110.00           H  
ATOM   3301  HB3 PHE B  13      36.203  42.924  50.529  1.00110.00           H  
ATOM   3302  HD1 PHE B  13      39.561  42.023  50.227  1.00110.00           H  
ATOM   3303  HD2 PHE B  13      35.960  42.303  47.858  1.00110.00           H  
ATOM   3304  HE1 PHE B  13      40.412  40.311  48.687  1.00110.00           H  
ATOM   3305  HE2 PHE B  13      36.881  40.635  46.304  1.00110.00           H  
ATOM   3306  HZ  PHE B  13      39.099  39.623  46.748  1.00110.00           H  
ATOM   3307  N   VAL B  14      39.398  45.249  49.423  1.00 30.00           N  
ATOM   3308  CA  VAL B  14      40.671  45.476  48.735  1.00 30.00           C  
ATOM   3309  C   VAL B  14      41.590  44.278  49.016  1.00 30.00           C  
ATOM   3310  O   VAL B  14      41.746  43.900  50.178  1.00 30.00           O  
ATOM   3311  CB  VAL B  14      41.388  46.765  49.231  1.00 30.00           C  
ATOM   3312  CG1 VAL B  14      42.753  47.016  48.550  1.00 30.00           C  
ATOM   3313  CG2 VAL B  14      40.506  48.011  49.055  1.00 30.00           C  
ATOM   3314  H   VAL B  14      39.464  44.997  50.401  1.00110.00           H  
ATOM   3315  HA  VAL B  14      40.523  45.544  47.656  1.00110.00           H  
ATOM   3316  HB  VAL B  14      41.577  46.668  50.302  1.00110.00           H  
ATOM   3317 HG11 VAL B  14      43.181  47.964  48.873  1.00110.00           H  
ATOM   3318 HG12 VAL B  14      43.485  46.244  48.787  1.00110.00           H  
ATOM   3319 HG13 VAL B  14      42.650  47.057  47.466  1.00110.00           H  
ATOM   3320 HG21 VAL B  14      41.041  48.907  49.358  1.00110.00           H  
ATOM   3321 HG22 VAL B  14      40.200  48.143  48.017  1.00110.00           H  
ATOM   3322 HG23 VAL B  14      39.608  47.954  49.669  1.00110.00           H  
ATOM   3323  N   LEU B  15      42.185  43.721  47.949  1.00 30.00           N  
ATOM   3324  CA  LEU B  15      43.140  42.617  48.020  1.00 30.00           C  
ATOM   3325  C   LEU B  15      44.560  43.162  47.819  1.00 30.00           C  
ATOM   3326  O   LEU B  15      44.771  44.016  46.956  1.00 30.00           O  
ATOM   3327  CB  LEU B  15      42.762  41.565  46.954  1.00 30.00           C  
ATOM   3328  CG  LEU B  15      43.477  40.200  47.084  1.00110.00           C  
ATOM   3329  CD1 LEU B  15      43.302  39.528  48.460  1.00110.00           C  
ATOM   3330  CD2 LEU B  15      43.013  39.256  45.970  1.00110.00           C  
ATOM   3331  H   LEU B  15      42.031  44.109  47.028  1.00110.00           H  
ATOM   3332  HA  LEU B  15      43.087  42.160  49.008  1.00110.00           H  
ATOM   3333  HB2 LEU B  15      41.688  41.390  46.994  1.00110.00           H  
ATOM   3334  HB3 LEU B  15      42.945  41.980  45.960  1.00110.00           H  
ATOM   3335  HG  LEU B  15      44.544  40.365  46.935  1.00110.00           H  
ATOM   3336 HD11 LEU B  15      43.038  38.474  48.368  1.00110.00           H  
ATOM   3337 HD12 LEU B  15      44.227  39.577  49.029  1.00110.00           H  
ATOM   3338 HD13 LEU B  15      42.533  39.999  49.066  1.00110.00           H  
ATOM   3339 HD21 LEU B  15      43.714  38.433  45.838  1.00110.00           H  
ATOM   3340 HD22 LEU B  15      42.039  38.820  46.196  1.00110.00           H  
ATOM   3341 HD23 LEU B  15      42.927  39.779  45.018  1.00110.00           H  
ATOM   3342  N   VAL B  16      45.500  42.662  48.634  1.00 30.00           N  
ATOM   3343  CA  VAL B  16      46.882  43.135  48.692  1.00 30.00           C  
ATOM   3344  C   VAL B  16      47.819  41.927  48.862  1.00 30.00           C  
ATOM   3345  O   VAL B  16      47.515  41.049  49.666  1.00 30.00           O  
ATOM   3346  CB  VAL B  16      47.104  44.065  49.922  1.00 30.00           C  
ATOM   3347  CG1 VAL B  16      48.513  44.678  49.966  1.00 30.00           C  
ATOM   3348  CG2 VAL B  16      46.070  45.196  50.020  1.00 30.00           C  
ATOM   3349  H   VAL B  16      45.251  41.959  49.320  1.00110.00           H  
ATOM   3350  HA  VAL B  16      47.150  43.663  47.776  1.00110.00           H  
ATOM   3351  HB  VAL B  16      46.985  43.474  50.833  1.00110.00           H  
ATOM   3352 HG11 VAL B  16      48.583  45.397  50.782  1.00110.00           H  
ATOM   3353 HG12 VAL B  16      49.287  43.929  50.127  1.00110.00           H  
ATOM   3354 HG13 VAL B  16      48.748  45.207  49.043  1.00110.00           H  
ATOM   3355 HG21 VAL B  16      46.299  45.837  50.869  1.00110.00           H  
ATOM   3356 HG22 VAL B  16      46.062  45.812  49.122  1.00110.00           H  
ATOM   3357 HG23 VAL B  16      45.061  44.815  50.181  1.00110.00           H  
ATOM   3358  N   ALA B  17      48.949  41.922  48.137  1.00 30.00           N  
ATOM   3359  CA  ALA B  17      49.994  40.903  48.245  1.00 30.00           C  
ATOM   3360  C   ALA B  17      51.375  41.534  48.036  1.00 30.00           C  
ATOM   3361  O   ALA B  17      51.508  42.430  47.208  1.00 30.00           O  
ATOM   3362  CB  ALA B  17      49.745  39.795  47.210  1.00 30.00           C  
ATOM   3363  H   ALA B  17      49.147  42.687  47.503  1.00110.00           H  
ATOM   3364  HA  ALA B  17      49.968  40.470  49.241  1.00110.00           H  
ATOM   3365  HB1 ALA B  17      50.455  38.977  47.334  1.00110.00           H  
ATOM   3366  HB2 ALA B  17      48.745  39.374  47.307  1.00110.00           H  
ATOM   3367  HB3 ALA B  17      49.851  40.170  46.192  1.00110.00           H  
ATOM   3368  N   ALA B  18      52.395  41.037  48.751  1.00 30.00           N  
ATOM   3369  CA  ALA B  18      53.775  41.486  48.571  1.00 30.00           C  
ATOM   3370  C   ALA B  18      54.770  40.384  48.933  1.00 30.00           C  
ATOM   3371  O   ALA B  18      54.537  39.629  49.877  1.00 30.00           O  
ATOM   3372  CB  ALA B  18      54.039  42.766  49.375  1.00 30.00           C  
ATOM   3373  H   ALA B  18      52.241  40.299  49.426  1.00110.00           H  
ATOM   3374  HA  ALA B  18      53.925  41.705  47.512  1.00110.00           H  
ATOM   3375  HB1 ALA B  18      55.073  43.093  49.261  1.00110.00           H  
ATOM   3376  HB2 ALA B  18      53.395  43.582  49.049  1.00110.00           H  
ATOM   3377  HB3 ALA B  18      53.861  42.609  50.434  1.00110.00           H  
ATOM   3378  N   ALA B  19      55.864  40.337  48.154  1.00 30.00           N  
ATOM   3379  CA  ALA B  19      56.958  39.377  48.247  1.00 30.00           C  
ATOM   3380  C   ALA B  19      57.650  39.425  49.614  1.00 30.00           C  
ATOM   3381  O   ALA B  19      58.056  40.502  50.051  1.00 30.00           O  
ATOM   3382  CB  ALA B  19      57.965  39.670  47.129  1.00 30.00           C  
ATOM   3383  H   ALA B  19      55.955  41.022  47.413  1.00110.00           H  
ATOM   3384  HA  ALA B  19      56.543  38.384  48.078  1.00110.00           H  
ATOM   3385  HB1 ALA B  19      58.769  38.933  47.121  1.00110.00           H  
ATOM   3386  HB2 ALA B  19      57.481  39.644  46.152  1.00110.00           H  
ATOM   3387  HB3 ALA B  19      58.417  40.655  47.243  1.00110.00           H  
ATOM   3388  N   GLY B  20      57.777  38.252  50.251  1.00 30.00           N  
ATOM   3389  CA  GLY B  20      58.314  38.120  51.604  1.00 30.00           C  
ATOM   3390  C   GLY B  20      59.850  38.107  51.655  1.00 30.00           C  
ATOM   3391  O   GLY B  20      60.397  37.801  52.712  1.00 30.00           O  
ATOM   3392  H   GLY B  20      57.436  37.407  49.811  1.00110.00           H  
ATOM   3393  HA2 GLY B  20      57.958  38.956  52.200  1.00110.00           H  
ATOM   3394  HA3 GLY B  20      57.920  37.213  52.060  1.00110.00           H  
ATOM   3395  N   LEU B  21      60.533  38.410  50.535  1.00 30.00           N  
ATOM   3396  CA  LEU B  21      61.986  38.405  50.369  1.00 30.00           C  
ATOM   3397  C   LEU B  21      62.711  39.352  51.344  1.00 30.00           C  
ATOM   3398  O   LEU B  21      62.583  40.570  51.222  1.00 30.00           O  
ATOM   3399  CB  LEU B  21      62.319  38.740  48.893  1.00 30.00           C  
ATOM   3400  CG  LEU B  21      63.827  38.751  48.533  1.00 30.00           C  
ATOM   3401  CD1 LEU B  21      64.509  37.387  48.749  1.00 30.00           C  
ATOM   3402  CD2 LEU B  21      64.049  39.255  47.101  1.00 30.00           C  
ATOM   3403  H   LEU B  21      60.007  38.647  49.707  1.00110.00           H  
ATOM   3404  HA  LEU B  21      62.314  37.383  50.561  1.00110.00           H  
ATOM   3405  HB2 LEU B  21      61.809  38.029  48.241  1.00110.00           H  
ATOM   3406  HB3 LEU B  21      61.893  39.716  48.653  1.00110.00           H  
ATOM   3407  HG  LEU B  21      64.330  39.474  49.176  1.00110.00           H  
ATOM   3408 HD11 LEU B  21      65.122  37.091  47.898  1.00110.00           H  
ATOM   3409 HD12 LEU B  21      65.160  37.410  49.622  1.00110.00           H  
ATOM   3410 HD13 LEU B  21      63.780  36.596  48.905  1.00110.00           H  
ATOM   3411 HD21 LEU B  21      65.052  39.667  46.993  1.00110.00           H  
ATOM   3412 HD22 LEU B  21      63.946  38.452  46.373  1.00110.00           H  
ATOM   3413 HD23 LEU B  21      63.342  40.041  46.833  1.00110.00           H  
ATOM   3414  N   ASN B  22      63.498  38.752  52.247  1.00 30.00           N  
ATOM   3415  CA  ASN B  22      64.549  39.409  53.013  1.00 30.00           C  
ATOM   3416  C   ASN B  22      65.887  39.013  52.370  1.00 30.00           C  
ATOM   3417  O   ASN B  22      66.124  37.823  52.149  1.00 30.00           O  
ATOM   3418  CB  ASN B  22      64.490  38.961  54.491  1.00 30.00           C  
ATOM   3419  CG  ASN B  22      65.369  39.836  55.391  1.00 30.00           C  
ATOM   3420  OD1 ASN B  22      66.501  39.477  55.704  1.00 30.00           O  
ATOM   3421  ND2 ASN B  22      64.858  40.997  55.797  1.00 30.00           N  
ATOM   3422  H   ASN B  22      63.505  37.740  52.289  1.00110.00           H  
ATOM   3423  HA  ASN B  22      64.465  40.498  52.961  1.00110.00           H  
ATOM   3424  HB2 ASN B  22      63.464  39.036  54.855  1.00110.00           H  
ATOM   3425  HB3 ASN B  22      64.769  37.912  54.603  1.00110.00           H  
ATOM   3426 HD21 ASN B  22      65.395  41.611  56.390  1.00110.00           H  
ATOM   3427 HD22 ASN B  22      63.899  41.240  55.563  1.00110.00           H  
ATOM   3428  N   ALA B  23      66.729  40.018  52.090  1.00 30.00           N  
ATOM   3429  CA  ALA B  23      68.017  39.838  51.430  1.00 30.00           C  
ATOM   3430  C   ALA B  23      69.023  40.903  51.882  1.00 30.00           C  
ATOM   3431  O   ALA B  23      68.631  42.009  52.256  1.00 30.00           O  
ATOM   3432  CB  ALA B  23      67.820  39.863  49.903  1.00 30.00           C  
ATOM   3433  H   ALA B  23      66.485  40.969  52.324  1.00110.00           H  
ATOM   3434  HA  ALA B  23      68.419  38.866  51.714  1.00110.00           H  
ATOM   3435  HB1 ALA B  23      68.770  39.765  49.377  1.00110.00           H  
ATOM   3436  HB2 ALA B  23      67.184  39.040  49.576  1.00110.00           H  
ATOM   3437  HB3 ALA B  23      67.353  40.793  49.575  1.00110.00           H  
ATOM   3438  N   PHE B  24      70.310  40.536  51.801  1.00 30.00           N  
ATOM   3439  CA  PHE B  24      71.459  41.404  52.031  1.00 30.00           C  
ATOM   3440  C   PHE B  24      72.388  41.203  50.829  1.00 30.00           C  
ATOM   3441  O   PHE B  24      73.096  40.199  50.764  1.00 30.00           O  
ATOM   3442  CB  PHE B  24      72.112  41.041  53.382  1.00 30.00           C  
ATOM   3443  CG  PHE B  24      73.256  41.948  53.805  1.00 30.00           C  
ATOM   3444  CD1 PHE B  24      72.983  43.171  54.455  1.00 30.00           C  
ATOM   3445  CD2 PHE B  24      74.583  41.663  53.421  1.00 30.00           C  
ATOM   3446  CE1 PHE B  24      74.021  44.027  54.796  1.00 30.00           C  
ATOM   3447  CE2 PHE B  24      75.606  42.535  53.765  1.00 30.00           C  
ATOM   3448  CZ  PHE B  24      75.330  43.705  54.460  1.00 30.00           C  
ATOM   3449  H   PHE B  24      70.530  39.604  51.472  1.00110.00           H  
ATOM   3450  HA  PHE B  24      71.148  42.450  52.063  1.00110.00           H  
ATOM   3451  HB2 PHE B  24      71.351  41.073  54.161  1.00110.00           H  
ATOM   3452  HB3 PHE B  24      72.470  40.010  53.368  1.00110.00           H  
ATOM   3453  HD1 PHE B  24      71.967  43.441  54.701  1.00110.00           H  
ATOM   3454  HD2 PHE B  24      74.811  40.760  52.874  1.00110.00           H  
ATOM   3455  HE1 PHE B  24      73.810  44.947  55.321  1.00110.00           H  
ATOM   3456  HE2 PHE B  24      76.626  42.299  53.497  1.00110.00           H  
ATOM   3457  HZ  PHE B  24      76.134  44.374  54.730  1.00110.00           H  
ATOM   3458  N   TYR B  25      72.304  42.138  49.867  1.00 30.00           N  
ATOM   3459  CA  TYR B  25      72.890  42.050  48.525  1.00 30.00           C  
ATOM   3460  C   TYR B  25      72.194  40.926  47.721  1.00 30.00           C  
ATOM   3461  O   TYR B  25      70.963  40.879  47.700  1.00 30.00           O  
ATOM   3462  CB  TYR B  25      74.444  41.933  48.563  1.00 30.00           C  
ATOM   3463  CG  TYR B  25      75.213  42.915  49.437  1.00 30.00           C  
ATOM   3464  CD1 TYR B  25      76.392  42.485  50.082  1.00 30.00           C  
ATOM   3465  CD2 TYR B  25      74.786  44.252  49.598  1.00 30.00           C  
ATOM   3466  CE1 TYR B  25      77.133  43.375  50.882  1.00 30.00           C  
ATOM   3467  CE2 TYR B  25      75.518  45.138  50.411  1.00 30.00           C  
ATOM   3468  CZ  TYR B  25      76.692  44.700  51.055  1.00 30.00           C  
ATOM   3469  OH  TYR B  25      77.397  45.560  51.845  1.00 30.00           O  
ATOM   3470  H   TYR B  25      71.689  42.925  50.014  1.00110.00           H  
ATOM   3471  HA  TYR B  25      72.634  42.978  48.014  1.00110.00           H  
ATOM   3472  HB2 TYR B  25      74.727  40.932  48.893  1.00110.00           H  
ATOM   3473  HB3 TYR B  25      74.839  42.030  47.551  1.00110.00           H  
ATOM   3474  HD1 TYR B  25      76.737  41.468  49.964  1.00110.00           H  
ATOM   3475  HD2 TYR B  25      73.894  44.607  49.105  1.00110.00           H  
ATOM   3476  HE1 TYR B  25      78.033  43.032  51.372  1.00110.00           H  
ATOM   3477  HE2 TYR B  25      75.179  46.156  50.538  1.00110.00           H  
ATOM   3478  HH  TYR B  25      78.174  45.159  52.242  1.00110.00           H  
ATOM   3479  N   TYR B  26      72.982  40.043  47.089  1.00 30.00           N  
ATOM   3480  CA  TYR B  26      72.535  38.845  46.374  1.00 30.00           C  
ATOM   3481  C   TYR B  26      72.100  37.688  47.300  1.00 30.00           C  
ATOM   3482  O   TYR B  26      71.434  36.771  46.819  1.00 30.00           O  
ATOM   3483  CB  TYR B  26      73.668  38.400  45.418  1.00 30.00           C  
ATOM   3484  CG  TYR B  26      75.016  38.123  46.073  1.00 30.00           C  
ATOM   3485  CD1 TYR B  26      75.344  36.823  46.516  1.00 30.00           C  
ATOM   3486  CD2 TYR B  26      75.945  39.171  46.247  1.00 30.00           C  
ATOM   3487  CE1 TYR B  26      76.583  36.578  47.140  1.00 30.00           C  
ATOM   3488  CE2 TYR B  26      77.181  38.928  46.875  1.00 30.00           C  
ATOM   3489  CZ  TYR B  26      77.501  37.632  47.323  1.00 30.00           C  
ATOM   3490  OH  TYR B  26      78.701  37.402  47.931  1.00 30.00           O  
ATOM   3491  H   TYR B  26      73.984  40.154  47.146  1.00110.00           H  
ATOM   3492  HA  TYR B  26      71.669  39.117  45.767  1.00110.00           H  
ATOM   3493  HB2 TYR B  26      73.359  37.512  44.865  1.00110.00           H  
ATOM   3494  HB3 TYR B  26      73.816  39.171  44.660  1.00110.00           H  
ATOM   3495  HD1 TYR B  26      74.642  36.013  46.388  1.00110.00           H  
ATOM   3496  HD2 TYR B  26      75.710  40.168  45.905  1.00110.00           H  
ATOM   3497  HE1 TYR B  26      76.821  35.581  47.481  1.00110.00           H  
ATOM   3498  HE2 TYR B  26      77.883  39.737  47.012  1.00110.00           H  
ATOM   3499  HH  TYR B  26      78.831  36.485  48.180  1.00110.00           H  
ATOM   3500  N   ILE B  27      72.496  37.727  48.585  1.00 30.00           N  
ATOM   3501  CA  ILE B  27      72.256  36.668  49.566  1.00 30.00           C  
ATOM   3502  C   ILE B  27      70.817  36.767  50.109  1.00 30.00           C  
ATOM   3503  O   ILE B  27      70.449  37.816  50.632  1.00 30.00           O  
ATOM   3504  CB  ILE B  27      73.253  36.769  50.765  1.00 30.00           C  
ATOM   3505  CG1 ILE B  27      74.725  36.709  50.287  1.00 30.00           C  
ATOM   3506  CG2 ILE B  27      73.006  35.724  51.876  1.00 30.00           C  
ATOM   3507  CD1 ILE B  27      75.746  37.196  51.325  1.00 30.00           C  
ATOM   3508  H   ILE B  27      73.016  38.526  48.919  1.00110.00           H  
ATOM   3509  HA  ILE B  27      72.396  35.700  49.081  1.00110.00           H  
ATOM   3510  HB  ILE B  27      73.110  37.742  51.232  1.00110.00           H  
ATOM   3511 HG12 ILE B  27      74.969  35.692  49.978  1.00110.00           H  
ATOM   3512 HG13 ILE B  27      74.867  37.326  49.401  1.00110.00           H  
ATOM   3513 HG21 ILE B  27      73.743  35.816  52.672  1.00110.00           H  
ATOM   3514 HG22 ILE B  27      72.032  35.842  52.352  1.00110.00           H  
ATOM   3515 HG23 ILE B  27      73.068  34.707  51.486  1.00110.00           H  
ATOM   3516 HD11 ILE B  27      76.692  37.447  50.844  1.00110.00           H  
ATOM   3517 HD12 ILE B  27      75.397  38.094  51.837  1.00110.00           H  
ATOM   3518 HD13 ILE B  27      75.953  36.433  52.075  1.00110.00           H  
ATOM   3519  N   LYS B  28      70.053  35.668  49.991  1.00 30.00           N  
ATOM   3520  CA  LYS B  28      68.717  35.512  50.574  1.00 30.00           C  
ATOM   3521  C   LYS B  28      68.827  35.041  52.036  1.00 30.00           C  
ATOM   3522  O   LYS B  28      69.687  34.214  52.342  1.00 30.00           O  
ATOM   3523  CB  LYS B  28      67.918  34.507  49.707  1.00 30.00           C  
ATOM   3524  CG  LYS B  28      66.501  34.175  50.224  1.00 30.00           C  
ATOM   3525  CD  LYS B  28      65.758  33.116  49.394  1.00 30.00           C  
ATOM   3526  CE  LYS B  28      65.345  33.582  47.989  1.00 30.00           C  
ATOM   3527  NZ  LYS B  28      64.397  32.635  47.380  1.00 30.00           N1+
ATOM   3528  H   LYS B  28      70.437  34.844  49.553  1.00110.00           H  
ATOM   3529  HA  LYS B  28      68.199  36.474  50.550  1.00110.00           H  
ATOM   3530  HB2 LYS B  28      67.847  34.900  48.693  1.00110.00           H  
ATOM   3531  HB3 LYS B  28      68.483  33.577  49.632  1.00110.00           H  
ATOM   3532  HG2 LYS B  28      66.551  33.794  51.243  1.00110.00           H  
ATOM   3533  HG3 LYS B  28      65.903  35.086  50.278  1.00110.00           H  
ATOM   3534  HD2 LYS B  28      66.385  32.228  49.307  1.00110.00           H  
ATOM   3535  HD3 LYS B  28      64.880  32.795  49.953  1.00110.00           H  
ATOM   3536  HE2 LYS B  28      64.859  34.556  48.037  1.00110.00           H  
ATOM   3537  HE3 LYS B  28      66.216  33.689  47.343  1.00110.00           H  
ATOM   3538  HZ1 LYS B  28      63.565  32.580  47.964  1.00110.00           H  
ATOM   3539  HZ2 LYS B  28      64.132  32.955  46.456  1.00110.00           H  
ATOM   3540  HZ3 LYS B  28      64.815  31.719  47.313  1.00110.00           H  
ATOM   3541  N   ILE B  29      67.917  35.542  52.887  1.00 30.00           N  
ATOM   3542  CA  ILE B  29      67.768  35.130  54.284  1.00 30.00           C  
ATOM   3543  C   ILE B  29      66.434  34.384  54.499  1.00 30.00           C  
ATOM   3544  O   ILE B  29      66.452  33.335  55.142  1.00 30.00           O  
ATOM   3545  CB  ILE B  29      67.875  36.347  55.256  1.00 30.00           C  
ATOM   3546  CG1 ILE B  29      69.318  36.915  55.273  1.00 30.00           C  
ATOM   3547  CG2 ILE B  29      67.446  36.058  56.714  1.00 30.00           C  
ATOM   3548  CD1 ILE B  29      69.596  37.997  54.222  1.00 30.00           C  
ATOM   3549  H   ILE B  29      67.253  36.231  52.557  1.00110.00           H  
ATOM   3550  HA  ILE B  29      68.556  34.424  54.552  1.00110.00           H  
ATOM   3551  HB  ILE B  29      67.205  37.121  54.885  1.00110.00           H  
ATOM   3552 HG12 ILE B  29      69.534  37.352  56.245  1.00110.00           H  
ATOM   3553 HG13 ILE B  29      70.043  36.107  55.166  1.00110.00           H  
ATOM   3554 HG21 ILE B  29      67.548  36.952  57.328  1.00110.00           H  
ATOM   3555 HG22 ILE B  29      66.403  35.757  56.800  1.00110.00           H  
ATOM   3556 HG23 ILE B  29      68.067  35.279  57.159  1.00110.00           H  
ATOM   3557 HD11 ILE B  29      70.434  38.625  54.527  1.00110.00           H  
ATOM   3558 HD12 ILE B  29      69.854  37.558  53.261  1.00110.00           H  
ATOM   3559 HD13 ILE B  29      68.736  38.651  54.084  1.00110.00           H  
ATOM   3560  N   MET B  30      65.316  34.908  53.962  1.00 30.00           N  
ATOM   3561  CA  MET B  30      63.975  34.336  54.139  1.00 30.00           C  
ATOM   3562  C   MET B  30      63.024  34.852  53.043  1.00 30.00           C  
ATOM   3563  O   MET B  30      63.255  35.938  52.517  1.00 30.00           O  
ATOM   3564  CB  MET B  30      63.439  34.696  55.550  1.00 30.00           C  
ATOM   3565  CG  MET B  30      62.340  33.755  56.071  1.00110.00           C  
ATOM   3566  SD  MET B  30      61.448  34.387  57.516  1.00110.00           S  
ATOM   3567  CE  MET B  30      60.655  32.861  58.091  1.00110.00           C  
ATOM   3568  H   MET B  30      65.363  35.761  53.423  1.00110.00           H  
ATOM   3569  HA  MET B  30      64.053  33.251  54.041  1.00110.00           H  
ATOM   3570  HB2 MET B  30      64.251  34.661  56.278  1.00110.00           H  
ATOM   3571  HB3 MET B  30      63.086  35.729  55.568  1.00110.00           H  
ATOM   3572  HG2 MET B  30      61.598  33.548  55.305  1.00110.00           H  
ATOM   3573  HG3 MET B  30      62.784  32.793  56.321  1.00110.00           H  
ATOM   3574  HE1 MET B  30      61.359  32.245  58.647  1.00110.00           H  
ATOM   3575  HE2 MET B  30      59.817  33.098  58.747  1.00110.00           H  
ATOM   3576  HE3 MET B  30      60.289  32.271  57.253  1.00110.00           H  
ATOM   3577  N   ASP B  31      61.953  34.087  52.757  1.00 30.00           N  
ATOM   3578  CA  ASP B  31      60.842  34.466  51.866  1.00 30.00           C  
ATOM   3579  C   ASP B  31      59.491  34.559  52.611  1.00 30.00           C  
ATOM   3580  O   ASP B  31      58.448  34.523  51.956  1.00 30.00           O  
ATOM   3581  CB  ASP B  31      60.714  33.574  50.601  1.00 30.00           C  
ATOM   3582  CG  ASP B  31      61.987  33.442  49.766  1.00 30.00           C  
ATOM   3583  OD1 ASP B  31      62.748  34.430  49.703  1.00 30.00           O  
ATOM   3584  OD2 ASP B  31      62.135  32.388  49.111  1.00 30.00           O1-
ATOM   3585  H   ASP B  31      61.856  33.191  53.212  1.00110.00           H  
ATOM   3586  HA  ASP B  31      61.018  35.476  51.501  1.00110.00           H  
ATOM   3587  HB2 ASP B  31      60.404  32.574  50.908  1.00110.00           H  
ATOM   3588  HB3 ASP B  31      59.945  33.964  49.934  1.00110.00           H  
ATOM   3589  N   THR B  32      59.508  34.697  53.950  1.00 30.00           N  
ATOM   3590  CA  THR B  32      58.303  34.812  54.783  1.00 30.00           C  
ATOM   3591  C   THR B  32      58.443  35.937  55.835  1.00 30.00           C  
ATOM   3592  O   THR B  32      58.070  35.764  56.995  1.00 30.00           O  
ATOM   3593  CB  THR B  32      57.886  33.461  55.448  1.00 30.00           C  
ATOM   3594  OG1 THR B  32      57.979  32.397  54.520  1.00110.00           O  
ATOM   3595  CG2 THR B  32      56.446  33.406  56.001  1.00110.00           C  
ATOM   3596  H   THR B  32      60.392  34.758  54.434  1.00110.00           H  
ATOM   3597  HA  THR B  32      57.474  35.139  54.157  1.00110.00           H  
ATOM   3598  HB  THR B  32      58.570  33.234  56.263  1.00110.00           H  
ATOM   3599  HG1 THR B  32      58.885  32.357  54.204  1.00110.00           H  
ATOM   3600 HG21 THR B  32      56.221  32.413  56.392  1.00110.00           H  
ATOM   3601 HG22 THR B  32      56.271  34.105  56.817  1.00110.00           H  
ATOM   3602 HG23 THR B  32      55.714  33.624  55.225  1.00110.00           H  
ATOM   3603  N   GLU B  33      58.969  37.094  55.400  1.00 30.00           N  
ATOM   3604  CA  GLU B  33      58.930  38.342  56.164  1.00 30.00           C  
ATOM   3605  C   GLU B  33      57.682  39.127  55.730  1.00 30.00           C  
ATOM   3606  O   GLU B  33      57.523  39.384  54.538  1.00 30.00           O  
ATOM   3607  CB  GLU B  33      60.236  39.129  55.932  1.00 30.00           C  
ATOM   3608  CG  GLU B  33      60.301  40.465  56.700  1.00 30.00           C  
ATOM   3609  CD  GLU B  33      61.609  41.219  56.474  1.00 30.00           C  
ATOM   3610  OE1 GLU B  33      62.031  41.329  55.303  1.00 30.00           O  
ATOM   3611  OE2 GLU B  33      62.145  41.745  57.473  1.00 30.00           O1-
ATOM   3612  H   GLU B  33      59.293  37.173  54.446  1.00110.00           H  
ATOM   3613  HA  GLU B  33      58.859  38.128  57.233  1.00110.00           H  
ATOM   3614  HB2 GLU B  33      61.081  38.505  56.227  1.00110.00           H  
ATOM   3615  HB3 GLU B  33      60.364  39.314  54.865  1.00110.00           H  
ATOM   3616  HG2 GLU B  33      59.491  41.130  56.400  1.00110.00           H  
ATOM   3617  HG3 GLU B  33      60.176  40.282  57.768  1.00110.00           H  
ATOM   3618  N   ASP B  34      56.816  39.488  56.690  1.00 30.00           N  
ATOM   3619  CA  ASP B  34      55.550  40.174  56.418  1.00 30.00           C  
ATOM   3620  C   ASP B  34      55.804  41.643  56.025  1.00 30.00           C  
ATOM   3621  O   ASP B  34      56.366  42.400  56.818  1.00 30.00           O  
ATOM   3622  CB  ASP B  34      54.577  40.054  57.617  1.00 30.00           C  
ATOM   3623  CG  ASP B  34      53.133  40.488  57.332  1.00 30.00           C  
ATOM   3624  OD1 ASP B  34      52.782  40.682  56.146  1.00 30.00           O  
ATOM   3625  OD2 ASP B  34      52.363  40.551  58.315  1.00 30.00           O1-
ATOM   3626  H   ASP B  34      57.009  39.269  57.657  1.00110.00           H  
ATOM   3627  HA  ASP B  34      55.090  39.661  55.569  1.00110.00           H  
ATOM   3628  HB2 ASP B  34      54.550  39.015  57.945  1.00110.00           H  
ATOM   3629  HB3 ASP B  34      54.955  40.656  58.445  1.00110.00           H  
ATOM   3630  N   LYS B  35      55.364  41.999  54.808  1.00 30.00           N  
ATOM   3631  CA  LYS B  35      55.391  43.361  54.273  1.00 30.00           C  
ATOM   3632  C   LYS B  35      53.983  43.979  54.302  1.00 30.00           C  
ATOM   3633  O   LYS B  35      53.877  45.196  54.447  1.00 30.00           O  
ATOM   3634  CB  LYS B  35      55.901  43.341  52.814  1.00 30.00           C  
ATOM   3635  CG  LYS B  35      57.201  42.560  52.562  1.00 30.00           C  
ATOM   3636  CD  LYS B  35      58.437  43.092  53.307  1.00 30.00           C  
ATOM   3637  CE  LYS B  35      59.631  42.129  53.242  1.00 30.00           C  
ATOM   3638  NZ  LYS B  35      60.002  41.779  51.864  1.00 30.00           N1+
ATOM   3639  H   LYS B  35      54.932  41.300  54.223  1.00110.00           H  
ATOM   3640  HA  LYS B  35      56.046  43.999  54.868  1.00110.00           H  
ATOM   3641  HB2 LYS B  35      55.138  42.882  52.188  1.00110.00           H  
ATOM   3642  HB3 LYS B  35      56.013  44.364  52.450  1.00110.00           H  
ATOM   3643  HG2 LYS B  35      57.049  41.507  52.801  1.00110.00           H  
ATOM   3644  HG3 LYS B  35      57.398  42.591  51.491  1.00110.00           H  
ATOM   3645  HD2 LYS B  35      58.725  44.058  52.889  1.00110.00           H  
ATOM   3646  HD3 LYS B  35      58.198  43.278  54.354  1.00110.00           H  
ATOM   3647  HE2 LYS B  35      60.495  42.585  53.717  1.00110.00           H  
ATOM   3648  HE3 LYS B  35      59.407  41.212  53.785  1.00110.00           H  
ATOM   3649  HZ1 LYS B  35      60.231  42.619  51.353  1.00110.00           H  
ATOM   3650  HZ2 LYS B  35      60.813  41.171  51.874  1.00110.00           H  
ATOM   3651  HZ3 LYS B  35      59.232  41.309  51.404  1.00110.00           H  
ATOM   3652  N   VAL B  36      52.944  43.131  54.169  1.00 30.00           N  
ATOM   3653  CA  VAL B  36      51.525  43.488  54.147  1.00 30.00           C  
ATOM   3654  C   VAL B  36      50.975  43.426  55.589  1.00 30.00           C  
ATOM   3655  O   VAL B  36      50.160  42.570  55.931  1.00 30.00           O  
ATOM   3656  CB  VAL B  36      50.722  42.546  53.195  1.00 30.00           C  
ATOM   3657  CG1 VAL B  36      49.244  42.948  53.027  1.00110.00           C  
ATOM   3658  CG2 VAL B  36      51.367  42.463  51.802  1.00110.00           C  
ATOM   3659  H   VAL B  36      53.132  42.140  54.123  1.00110.00           H  
ATOM   3660  HA  VAL B  36      51.404  44.511  53.789  1.00110.00           H  
ATOM   3661  HB  VAL B  36      50.738  41.532  53.599  1.00110.00           H  
ATOM   3662 HG11 VAL B  36      48.745  42.322  52.286  1.00110.00           H  
ATOM   3663 HG12 VAL B  36      48.681  42.842  53.950  1.00110.00           H  
ATOM   3664 HG13 VAL B  36      49.158  43.984  52.701  1.00110.00           H  
ATOM   3665 HG21 VAL B  36      50.720  41.950  51.092  1.00110.00           H  
ATOM   3666 HG22 VAL B  36      51.579  43.453  51.398  1.00110.00           H  
ATOM   3667 HG23 VAL B  36      52.300  41.902  51.842  1.00110.00           H  
ATOM   3668  N   THR B  37      51.504  44.323  56.431  1.00 30.00           N  
ATOM   3669  CA  THR B  37      51.233  44.398  57.861  1.00 30.00           C  
ATOM   3670  C   THR B  37      50.039  45.329  58.164  1.00 30.00           C  
ATOM   3671  O   THR B  37      49.896  46.386  57.549  1.00 30.00           O  
ATOM   3672  CB  THR B  37      52.507  44.850  58.633  1.00 30.00           C  
ATOM   3673  OG1 THR B  37      52.243  45.099  60.004  1.00 30.00           O  
ATOM   3674  CG2 THR B  37      53.179  46.112  58.067  1.00 30.00           C  
ATOM   3675  H   THR B  37      52.168  44.997  56.074  1.00110.00           H  
ATOM   3676  HA  THR B  37      50.984  43.396  58.219  1.00110.00           H  
ATOM   3677  HB  THR B  37      53.231  44.033  58.598  1.00110.00           H  
ATOM   3678  HG1 THR B  37      51.724  45.904  60.077  1.00110.00           H  
ATOM   3679 HG21 THR B  37      54.046  46.387  58.668  1.00110.00           H  
ATOM   3680 HG22 THR B  37      53.539  45.954  57.051  1.00110.00           H  
ATOM   3681 HG23 THR B  37      52.491  46.957  58.043  1.00110.00           H  
ATOM   3682  N   GLN B  38      49.212  44.894  59.126  1.00 30.00           N  
ATOM   3683  CA  GLN B  38      48.028  45.593  59.624  1.00 30.00           C  
ATOM   3684  C   GLN B  38      48.386  46.878  60.397  1.00 30.00           C  
ATOM   3685  O   GLN B  38      49.463  46.954  60.989  1.00 30.00           O  
ATOM   3686  CB  GLN B  38      47.232  44.580  60.476  1.00 30.00           C  
ATOM   3687  CG  GLN B  38      45.893  45.100  61.033  1.00 30.00           C  
ATOM   3688  CD  GLN B  38      45.039  44.006  61.681  1.00 30.00           C  
ATOM   3689  OE1 GLN B  38      45.522  42.923  62.002  1.00 30.00           O  
ATOM   3690  NE2 GLN B  38      43.755  44.298  61.893  1.00 30.00           N  
ATOM   3691  H   GLN B  38      49.418  44.015  59.579  1.00110.00           H  
ATOM   3692  HA  GLN B  38      47.422  45.874  58.764  1.00110.00           H  
ATOM   3693  HB2 GLN B  38      47.033  43.704  59.855  1.00110.00           H  
ATOM   3694  HB3 GLN B  38      47.854  44.227  61.300  1.00110.00           H  
ATOM   3695  HG2 GLN B  38      46.060  45.880  61.775  1.00110.00           H  
ATOM   3696  HG3 GLN B  38      45.323  45.549  60.221  1.00110.00           H  
ATOM   3697 HE21 GLN B  38      43.145  43.619  62.323  1.00110.00           H  
ATOM   3698 HE22 GLN B  38      43.386  45.197  61.611  1.00110.00           H  
ATOM   3699  N   LEU B  39      47.459  47.849  60.384  1.00 30.00           N  
ATOM   3700  CA  LEU B  39      47.553  49.118  61.113  1.00 30.00           C  
ATOM   3701  C   LEU B  39      46.301  49.402  61.962  1.00 30.00           C  
ATOM   3702  O   LEU B  39      46.416  50.121  62.956  1.00 30.00           O  
ATOM   3703  CB  LEU B  39      47.776  50.270  60.109  1.00 30.00           C  
ATOM   3704  CG  LEU B  39      49.211  50.396  59.562  1.00 30.00           C  
ATOM   3705  CD1 LEU B  39      49.271  51.490  58.485  1.00 30.00           C  
ATOM   3706  CD2 LEU B  39      50.231  50.676  60.682  1.00 30.00           C  
ATOM   3707  H   LEU B  39      46.612  47.709  59.849  1.00110.00           H  
ATOM   3708  HA  LEU B  39      48.382  49.081  61.821  1.00110.00           H  
ATOM   3709  HB2 LEU B  39      47.083  50.140  59.276  1.00110.00           H  
ATOM   3710  HB3 LEU B  39      47.514  51.221  60.576  1.00110.00           H  
ATOM   3711  HG  LEU B  39      49.485  49.455  59.083  1.00110.00           H  
ATOM   3712 HD11 LEU B  39      50.285  51.627  58.109  1.00110.00           H  
ATOM   3713 HD12 LEU B  39      48.636  51.237  57.636  1.00110.00           H  
ATOM   3714 HD13 LEU B  39      48.939  52.451  58.878  1.00110.00           H  
ATOM   3715 HD21 LEU B  39      50.952  51.444  60.402  1.00110.00           H  
ATOM   3716 HD22 LEU B  39      49.745  51.019  61.596  1.00110.00           H  
ATOM   3717 HD23 LEU B  39      50.795  49.776  60.929  1.00110.00           H  
ATOM   3718  N   ASP B  40      45.141  48.849  61.571  1.00 30.00           N  
ATOM   3719  CA  ASP B  40      43.859  49.017  62.258  1.00 30.00           C  
ATOM   3720  C   ASP B  40      42.924  47.869  61.825  1.00 30.00           C  
ATOM   3721  O   ASP B  40      43.269  47.093  60.932  1.00 30.00           O  
ATOM   3722  CB  ASP B  40      43.239  50.418  61.976  1.00 30.00           C  
ATOM   3723  CG  ASP B  40      42.287  50.958  63.054  1.00 30.00           C  
ATOM   3724  OD1 ASP B  40      41.956  50.213  64.002  1.00 30.00           O  
ATOM   3725  OD2 ASP B  40      41.901  52.137  62.908  1.00 30.00           O1-
ATOM   3726  H   ASP B  40      45.109  48.267  60.746  1.00110.00           H  
ATOM   3727  HA  ASP B  40      44.044  48.892  63.327  1.00110.00           H  
ATOM   3728  HB2 ASP B  40      44.041  51.148  61.867  1.00110.00           H  
ATOM   3729  HB3 ASP B  40      42.695  50.391  61.031  1.00110.00           H  
ATOM   3730  N   SER B  41      41.748  47.788  62.468  1.00 30.00           N  
ATOM   3731  CA  SER B  41      40.685  46.800  62.243  1.00 30.00           C  
ATOM   3732  C   SER B  41      40.225  46.667  60.775  1.00 30.00           C  
ATOM   3733  O   SER B  41      39.858  45.566  60.369  1.00 30.00           O  
ATOM   3734  CB  SER B  41      39.505  47.143  63.179  1.00 30.00           C  
ATOM   3735  OG  SER B  41      38.449  46.206  63.087  1.00110.00           O  
ATOM   3736  H   SER B  41      41.554  48.485  63.179  1.00110.00           H  
ATOM   3737  HA  SER B  41      41.087  45.831  62.544  1.00110.00           H  
ATOM   3738  HB2 SER B  41      39.842  47.173  64.216  1.00110.00           H  
ATOM   3739  HB3 SER B  41      39.109  48.134  62.949  1.00110.00           H  
ATOM   3740  HG  SER B  41      38.016  46.318  62.236  1.00110.00           H  
ATOM   3741  N   HIS B  42      40.276  47.775  60.016  1.00 30.00           N  
ATOM   3742  CA  HIS B  42      39.947  47.844  58.593  1.00 30.00           C  
ATOM   3743  C   HIS B  42      41.017  48.661  57.840  1.00 30.00           C  
ATOM   3744  O   HIS B  42      40.658  49.490  57.002  1.00 30.00           O  
ATOM   3745  CB  HIS B  42      38.530  48.439  58.392  1.00 30.00           C  
ATOM   3746  CG  HIS B  42      37.356  47.680  58.962  1.00 30.00           C  
ATOM   3747  ND1 HIS B  42      37.090  47.586  60.335  1.00 30.00           N  
ATOM   3748  CD2 HIS B  42      36.357  47.024  58.274  1.00 30.00           C  
ATOM   3749  CE1 HIS B  42      35.980  46.866  60.418  1.00 30.00           C  
ATOM   3750  NE2 HIS B  42      35.502  46.508  59.228  1.00 30.00           N  
ATOM   3751  H   HIS B  42      40.589  48.640  60.434  1.00110.00           H  
ATOM   3752  HA  HIS B  42      39.964  46.845  58.154  1.00110.00           H  
ATOM   3753  HB2 HIS B  42      38.489  49.457  58.781  1.00110.00           H  
ATOM   3754  HB3 HIS B  42      38.338  48.512  57.322  1.00110.00           H  
ATOM   3755  HD2 HIS B  42      36.190  46.889  57.215  1.00110.00           H  
ATOM   3756  HE1 HIS B  42      35.507  46.603  61.353  1.00110.00           H  
ATOM   3757  HE2 HIS B  42      34.666  45.964  59.047  1.00 30.00           H  
ATOM   3758  N   LYS B  43      42.312  48.437  58.139  1.00 30.00           N  
ATOM   3759  CA  LYS B  43      43.403  49.165  57.487  1.00 30.00           C  
ATOM   3760  C   LYS B  43      44.705  48.346  57.508  1.00 30.00           C  
ATOM   3761  O   LYS B  43      45.054  47.778  58.544  1.00 30.00           O  
ATOM   3762  CB  LYS B  43      43.589  50.556  58.139  1.00 30.00           C  
ATOM   3763  CG  LYS B  43      43.980  51.634  57.115  1.00110.00           C  
ATOM   3764  CD  LYS B  43      44.459  52.951  57.741  1.00110.00           C  
ATOM   3765  CE  LYS B  43      45.898  52.847  58.258  1.00110.00           C  
ATOM   3766  NZ  LYS B  43      46.373  54.115  58.824  1.00110.00           N1+
ATOM   3767  H   LYS B  43      42.572  47.751  58.836  1.00110.00           H  
ATOM   3768  HA  LYS B  43      43.137  49.301  56.437  1.00110.00           H  
ATOM   3769  HB2 LYS B  43      42.657  50.887  58.599  1.00110.00           H  
ATOM   3770  HB3 LYS B  43      44.304  50.494  58.960  1.00110.00           H  
ATOM   3771  HG2 LYS B  43      44.744  51.256  56.437  1.00110.00           H  
ATOM   3772  HG3 LYS B  43      43.107  51.837  56.495  1.00110.00           H  
ATOM   3773  HD2 LYS B  43      44.390  53.749  57.000  1.00110.00           H  
ATOM   3774  HD3 LYS B  43      43.790  53.232  58.556  1.00110.00           H  
ATOM   3775  HE2 LYS B  43      45.972  52.084  59.027  1.00110.00           H  
ATOM   3776  HE3 LYS B  43      46.564  52.562  57.447  1.00110.00           H  
ATOM   3777  HZ1 LYS B  43      45.853  54.315  59.668  1.00110.00           H  
ATOM   3778  HZ2 LYS B  43      46.234  54.861  58.157  1.00110.00           H  
ATOM   3779  HZ  LYS B  43      47.354  54.041  59.050  1.00110.00           H  
ATOM   3780  N   VAL B  44      45.400  48.320  56.359  1.00 30.00           N  
ATOM   3781  CA  VAL B  44      46.644  47.580  56.121  1.00 30.00           C  
ATOM   3782  C   VAL B  44      47.563  48.425  55.226  1.00 30.00           C  
ATOM   3783  O   VAL B  44      47.071  49.082  54.312  1.00 30.00           O  
ATOM   3784  CB  VAL B  44      46.363  46.233  55.378  1.00 30.00           C  
ATOM   3785  CG1 VAL B  44      47.599  45.482  54.841  1.00110.00           C  
ATOM   3786  CG2 VAL B  44      45.547  45.262  56.241  1.00110.00           C  
ATOM   3787  H   VAL B  44      45.057  48.842  55.563  1.00110.00           H  
ATOM   3788  HA  VAL B  44      47.158  47.392  57.065  1.00110.00           H  
ATOM   3789  HB  VAL B  44      45.747  46.461  54.506  1.00110.00           H  
ATOM   3790 HG11 VAL B  44      47.292  44.535  54.399  1.00110.00           H  
ATOM   3791 HG12 VAL B  44      48.121  46.029  54.057  1.00110.00           H  
ATOM   3792 HG13 VAL B  44      48.309  45.259  55.636  1.00110.00           H  
ATOM   3793 HG21 VAL B  44      45.365  44.321  55.720  1.00110.00           H  
ATOM   3794 HG22 VAL B  44      46.053  45.029  57.177  1.00110.00           H  
ATOM   3795 HG23 VAL B  44      44.576  45.688  56.479  1.00110.00           H  
ATOM   3796  N   VAL B  45      48.882  48.345  55.463  1.00 30.00           N  
ATOM   3797  CA  VAL B  45      49.894  48.925  54.585  1.00 30.00           C  
ATOM   3798  C   VAL B  45      50.816  47.816  54.050  1.00 30.00           C  
ATOM   3799  O   VAL B  45      51.320  47.007  54.829  1.00 30.00           O  
ATOM   3800  CB  VAL B  45      50.725  50.020  55.318  1.00 30.00           C  
ATOM   3801  CG1 VAL B  45      51.612  49.522  56.478  1.00 30.00           C  
ATOM   3802  CG2 VAL B  45      51.556  50.865  54.339  1.00 30.00           C  
ATOM   3803  H   VAL B  45      49.229  47.761  56.214  1.00110.00           H  
ATOM   3804  HA  VAL B  45      49.421  49.397  53.722  1.00110.00           H  
ATOM   3805  HB  VAL B  45      50.002  50.700  55.766  1.00110.00           H  
ATOM   3806 HG11 VAL B  45      52.009  50.364  57.043  1.00110.00           H  
ATOM   3807 HG12 VAL B  45      51.048  48.906  57.177  1.00110.00           H  
ATOM   3808 HG13 VAL B  45      52.467  48.942  56.129  1.00110.00           H  
ATOM   3809 HG21 VAL B  45      52.081  51.666  54.860  1.00110.00           H  
ATOM   3810 HG22 VAL B  45      52.303  50.272  53.813  1.00110.00           H  
ATOM   3811 HG23 VAL B  45      50.911  51.327  53.592  1.00110.00           H  
ATOM   3812  N   ALA B  46      51.033  47.825  52.725  1.00 30.00           N  
ATOM   3813  CA  ALA B  46      52.072  47.044  52.062  1.00 30.00           C  
ATOM   3814  C   ALA B  46      53.260  47.971  51.803  1.00 30.00           C  
ATOM   3815  O   ALA B  46      53.380  48.553  50.724  1.00 30.00           O  
ATOM   3816  CB  ALA B  46      51.519  46.398  50.793  1.00 30.00           C  
ATOM   3817  H   ALA B  46      50.546  48.494  52.143  1.00110.00           H  
ATOM   3818  HA  ALA B  46      52.415  46.230  52.697  1.00110.00           H  
ATOM   3819  HB1 ALA B  46      52.297  45.834  50.280  1.00110.00           H  
ATOM   3820  HB2 ALA B  46      50.742  45.689  51.058  1.00110.00           H  
ATOM   3821  HB3 ALA B  46      51.098  47.126  50.101  1.00110.00           H  
ATOM   3822  N   CYS B  47      54.074  48.124  52.855  1.00 30.00           N  
ATOM   3823  CA  CYS B  47      55.204  49.036  52.933  1.00 30.00           C  
ATOM   3824  C   CYS B  47      56.428  48.382  52.264  1.00 30.00           C  
ATOM   3825  O   CYS B  47      57.104  47.569  52.894  1.00 30.00           O  
ATOM   3826  CB  CYS B  47      55.429  49.429  54.409  1.00 30.00           C  
ATOM   3827  SG  CYS B  47      56.659  50.740  54.603  1.00 30.00           S  
ATOM   3828  H   CYS B  47      53.886  47.589  53.692  1.00110.00           H  
ATOM   3829  HA  CYS B  47      54.955  49.947  52.384  1.00110.00           H  
ATOM   3830  HB2 CYS B  47      54.497  49.796  54.840  1.00110.00           H  
ATOM   3831  HB3 CYS B  47      55.728  48.565  55.006  1.00110.00           H  
ATOM   3832  HG  CYS B  47      55.923  51.708  54.048  1.00110.00           H  
ATOM   3833  N   ALA B  48      56.652  48.713  50.980  1.00 30.00           N  
ATOM   3834  CA  ALA B  48      57.730  48.166  50.159  1.00 30.00           C  
ATOM   3835  C   ALA B  48      59.028  48.946  50.409  1.00 30.00           C  
ATOM   3836  O   ALA B  48      59.077  50.139  50.115  1.00 30.00           O  
ATOM   3837  CB  ALA B  48      57.321  48.238  48.674  1.00 30.00           C  
ATOM   3838  H   ALA B  48      56.050  49.385  50.521  1.00110.00           H  
ATOM   3839  HA  ALA B  48      57.869  47.115  50.420  1.00110.00           H  
ATOM   3840  HB1 ALA B  48      57.913  47.549  48.071  1.00110.00           H  
ATOM   3841  HB2 ALA B  48      56.272  47.975  48.539  1.00110.00           H  
ATOM   3842  HB3 ALA B  48      57.452  49.234  48.251  1.00110.00           H  
ATOM   3843  N   GLY B  49      60.054  48.259  50.929  1.00 30.00           N  
ATOM   3844  CA  GLY B  49      61.359  48.857  51.183  1.00 30.00           C  
ATOM   3845  C   GLY B  49      62.166  47.991  52.156  1.00 30.00           C  
ATOM   3846  O   GLY B  49      61.682  46.990  52.690  1.00 30.00           O  
ATOM   3847  H   GLY B  49      59.955  47.271  51.122  1.00110.00           H  
ATOM   3848  HA2 GLY B  49      61.901  48.957  50.241  1.00110.00           H  
ATOM   3849  HA3 GLY B  49      61.249  49.854  51.614  1.00110.00           H  
ATOM   3850  N   GLU B  50      63.418  48.421  52.383  1.00 30.00           N  
ATOM   3851  CA  GLU B  50      64.362  47.874  53.361  1.00 30.00           C  
ATOM   3852  C   GLU B  50      63.858  48.030  54.810  1.00 30.00           C  
ATOM   3853  O   GLU B  50      63.251  49.051  55.129  1.00 30.00           O  
ATOM   3854  CB  GLU B  50      65.747  48.533  53.157  1.00 30.00           C  
ATOM   3855  CG  GLU B  50      65.729  50.068  52.984  1.00 30.00           C  
ATOM   3856  CD  GLU B  50      67.139  50.655  52.998  1.00 30.00           C  
ATOM   3857  OE1 GLU B  50      67.739  50.724  51.904  1.00 30.00           O  
ATOM   3858  OE2 GLU B  50      67.592  51.019  54.106  1.00 30.00           O1-
ATOM   3859  H   GLU B  50      63.736  49.255  51.910  1.00110.00           H  
ATOM   3860  HA  GLU B  50      64.466  46.806  53.161  1.00110.00           H  
ATOM   3861  HB2 GLU B  50      66.396  48.274  53.995  1.00110.00           H  
ATOM   3862  HB3 GLU B  50      66.220  48.087  52.280  1.00110.00           H  
ATOM   3863  HG2 GLU B  50      65.257  50.343  52.040  1.00110.00           H  
ATOM   3864  HG3 GLU B  50      65.135  50.543  53.761  1.00110.00           H  
ATOM   3865  N   ASN B  51      64.118  47.002  55.639  1.00 30.00           N  
ATOM   3866  CA  ASN B  51      63.577  46.796  56.991  1.00 30.00           C  
ATOM   3867  C   ASN B  51      63.720  48.001  57.945  1.00 30.00           C  
ATOM   3868  O   ASN B  51      62.761  48.270  58.662  1.00 30.00           O  
ATOM   3869  CB  ASN B  51      64.176  45.482  57.557  1.00 30.00           C  
ATOM   3870  CG  ASN B  51      63.725  45.058  58.968  1.00 30.00           C  
ATOM   3871  OD1 ASN B  51      63.859  45.804  59.933  1.00 30.00           O  
ATOM   3872  ND2 ASN B  51      63.237  43.829  59.126  1.00 30.00           N  
ATOM   3873  H   ASN B  51      64.658  46.229  55.279  1.00110.00           H  
ATOM   3874  HA  ASN B  51      62.513  46.611  56.845  1.00110.00           H  
ATOM   3875  HB2 ASN B  51      63.967  44.665  56.864  1.00110.00           H  
ATOM   3876  HB3 ASN B  51      65.257  45.587  57.579  1.00110.00           H  
ATOM   3877 HD21 ASN B  51      62.981  43.517  60.053  1.00110.00           H  
ATOM   3878 HD22 ASN B  51      63.127  43.188  58.348  1.00110.00           H  
ATOM   3879  N   GLY B  52      64.877  48.689  57.958  1.00 30.00           N  
ATOM   3880  CA  GLY B  52      65.159  49.783  58.897  1.00 30.00           C  
ATOM   3881  C   GLY B  52      64.183  50.957  58.700  1.00 30.00           C  
ATOM   3882  O   GLY B  52      63.393  51.216  59.608  1.00 30.00           O  
ATOM   3883  H   GLY B  52      65.632  48.404  57.347  1.00110.00           H  
ATOM   3884  HA2 GLY B  52      65.074  49.411  59.919  1.00110.00           H  
ATOM   3885  HA3 GLY B  52      66.188  50.119  58.774  1.00110.00           H  
ATOM   3886  N   PRO B  53      64.157  51.608  57.516  1.00 30.00           N  
ATOM   3887  CA  PRO B  53      63.099  52.557  57.122  1.00 30.00           C  
ATOM   3888  C   PRO B  53      61.651  52.029  57.144  1.00 30.00           C  
ATOM   3889  O   PRO B  53      60.763  52.812  57.468  1.00 30.00           O  
ATOM   3890  CB  PRO B  53      63.514  53.001  55.711  1.00 30.00           C  
ATOM   3891  CG  PRO B  53      65.025  52.848  55.701  1.00 30.00           C  
ATOM   3892  CD  PRO B  53      65.250  51.600  56.547  1.00 30.00           C  
ATOM   3893  HA  PRO B  53      63.170  53.411  57.797  1.00110.00           H  
ATOM   3894  HB2 PRO B  53      63.080  52.348  54.951  1.00110.00           H  
ATOM   3895  HB3 PRO B  53      63.201  54.020  55.492  1.00110.00           H  
ATOM   3896  HG2 PRO B  53      65.449  52.782  54.699  1.00110.00           H  
ATOM   3897  HG3 PRO B  53      65.476  53.709  56.198  1.00110.00           H  
ATOM   3898  HD2 PRO B  53      65.185  50.694  55.949  1.00110.00           H  
ATOM   3899  HD3 PRO B  53      66.237  51.625  57.010  1.00110.00           H  
ATOM   3900  N   ARG B  54      61.432  50.743  56.809  1.00 30.00           N  
ATOM   3901  CA  ARG B  54      60.115  50.095  56.767  1.00 30.00           C  
ATOM   3902  C   ARG B  54      59.457  49.985  58.152  1.00 30.00           C  
ATOM   3903  O   ARG B  54      58.353  50.495  58.330  1.00 30.00           O  
ATOM   3904  CB  ARG B  54      60.227  48.726  56.063  1.00 30.00           C  
ATOM   3905  CG  ARG B  54      58.894  48.006  55.781  1.00 30.00           C  
ATOM   3906  CD  ARG B  54      59.075  46.529  55.410  1.00 30.00           C  
ATOM   3907  NE  ARG B  54      59.371  45.711  56.596  1.00 30.00           N  
ATOM   3908  CZ  ARG B  54      60.235  44.687  56.681  1.00 30.00           C  
ATOM   3909  NH1 ARG B  54      60.284  43.981  57.816  1.00 30.00           N  
ATOM   3910  NH2 ARG B  54      61.045  44.356  55.666  1.00 30.00           N1+
ATOM   3911  H   ARG B  54      62.214  50.167  56.524  1.00110.00           H  
ATOM   3912  HA  ARG B  54      59.458  50.710  56.157  1.00110.00           H  
ATOM   3913  HB2 ARG B  54      60.733  48.852  55.106  1.00110.00           H  
ATOM   3914  HB3 ARG B  54      60.863  48.082  56.666  1.00110.00           H  
ATOM   3915  HG2 ARG B  54      58.304  48.021  56.697  1.00110.00           H  
ATOM   3916  HG3 ARG B  54      58.300  48.524  55.035  1.00110.00           H  
ATOM   3917  HD2 ARG B  54      58.269  46.123  54.799  1.00110.00           H  
ATOM   3918  HD3 ARG B  54      59.969  46.485  54.789  1.00110.00           H  
ATOM   3919  HE  ARG B  54      58.777  45.887  57.393  1.00110.00           H  
ATOM   3920 HH11 ARG B  54      60.918  43.190  57.889  1.00110.00           H  
ATOM   3921 HH12 ARG B  54      59.686  44.209  58.596  1.00110.00           H  
ATOM   3922 HH21 ARG B  54      61.650  43.545  55.735  1.00110.00           H  
ATOM   3923 HH22 ARG B  54      61.037  44.898  54.814  1.00110.00           H  
ATOM   3924  N   VAL B  55      60.150  49.331  59.100  1.00 30.00           N  
ATOM   3925  CA  VAL B  55      59.694  49.107  60.473  1.00 30.00           C  
ATOM   3926  C   VAL B  55      59.518  50.426  61.244  1.00 30.00           C  
ATOM   3927  O   VAL B  55      58.453  50.645  61.813  1.00 30.00           O  
ATOM   3928  CB  VAL B  55      60.660  48.157  61.249  1.00 30.00           C  
ATOM   3929  CG1 VAL B  55      60.481  48.119  62.784  1.00 30.00           C  
ATOM   3930  CG2 VAL B  55      60.578  46.724  60.691  1.00 30.00           C  
ATOM   3931  H   VAL B  55      61.064  48.956  58.876  1.00110.00           H  
ATOM   3932  HA  VAL B  55      58.715  48.627  60.413  1.00110.00           H  
ATOM   3933  HB  VAL B  55      61.680  48.505  61.074  1.00110.00           H  
ATOM   3934 HG11 VAL B  55      61.118  47.356  63.234  1.00110.00           H  
ATOM   3935 HG12 VAL B  55      60.751  49.064  63.255  1.00110.00           H  
ATOM   3936 HG13 VAL B  55      59.452  47.888  63.059  1.00110.00           H  
ATOM   3937 HG21 VAL B  55      61.297  46.067  61.182  1.00110.00           H  
ATOM   3938 HG22 VAL B  55      59.584  46.301  60.841  1.00110.00           H  
ATOM   3939 HG23 VAL B  55      60.792  46.693  59.622  1.00110.00           H  
ATOM   3940  N   ASN B  56      60.537  51.300  61.203  1.00 30.00           N  
ATOM   3941  CA  ASN B  56      60.525  52.597  61.891  1.00 30.00           C  
ATOM   3942  C   ASN B  56      59.599  53.643  61.234  1.00 30.00           C  
ATOM   3943  O   ASN B  56      59.352  54.666  61.871  1.00 30.00           O  
ATOM   3944  CB  ASN B  56      61.974  53.109  62.052  1.00 30.00           C  
ATOM   3945  CG  ASN B  56      62.803  52.247  63.015  1.00 30.00           C  
ATOM   3946  OD1 ASN B  56      62.555  52.239  64.219  1.00 30.00           O  
ATOM   3947  ND2 ASN B  56      63.792  51.518  62.495  1.00 30.00           N  
ATOM   3948  H   ASN B  56      61.375  51.072  60.685  1.00110.00           H  
ATOM   3949  HA  ASN B  56      60.128  52.402  62.890  1.00110.00           H  
ATOM   3950  HB2 ASN B  56      62.463  53.189  61.082  1.00110.00           H  
ATOM   3951  HB3 ASN B  56      61.965  54.118  62.468  1.00110.00           H  
ATOM   3952 HD21 ASN B  56      64.376  50.947  63.087  1.00110.00           H  
ATOM   3953 HD22 ASN B  56      63.956  51.528  61.496  1.00110.00           H  
ATOM   3954  N   PHE B  57      59.057  53.367  60.032  1.00 30.00           N  
ATOM   3955  CA  PHE B  57      57.936  54.112  59.454  1.00 30.00           C  
ATOM   3956  C   PHE B  57      56.592  53.569  59.960  1.00 30.00           C  
ATOM   3957  O   PHE B  57      55.816  54.336  60.524  1.00 30.00           O  
ATOM   3958  CB  PHE B  57      58.009  54.132  57.911  1.00 30.00           C  
ATOM   3959  CG  PHE B  57      56.847  54.815  57.205  1.00 30.00           C  
ATOM   3960  CD1 PHE B  57      56.757  56.223  57.196  1.00 30.00           C  
ATOM   3961  CD2 PHE B  57      55.777  54.058  56.681  1.00 30.00           C  
ATOM   3962  CE1 PHE B  57      55.660  56.845  56.616  1.00 30.00           C  
ATOM   3963  CE2 PHE B  57      54.688  54.700  56.108  1.00 30.00           C  
ATOM   3964  CZ  PHE B  57      54.634  56.087  56.066  1.00 30.00           C  
ATOM   3965  H   PHE B  57      59.323  52.520  59.550  1.00110.00           H  
ATOM   3966  HA  PHE B  57      58.002  55.152  59.779  1.00110.00           H  
ATOM   3967  HB2 PHE B  57      58.913  54.657  57.609  1.00110.00           H  
ATOM   3968  HB3 PHE B  57      58.107  53.118  57.522  1.00110.00           H  
ATOM   3969  HD1 PHE B  57      57.540  56.820  57.637  1.00110.00           H  
ATOM   3970  HD2 PHE B  57      55.805  52.979  56.718  1.00110.00           H  
ATOM   3971  HE1 PHE B  57      55.604  57.922  56.593  1.00110.00           H  
ATOM   3972  HE2 PHE B  57      53.879  54.116  55.696  1.00110.00           H  
ATOM   3973  HZ  PHE B  57      53.786  56.581  55.614  1.00110.00           H  
ATOM   3974  N   VAL B  58      56.328  52.270  59.732  1.00 30.00           N  
ATOM   3975  CA  VAL B  58      55.025  51.651  59.984  1.00 30.00           C  
ATOM   3976  C   VAL B  58      54.647  51.596  61.475  1.00 30.00           C  
ATOM   3977  O   VAL B  58      53.509  51.931  61.795  1.00 30.00           O  
ATOM   3978  CB  VAL B  58      54.917  50.225  59.373  1.00 30.00           C  
ATOM   3979  CG1 VAL B  58      53.619  49.476  59.740  1.00110.00           C  
ATOM   3980  CG2 VAL B  58      55.036  50.273  57.841  1.00110.00           C  
ATOM   3981  H   VAL B  58      57.022  51.685  59.284  1.00110.00           H  
ATOM   3982  HA  VAL B  58      54.279  52.276  59.487  1.00110.00           H  
ATOM   3983  HB  VAL B  58      55.752  49.629  59.746  1.00110.00           H  
ATOM   3984 HG11 VAL B  58      53.551  48.540  59.199  1.00110.00           H  
ATOM   3985 HG12 VAL B  58      53.559  49.223  60.798  1.00110.00           H  
ATOM   3986 HG13 VAL B  58      52.742  50.067  59.480  1.00110.00           H  
ATOM   3987 HG21 VAL B  58      54.979  49.273  57.409  1.00110.00           H  
ATOM   3988 HG22 VAL B  58      54.244  50.876  57.400  1.00110.00           H  
ATOM   3989 HG23 VAL B  58      55.980  50.707  57.523  1.00110.00           H  
ATOM   3990  N   GLU B  59      55.594  51.215  62.350  1.00 30.00           N  
ATOM   3991  CA  GLU B  59      55.385  51.157  63.800  1.00 30.00           C  
ATOM   3992  C   GLU B  59      55.280  52.553  64.448  1.00 30.00           C  
ATOM   3993  O   GLU B  59      54.589  52.681  65.456  1.00 30.00           O  
ATOM   3994  CB  GLU B  59      56.446  50.266  64.492  1.00 30.00           C  
ATOM   3995  CG  GLU B  59      56.140  48.749  64.473  1.00 30.00           C  
ATOM   3996  CD  GLU B  59      55.929  48.149  63.081  1.00 30.00           C  
ATOM   3997  OE1 GLU B  59      56.935  48.011  62.353  1.00 30.00           O  
ATOM   3998  OE2 GLU B  59      54.759  47.843  62.766  1.00 30.00           O1-
ATOM   3999  H   GLU B  59      56.510  50.937  62.018  1.00110.00           H  
ATOM   4000  HA  GLU B  59      54.424  50.671  63.966  1.00110.00           H  
ATOM   4001  HB2 GLU B  59      57.429  50.444  64.062  1.00110.00           H  
ATOM   4002  HB3 GLU B  59      56.546  50.563  65.537  1.00110.00           H  
ATOM   4003  HG2 GLU B  59      56.955  48.209  64.955  1.00110.00           H  
ATOM   4004  HG3 GLU B  59      55.252  48.552  65.073  1.00110.00           H  
ATOM   4005  N   TYR B  60      55.905  53.576  63.839  1.00 30.00           N  
ATOM   4006  CA  TYR B  60      55.747  54.985  64.212  1.00 30.00           C  
ATOM   4007  C   TYR B  60      54.342  55.519  63.868  1.00 30.00           C  
ATOM   4008  O   TYR B  60      53.699  56.113  64.731  1.00 30.00           O  
ATOM   4009  CB  TYR B  60      56.888  55.802  63.569  1.00 30.00           C  
ATOM   4010  CG  TYR B  60      56.816  57.316  63.694  1.00 30.00           C  
ATOM   4011  CD1 TYR B  60      56.876  57.927  64.963  1.00 30.00           C  
ATOM   4012  CD2 TYR B  60      56.714  58.119  62.538  1.00 30.00           C  
ATOM   4013  CE1 TYR B  60      56.822  59.330  65.076  1.00 30.00           C  
ATOM   4014  CE2 TYR B  60      56.653  59.522  62.650  1.00 30.00           C  
ATOM   4015  CZ  TYR B  60      56.705  60.128  63.921  1.00 30.00           C  
ATOM   4016  OH  TYR B  60      56.642  61.485  64.036  1.00 30.00           O  
ATOM   4017  H   TYR B  60      56.456  53.395  63.012  1.00110.00           H  
ATOM   4018  HA  TYR B  60      55.868  55.054  65.295  1.00110.00           H  
ATOM   4019  HB2 TYR B  60      57.841  55.478  63.990  1.00110.00           H  
ATOM   4020  HB3 TYR B  60      56.940  55.563  62.508  1.00110.00           H  
ATOM   4021  HD1 TYR B  60      56.965  57.322  65.854  1.00110.00           H  
ATOM   4022  HD2 TYR B  60      56.693  57.664  61.559  1.00110.00           H  
ATOM   4023  HE1 TYR B  60      56.868  59.792  66.051  1.00110.00           H  
ATOM   4024  HE2 TYR B  60      56.574  60.125  61.758  1.00110.00           H  
ATOM   4025  HH  TYR B  60      56.602  61.940  63.192  1.00110.00           H  
ATOM   4026  N   ILE B  61      53.878  55.243  62.636  1.00 30.00           N  
ATOM   4027  CA  ILE B  61      52.534  55.552  62.132  1.00 30.00           C  
ATOM   4028  C   ILE B  61      51.418  54.831  62.920  1.00 30.00           C  
ATOM   4029  O   ILE B  61      50.385  55.441  63.184  1.00 30.00           O  
ATOM   4030  CB  ILE B  61      52.441  55.258  60.591  1.00 30.00           C  
ATOM   4031  CG1 ILE B  61      52.885  56.456  59.711  1.00 30.00           C  
ATOM   4032  CG2 ILE B  61      51.090  54.734  60.049  1.00 30.00           C  
ATOM   4033  CD1 ILE B  61      54.094  57.275  60.185  1.00 30.00           C  
ATOM   4034  H   ILE B  61      54.483  54.753  61.989  1.00110.00           H  
ATOM   4035  HA  ILE B  61      52.376  56.619  62.296  1.00110.00           H  
ATOM   4036  HB  ILE B  61      53.153  54.458  60.386  1.00110.00           H  
ATOM   4037 HG12 ILE B  61      53.106  56.086  58.710  1.00110.00           H  
ATOM   4038 HG13 ILE B  61      52.050  57.144  59.591  1.00110.00           H  
ATOM   4039 HG21 ILE B  61      51.153  54.542  58.978  1.00110.00           H  
ATOM   4040 HG22 ILE B  61      50.796  53.792  60.509  1.00110.00           H  
ATOM   4041 HG23 ILE B  61      50.286  55.453  60.206  1.00110.00           H  
ATOM   4042 HD11 ILE B  61      54.469  57.903  59.378  1.00110.00           H  
ATOM   4043 HD12 ILE B  61      53.836  57.932  61.016  1.00110.00           H  
ATOM   4044 HD13 ILE B  61      54.915  56.639  60.501  1.00110.00           H  
ATOM   4045  N   LYS B  62      51.674  53.569  63.308  1.00 30.00           N  
ATOM   4046  CA  LYS B  62      50.827  52.726  64.152  1.00 30.00           C  
ATOM   4047  C   LYS B  62      50.624  53.316  65.555  1.00 30.00           C  
ATOM   4048  O   LYS B  62      49.481  53.390  66.000  1.00 30.00           O  
ATOM   4049  CB  LYS B  62      51.462  51.323  64.217  1.00 30.00           C  
ATOM   4050  CG  LYS B  62      50.801  50.285  65.146  1.00 30.00           C  
ATOM   4051  CD  LYS B  62      51.658  49.013  65.306  1.00 30.00           C  
ATOM   4052  CE  LYS B  62      51.817  48.185  64.022  1.00 30.00           C  
ATOM   4053  NZ  LYS B  62      50.521  47.662  63.567  1.00 30.00           N1+
ATOM   4054  H   LYS B  62      52.541  53.142  63.007  1.00110.00           H  
ATOM   4055  HA  LYS B  62      49.852  52.645  63.669  1.00110.00           H  
ATOM   4056  HB2 LYS B  62      51.525  50.918  63.210  1.00110.00           H  
ATOM   4057  HB3 LYS B  62      52.486  51.446  64.557  1.00110.00           H  
ATOM   4058  HG2 LYS B  62      50.647  50.701  66.141  1.00110.00           H  
ATOM   4059  HG3 LYS B  62      49.807  50.036  64.771  1.00110.00           H  
ATOM   4060  HD2 LYS B  62      52.649  49.298  65.663  1.00110.00           H  
ATOM   4061  HD3 LYS B  62      51.235  48.389  66.094  1.00110.00           H  
ATOM   4062  HE2 LYS B  62      52.265  48.781  63.227  1.00110.00           H  
ATOM   4063  HE3 LYS B  62      52.487  47.343  64.200  1.00110.00           H  
ATOM   4064  HZ1 LYS B  62      49.866  48.425  63.475  1.00110.00           H  
ATOM   4065  HZ2 LYS B  62      50.626  47.211  62.667  1.00110.00           H  
ATOM   4066  HZ3 LYS B  62      50.168  46.996  64.237  1.00110.00           H  
ATOM   4067  N   CYS B  63      51.729  53.716  66.211  1.00 30.00           N  
ATOM   4068  CA  CYS B  63      51.734  54.286  67.561  1.00 30.00           C  
ATOM   4069  C   CYS B  63      50.989  55.627  67.633  1.00 30.00           C  
ATOM   4070  O   CYS B  63      50.216  55.816  68.568  1.00 30.00           O  
ATOM   4071  CB  CYS B  63      53.158  54.453  68.129  1.00 30.00           C  
ATOM   4072  SG  CYS B  63      53.865  52.833  68.535  1.00 30.00           S  
ATOM   4073  H   CYS B  63      52.634  53.608  65.773  1.00110.00           H  
ATOM   4074  HA  CYS B  63      51.194  53.592  68.210  1.00110.00           H  
ATOM   4075  HB2 CYS B  63      53.809  54.967  67.420  1.00110.00           H  
ATOM   4076  HB3 CYS B  63      53.149  55.046  69.045  1.00110.00           H  
ATOM   4077  HG  CYS B  63      54.101  52.472  67.267  1.00110.00           H  
ATOM   4078  N   ASN B  64      51.203  56.502  66.636  1.00 30.00           N  
ATOM   4079  CA  ASN B  64      50.540  57.806  66.517  1.00 30.00           C  
ATOM   4080  C   ASN B  64      49.038  57.678  66.209  1.00 30.00           C  
ATOM   4081  O   ASN B  64      48.258  58.450  66.767  1.00 30.00           O  
ATOM   4082  CB  ASN B  64      51.251  58.644  65.430  1.00 30.00           C  
ATOM   4083  CG  ASN B  64      52.679  59.073  65.789  1.00 30.00           C  
ATOM   4084  OD1 ASN B  64      53.019  59.240  66.958  1.00 30.00           O  
ATOM   4085  ND2 ASN B  64      53.522  59.273  64.775  1.00 30.00           N  
ATOM   4086  H   ASN B  64      51.863  56.269  65.906  1.00110.00           H  
ATOM   4087  HA  ASN B  64      50.654  58.301  67.484  1.00110.00           H  
ATOM   4088  HB2 ASN B  64      51.261  58.083  64.494  1.00110.00           H  
ATOM   4089  HB3 ASN B  64      50.688  59.559  65.240  1.00110.00           H  
ATOM   4090 HD21 ASN B  64      54.476  59.554  64.958  1.00110.00           H  
ATOM   4091 HD22 ASN B  64      53.230  59.121  63.822  1.00110.00           H  
ATOM   4092  N   MET B  65      48.656  56.707  65.359  1.00 30.00           N  
ATOM   4093  CA  MET B  65      47.261  56.416  65.022  1.00 30.00           C  
ATOM   4094  C   MET B  65      46.497  55.809  66.210  1.00 30.00           C  
ATOM   4095  O   MET B  65      45.412  56.295  66.517  1.00 30.00           O  
ATOM   4096  CB  MET B  65      47.184  55.513  63.773  1.00 30.00           C  
ATOM   4097  CG  MET B  65      45.759  55.336  63.217  1.00110.00           C  
ATOM   4098  SD  MET B  65      45.581  53.998  62.009  1.00110.00           S  
ATOM   4099  CE  MET B  65      43.859  54.277  61.520  1.00110.00           C  
ATOM   4100  H   MET B  65      49.354  56.116  64.927  1.00110.00           H  
ATOM   4101  HA  MET B  65      46.784  57.366  64.771  1.00110.00           H  
ATOM   4102  HB2 MET B  65      47.798  55.949  62.984  1.00110.00           H  
ATOM   4103  HB3 MET B  65      47.623  54.537  63.987  1.00110.00           H  
ATOM   4104  HG2 MET B  65      45.049  55.131  64.016  1.00110.00           H  
ATOM   4105  HG3 MET B  65      45.435  56.267  62.751  1.00110.00           H  
ATOM   4106  HE1 MET B  65      43.493  53.443  60.922  1.00110.00           H  
ATOM   4107  HE2 MET B  65      43.223  54.372  62.400  1.00110.00           H  
ATOM   4108  HE3 MET B  65      43.774  55.189  60.930  1.00110.00           H  
ATOM   4109  N   ALA B  66      47.085  54.789  66.862  1.00 30.00           N  
ATOM   4110  CA  ALA B  66      46.522  54.093  68.021  1.00 30.00           C  
ATOM   4111  C   ALA B  66      46.343  55.005  69.242  1.00 30.00           C  
ATOM   4112  O   ALA B  66      45.291  54.944  69.875  1.00 30.00           O  
ATOM   4113  CB  ALA B  66      47.403  52.885  68.374  1.00 30.00           C  
ATOM   4114  H   ALA B  66      47.985  54.453  66.543  1.00110.00           H  
ATOM   4115  HA  ALA B  66      45.535  53.724  67.734  1.00110.00           H  
ATOM   4116  HB1 ALA B  66      46.988  52.326  69.213  1.00110.00           H  
ATOM   4117  HB2 ALA B  66      47.482  52.198  67.530  1.00110.00           H  
ATOM   4118  HB3 ALA B  66      48.414  53.193  68.646  1.00110.00           H  
ATOM   4119  N   LEU B  67      47.338  55.871  69.503  1.00 30.00           N  
ATOM   4120  CA  LEU B  67      47.294  56.926  70.518  1.00 30.00           C  
ATOM   4121  C   LEU B  67      46.153  57.927  70.273  1.00 30.00           C  
ATOM   4122  O   LEU B  67      45.489  58.313  71.233  1.00 30.00           O  
ATOM   4123  CB  LEU B  67      48.682  57.606  70.590  1.00 30.00           C  
ATOM   4124  CG  LEU B  67      48.836  58.812  71.546  1.00 30.00           C  
ATOM   4125  CD1 LEU B  67      48.448  58.469  73.001  1.00 30.00           C  
ATOM   4126  CD2 LEU B  67      50.261  59.399  71.438  1.00 30.00           C  
ATOM   4127  H   LEU B  67      48.176  55.845  68.936  1.00110.00           H  
ATOM   4128  HA  LEU B  67      47.100  56.439  71.475  1.00110.00           H  
ATOM   4129  HB2 LEU B  67      49.420  56.852  70.866  1.00110.00           H  
ATOM   4130  HB3 LEU B  67      48.952  57.940  69.587  1.00110.00           H  
ATOM   4131  HG  LEU B  67      48.159  59.597  71.210  1.00110.00           H  
ATOM   4132 HD11 LEU B  67      49.149  58.871  73.733  1.00110.00           H  
ATOM   4133 HD12 LEU B  67      47.468  58.880  73.245  1.00110.00           H  
ATOM   4134 HD13 LEU B  67      48.398  57.392  73.170  1.00110.00           H  
ATOM   4135 HD21 LEU B  67      50.803  59.371  72.383  1.00110.00           H  
ATOM   4136 HD22 LEU B  67      50.870  58.861  70.711  1.00110.00           H  
ATOM   4137 HD23 LEU B  67      50.228  60.438  71.113  1.00110.00           H  
ATOM   4138  N   LYS B  68      45.911  58.281  68.998  1.00 30.00           N  
ATOM   4139  CA  LYS B  68      44.792  59.124  68.589  1.00 30.00           C  
ATOM   4140  C   LYS B  68      43.418  58.444  68.763  1.00 30.00           C  
ATOM   4141  O   LYS B  68      42.474  59.155  69.093  1.00 30.00           O  
ATOM   4142  CB  LYS B  68      45.038  59.682  67.171  1.00 30.00           C  
ATOM   4143  CG  LYS B  68      43.941  60.640  66.670  1.00110.00           C  
ATOM   4144  CD  LYS B  68      44.286  61.306  65.332  1.00110.00           C  
ATOM   4145  CE  LYS B  68      43.085  62.060  64.747  1.00110.00           C  
ATOM   4146  NZ  LYS B  68      43.432  62.751  63.495  1.00110.00           N1+
ATOM   4147  H   LYS B  68      46.494  57.919  68.257  1.00110.00           H  
ATOM   4148  HA  LYS B  68      44.795  59.985  69.260  1.00110.00           H  
ATOM   4149  HB2 LYS B  68      45.989  60.216  67.171  1.00110.00           H  
ATOM   4150  HB3 LYS B  68      45.152  58.865  66.459  1.00110.00           H  
ATOM   4151  HG2 LYS B  68      43.003  60.098  66.560  1.00110.00           H  
ATOM   4152  HG3 LYS B  68      43.756  61.410  67.420  1.00110.00           H  
ATOM   4153  HD2 LYS B  68      45.117  61.997  65.481  1.00110.00           H  
ATOM   4154  HD3 LYS B  68      44.635  60.555  64.623  1.00110.00           H  
ATOM   4155  HE2 LYS B  68      42.269  61.365  64.544  1.00110.00           H  
ATOM   4156  HE3 LYS B  68      42.712  62.796  65.462  1.00110.00           H  
ATOM   4157  HZ1 LYS B  68      43.760  62.078  62.817  1.00110.00           H  
ATOM   4158  HZ2 LYS B  68      42.611  63.218  63.137  1.00110.00           H  
ATOM   4159  HZ3 LYS B  68      44.156  63.432  63.675  1.00110.00           H  
ATOM   4160  N   ARG B  69      43.318  57.106  68.613  1.00 30.00           N  
ATOM   4161  CA  ARG B  69      42.082  56.363  68.909  1.00 30.00           C  
ATOM   4162  C   ARG B  69      41.713  56.370  70.405  1.00 30.00           C  
ATOM   4163  O   ARG B  69      40.523  56.397  70.705  1.00 30.00           O  
ATOM   4164  CB  ARG B  69      42.114  54.910  68.385  1.00 30.00           C  
ATOM   4165  CG  ARG B  69      42.331  54.765  66.867  1.00 30.00           C  
ATOM   4166  CD  ARG B  69      42.024  53.354  66.336  1.00 30.00           C  
ATOM   4167  NE  ARG B  69      42.994  52.348  66.797  1.00 30.00           N  
ATOM   4168  CZ  ARG B  69      44.120  51.981  66.161  1.00 30.00           C  
ATOM   4169  NH1 ARG B  69      44.909  51.049  66.708  1.00 30.00           N  
ATOM   4170  NH2 ARG B  69      44.468  52.522  64.987  1.00 30.00           N1+
ATOM   4171  H   ARG B  69      44.125  56.564  68.337  1.00110.00           H  
ATOM   4172  HA  ARG B  69      41.272  56.873  68.382  1.00110.00           H  
ATOM   4173  HB2 ARG B  69      42.857  54.319  68.921  1.00110.00           H  
ATOM   4174  HB3 ARG B  69      41.148  54.462  68.625  1.00110.00           H  
ATOM   4175  HG2 ARG B  69      41.767  55.500  66.292  1.00110.00           H  
ATOM   4176  HG3 ARG B  69      43.378  54.976  66.680  1.00110.00           H  
ATOM   4177  HD2 ARG B  69      41.095  53.033  66.808  1.00110.00           H  
ATOM   4178  HD3 ARG B  69      41.818  53.328  65.267  1.00110.00           H  
ATOM   4179  HE  ARG B  69      42.789  51.927  67.691  1.00110.00           H  
ATOM   4180 HH11 ARG B  69      45.746  50.747  66.230  1.00110.00           H  
ATOM   4181 HH12 ARG B  69      44.659  50.618  67.586  1.00110.00           H  
ATOM   4182 HH21 ARG B  69      45.297  52.213  64.499  1.00110.00           H  
ATOM   4183 HH22 ARG B  69      43.839  53.169  64.533  1.00110.00           H  
ATOM   4184  N   MET B  70      42.712  56.383  71.309  1.00 30.00           N  
ATOM   4185  CA  MET B  70      42.498  56.526  72.754  1.00 30.00           C  
ATOM   4186  C   MET B  70      42.103  57.959  73.162  1.00 30.00           C  
ATOM   4187  O   MET B  70      41.295  58.107  74.077  1.00 30.00           O  
ATOM   4188  CB  MET B  70      43.736  56.046  73.548  1.00 30.00           C  
ATOM   4189  CG  MET B  70      43.710  54.546  73.893  1.00 30.00           C  
ATOM   4190  SD  MET B  70      44.050  53.396  72.532  1.00 30.00           S  
ATOM   4191  CE  MET B  70      45.862  53.412  72.570  1.00 30.00           C  
ATOM   4192  H   MET B  70      43.671  56.335  70.995  1.00110.00           H  
ATOM   4193  HA  MET B  70      41.652  55.896  73.035  1.00110.00           H  
ATOM   4194  HB2 MET B  70      44.650  56.288  73.005  1.00110.00           H  
ATOM   4195  HB3 MET B  70      43.813  56.589  74.491  1.00110.00           H  
ATOM   4196  HG2 MET B  70      44.433  54.345  74.685  1.00110.00           H  
ATOM   4197  HG3 MET B  70      42.739  54.285  74.313  1.00110.00           H  
ATOM   4198  HE1 MET B  70      46.262  52.810  71.755  1.00110.00           H  
ATOM   4199  HE2 MET B  70      46.239  54.429  72.464  1.00110.00           H  
ATOM   4200  HE3 MET B  70      46.227  53.005  73.513  1.00110.00           H  
ATOM   4201  N   ARG B  71      42.646  58.978  72.471  1.00 30.00           N  
ATOM   4202  CA  ARG B  71      42.313  60.393  72.682  1.00 30.00           C  
ATOM   4203  C   ARG B  71      40.928  60.767  72.124  1.00 30.00           C  
ATOM   4204  O   ARG B  71      40.262  61.618  72.712  1.00 30.00           O  
ATOM   4205  CB  ARG B  71      43.413  61.278  72.065  1.00 30.00           C  
ATOM   4206  CG  ARG B  71      44.759  61.189  72.805  1.00 30.00           C  
ATOM   4207  CD  ARG B  71      45.903  61.851  72.026  1.00 30.00           C  
ATOM   4208  NE  ARG B  71      47.132  61.917  72.827  1.00 30.00           N  
ATOM   4209  CZ  ARG B  71      48.336  62.314  72.381  1.00 30.00           C  
ATOM   4210  NH1 ARG B  71      48.514  62.705  71.111  1.00 30.00           N  
ATOM   4211  NH2 ARG B  71      49.376  62.322  73.224  1.00 30.00           N1+
ATOM   4212  H   ARG B  71      43.309  58.778  71.735  1.00110.00           H  
ATOM   4213  HA  ARG B  71      42.293  60.578  73.758  1.00110.00           H  
ATOM   4214  HB2 ARG B  71      43.542  61.010  71.016  1.00110.00           H  
ATOM   4215  HB3 ARG B  71      43.093  62.321  72.072  1.00110.00           H  
ATOM   4216  HG2 ARG B  71      44.696  61.557  73.829  1.00110.00           H  
ATOM   4217  HG3 ARG B  71      45.008  60.133  72.893  1.00110.00           H  
ATOM   4218  HD2 ARG B  71      46.156  61.193  71.194  1.00110.00           H  
ATOM   4219  HD3 ARG B  71      45.616  62.811  71.594  1.00110.00           H  
ATOM   4220  HE  ARG B  71      47.040  61.653  73.797  1.00110.00           H  
ATOM   4221 HH11 ARG B  71      49.421  63.007  70.785  1.00110.00           H  
ATOM   4222 HH12 ARG B  71      47.734  62.707  70.470  1.00110.00           H  
ATOM   4223 HH21 ARG B  71      50.289  62.619  72.909  1.00110.00           H  
ATOM   4224 HH22 ARG B  71      49.259  62.028  74.183  1.00110.00           H  
ATOM   4225  N   GLU B  72      40.512  60.107  71.031  1.00 30.00           N  
ATOM   4226  CA  GLU B  72      39.178  60.207  70.436  1.00 30.00           C  
ATOM   4227  C   GLU B  72      38.158  59.240  71.074  1.00 30.00           C  
ATOM   4228  O   GLU B  72      36.979  59.325  70.737  1.00 30.00           O  
ATOM   4229  CB  GLU B  72      39.284  60.003  68.910  1.00 30.00           C  
ATOM   4230  CG  GLU B  72      40.035  61.146  68.194  1.00110.00           C  
ATOM   4231  CD  GLU B  72      40.105  60.966  66.677  1.00110.00           C  
ATOM   4232  OE1 GLU B  72      40.283  59.812  66.228  1.00110.00           O  
ATOM   4233  OE2 GLU B  72      39.992  62.000  65.982  1.00110.00           O1-
ATOM   4234  H   GLU B  72      41.143  59.459  70.577  1.00110.00           H  
ATOM   4235  HA  GLU B  72      38.787  61.212  70.607  1.00110.00           H  
ATOM   4236  HB2 GLU B  72      39.768  59.045  68.705  1.00110.00           H  
ATOM   4237  HB3 GLU B  72      38.288  59.933  68.478  1.00110.00           H  
ATOM   4238  HG2 GLU B  72      39.540  62.093  68.409  1.00110.00           H  
ATOM   4239  HG3 GLU B  72      41.052  61.243  68.571  1.00110.00           H  
ATOM   4240  N   HIS B  73      38.612  58.381  72.006  1.00 30.00           N  
ATOM   4241  CA  HIS B  73      37.819  57.491  72.861  1.00 30.00           C  
ATOM   4242  C   HIS B  73      37.079  56.385  72.083  1.00 30.00           C  
ATOM   4243  O   HIS B  73      35.849  56.357  72.060  1.00 30.00           O  
ATOM   4244  CB  HIS B  73      36.899  58.302  73.806  1.00 30.00           C  
ATOM   4245  CG  HIS B  73      37.611  59.371  74.596  1.00 30.00           C  
ATOM   4246  ND1 HIS B  73      38.527  59.071  75.609  1.00 30.00           N  
ATOM   4247  CD2 HIS B  73      37.529  60.744  74.463  1.00 30.00           C  
ATOM   4248  CE1 HIS B  73      38.968  60.248  76.030  1.00 30.00           C  
ATOM   4249  NE2 HIS B  73      38.409  61.275  75.388  1.00 30.00           N  
ATOM   4250  H   HIS B  73      39.603  58.384  72.205  1.00110.00           H  
ATOM   4251  HA  HIS B  73      38.548  56.979  73.492  1.00110.00           H  
ATOM   4252  HB2 HIS B  73      36.095  58.779  73.244  1.00110.00           H  
ATOM   4253  HB3 HIS B  73      36.412  57.630  74.515  1.00110.00           H  
ATOM   4254  HD2 HIS B  73      36.948  61.360  73.794  1.00110.00           H  
ATOM   4255  HE1 HIS B  73      39.707  60.361  76.809  1.00110.00           H  
ATOM   4256  HE2 HIS B  73      38.605  62.254  75.539  1.00 30.00           H  
ATOM   4257  N   GLY B  74      37.865  55.481  71.477  1.00 30.00           N  
ATOM   4258  CA  GLY B  74      37.389  54.262  70.819  1.00 30.00           C  
ATOM   4259  C   GLY B  74      37.056  54.459  69.331  1.00 30.00           C  
ATOM   4260  O   GLY B  74      36.765  53.472  68.657  1.00 30.00           O  
ATOM   4261  H   GLY B  74      38.867  55.616  71.501  1.00110.00           H  
ATOM   4262  HA2 GLY B  74      38.166  53.502  70.905  1.00110.00           H  
ATOM   4263  HA3 GLY B  74      36.510  53.868  71.332  1.00110.00           H  
ATOM   4264  N   ARG B  75      37.097  55.699  68.814  1.00 30.00           N  
ATOM   4265  CA  ARG B  75      36.823  56.028  67.414  1.00 30.00           C  
ATOM   4266  C   ARG B  75      37.980  55.606  66.493  1.00 30.00           C  
ATOM   4267  O   ARG B  75      39.129  55.973  66.741  1.00 30.00           O  
ATOM   4268  CB  ARG B  75      36.555  57.541  67.303  1.00 30.00           C  
ATOM   4269  CG  ARG B  75      35.133  57.952  67.737  1.00 30.00           C  
ATOM   4270  CD  ARG B  75      34.951  59.460  67.982  1.00 30.00           C  
ATOM   4271  NE  ARG B  75      35.517  60.279  66.898  1.00 30.00           N  
ATOM   4272  CZ  ARG B  75      36.233  61.408  67.049  1.00 30.00           C  
ATOM   4273  NH1 ARG B  75      36.465  61.941  68.258  1.00 30.00           N  
ATOM   4274  NH2 ARG B  75      36.735  62.011  65.965  1.00 30.00           N1+
ATOM   4275  H   ARG B  75      37.344  56.473  69.413  1.00110.00           H  
ATOM   4276  HA  ARG B  75      35.917  55.497  67.112  1.00110.00           H  
ATOM   4277  HB2 ARG B  75      37.301  58.075  67.887  1.00110.00           H  
ATOM   4278  HB3 ARG B  75      36.692  57.865  66.270  1.00110.00           H  
ATOM   4279  HG2 ARG B  75      34.358  57.544  67.088  1.00110.00           H  
ATOM   4280  HG3 ARG B  75      34.979  57.484  68.711  1.00110.00           H  
ATOM   4281  HD2 ARG B  75      33.885  59.679  67.925  1.00110.00           H  
ATOM   4282  HD3 ARG B  75      35.251  59.752  68.985  1.00110.00           H  
ATOM   4283  HE  ARG B  75      35.337  59.948  65.962  1.00110.00           H  
ATOM   4284 HH11 ARG B  75      37.015  62.782  68.352  1.00110.00           H  
ATOM   4285 HH12 ARG B  75      36.104  61.487  69.085  1.00110.00           H  
ATOM   4286 HH21 ARG B  75      37.333  62.820  66.058  1.00110.00           H  
ATOM   4287 HH22 ARG B  75      36.585  61.618  65.047  1.00110.00           H  
ATOM   4288  N   VAL B  76      37.624  54.874  65.424  1.00 30.00           N  
ATOM   4289  CA  VAL B  76      38.506  54.499  64.319  1.00 30.00           C  
ATOM   4290  C   VAL B  76      38.607  55.657  63.308  1.00 30.00           C  
ATOM   4291  O   VAL B  76      37.601  56.301  63.008  1.00 30.00           O  
ATOM   4292  CB  VAL B  76      37.980  53.210  63.614  1.00 30.00           C  
ATOM   4293  CG1 VAL B  76      38.495  52.951  62.179  1.00110.00           C  
ATOM   4294  CG2 VAL B  76      38.258  51.977  64.492  1.00110.00           C  
ATOM   4295  H   VAL B  76      36.654  54.621  65.306  1.00110.00           H  
ATOM   4296  HA  VAL B  76      39.502  54.297  64.719  1.00110.00           H  
ATOM   4297  HB  VAL B  76      36.895  53.296  63.533  1.00110.00           H  
ATOM   4298 HG11 VAL B  76      38.173  51.975  61.815  1.00110.00           H  
ATOM   4299 HG12 VAL B  76      38.117  53.686  61.468  1.00110.00           H  
ATOM   4300 HG13 VAL B  76      39.583  52.974  62.134  1.00110.00           H  
ATOM   4301 HG21 VAL B  76      37.838  51.073  64.051  1.00110.00           H  
ATOM   4302 HG22 VAL B  76      39.330  51.816  64.616  1.00110.00           H  
ATOM   4303 HG23 VAL B  76      37.822  52.088  65.485  1.00110.00           H  
ATOM   4304  N   ILE B  77      39.828  55.877  62.801  1.00 30.00           N  
ATOM   4305  CA  ILE B  77      40.161  56.928  61.840  1.00 30.00           C  
ATOM   4306  C   ILE B  77      40.095  56.350  60.410  1.00 30.00           C  
ATOM   4307  O   ILE B  77      40.580  55.239  60.187  1.00 30.00           O  
ATOM   4308  CB  ILE B  77      41.595  57.471  62.122  1.00 30.00           C  
ATOM   4309  CG1 ILE B  77      41.693  58.107  63.533  1.00110.00           C  
ATOM   4310  CG2 ILE B  77      42.145  58.454  61.065  1.00110.00           C  
ATOM   4311  CD1 ILE B  77      43.064  57.914  64.191  1.00110.00           C  
ATOM   4312  H   ILE B  77      40.592  55.275  63.073  1.00110.00           H  
ATOM   4313  HA  ILE B  77      39.451  57.753  61.928  1.00110.00           H  
ATOM   4314  HB  ILE B  77      42.260  56.608  62.115  1.00110.00           H  
ATOM   4315 HG12 ILE B  77      41.449  59.169  63.483  1.00110.00           H  
ATOM   4316 HG13 ILE B  77      40.953  57.685  64.213  1.00110.00           H  
ATOM   4317 HG21 ILE B  77      43.124  58.836  61.354  1.00110.00           H  
ATOM   4318 HG22 ILE B  77      42.273  57.984  60.092  1.00110.00           H  
ATOM   4319 HG23 ILE B  77      41.481  59.310  60.939  1.00110.00           H  
ATOM   4320 HD11 ILE B  77      43.039  58.250  65.226  1.00110.00           H  
ATOM   4321 HD12 ILE B  77      43.350  56.864  64.209  1.00110.00           H  
ATOM   4322 HD13 ILE B  77      43.843  58.471  63.672  1.00110.00           H  
ATOM   4323  N   ARG B  78      39.504  57.120  59.477  1.00 30.00           N  
ATOM   4324  CA  ARG B  78      39.317  56.757  58.065  1.00 30.00           C  
ATOM   4325  C   ARG B  78      40.654  56.517  57.331  1.00 30.00           C  
ATOM   4326  O   ARG B  78      41.645  57.177  57.644  1.00 30.00           O  
ATOM   4327  CB  ARG B  78      38.488  57.868  57.372  1.00 30.00           C  
ATOM   4328  CG  ARG B  78      38.008  57.493  55.957  1.00110.00           C  
ATOM   4329  CD  ARG B  78      37.276  58.611  55.208  1.00110.00           C  
ATOM   4330  NE  ARG B  78      37.024  58.185  53.826  1.00110.00           N  
ATOM   4331  CZ  ARG B  78      36.658  58.947  52.786  1.00110.00           C  
ATOM   4332  NH1 ARG B  78      36.486  60.270  52.909  1.00110.00           N  
ATOM   4333  NH2 ARG B  78      36.470  58.352  51.601  1.00110.00           N1+
ATOM   4334  H   ARG B  78      39.136  58.020  59.749  1.00110.00           H  
ATOM   4335  HA  ARG B  78      38.744  55.828  58.042  1.00110.00           H  
ATOM   4336  HB2 ARG B  78      37.614  58.105  57.980  1.00110.00           H  
ATOM   4337  HB3 ARG B  78      39.082  58.781  57.322  1.00110.00           H  
ATOM   4338  HG2 ARG B  78      38.814  57.137  55.320  1.00110.00           H  
ATOM   4339  HG3 ARG B  78      37.323  56.653  56.075  1.00110.00           H  
ATOM   4340  HD2 ARG B  78      36.302  58.791  55.659  1.00110.00           H  
ATOM   4341  HD3 ARG B  78      37.837  59.545  55.261  1.00110.00           H  
ATOM   4342  HE  ARG B  78      37.098  57.184  53.650  1.00110.00           H  
ATOM   4343 HH11 ARG B  78      36.223  60.830  52.111  1.00110.00           H  
ATOM   4344 HH12 ARG B  78      36.627  60.715  53.804  1.00110.00           H  
ATOM   4345 HH21 ARG B  78      36.216  58.884  50.782  1.00110.00           H  
ATOM   4346 HH22 ARG B  78      36.603  57.350  51.525  1.00110.00           H  
ATOM   4347  N   THR B  79      40.644  55.606  56.340  1.00 30.00           N  
ATOM   4348  CA  THR B  79      41.805  55.277  55.504  1.00 30.00           C  
ATOM   4349  C   THR B  79      42.331  56.470  54.674  1.00 30.00           C  
ATOM   4350  O   THR B  79      43.546  56.626  54.555  1.00 30.00           O  
ATOM   4351  CB  THR B  79      41.521  54.101  54.529  1.00 30.00           C  
ATOM   4352  OG1 THR B  79      40.864  53.048  55.205  1.00110.00           O  
ATOM   4353  CG2 THR B  79      42.775  53.512  53.850  1.00110.00           C  
ATOM   4354  H   THR B  79      39.787  55.118  56.113  1.00110.00           H  
ATOM   4355  HA  THR B  79      42.604  54.974  56.182  1.00110.00           H  
ATOM   4356  HB  THR B  79      40.833  54.437  53.754  1.00110.00           H  
ATOM   4357  HG1 THR B  79      39.935  53.285  55.296  1.00110.00           H  
ATOM   4358 HG21 THR B  79      42.515  52.663  53.216  1.00110.00           H  
ATOM   4359 HG22 THR B  79      43.279  54.240  53.215  1.00110.00           H  
ATOM   4360 HG23 THR B  79      43.502  53.164  54.583  1.00110.00           H  
ATOM   4361  N   SER B  80      41.408  57.314  54.173  1.00 30.00           N  
ATOM   4362  CA  SER B  80      41.690  58.558  53.450  1.00 30.00           C  
ATOM   4363  C   SER B  80      42.377  59.619  54.333  1.00 30.00           C  
ATOM   4364  O   SER B  80      43.338  60.247  53.889  1.00 30.00           O  
ATOM   4365  CB  SER B  80      40.368  59.101  52.862  1.00 30.00           C  
ATOM   4366  OG  SER B  80      40.588  60.181  51.977  1.00110.00           O  
ATOM   4367  H   SER B  80      40.431  57.097  54.305  1.00110.00           H  
ATOM   4368  HA  SER B  80      42.364  58.315  52.627  1.00110.00           H  
ATOM   4369  HB2 SER B  80      39.823  58.323  52.330  1.00110.00           H  
ATOM   4370  HB3 SER B  80      39.707  59.442  53.659  1.00110.00           H  
ATOM   4371  HG  SER B  80      40.968  59.838  51.163  1.00110.00           H  
ATOM   4372  N   ALA B  81      41.877  59.777  55.572  1.00 30.00           N  
ATOM   4373  CA  ALA B  81      42.387  60.721  56.567  1.00 30.00           C  
ATOM   4374  C   ALA B  81      43.771  60.333  57.111  1.00 30.00           C  
ATOM   4375  O   ALA B  81      44.598  61.216  57.340  1.00 30.00           O  
ATOM   4376  CB  ALA B  81      41.367  60.838  57.710  1.00 30.00           C  
ATOM   4377  H   ALA B  81      41.102  59.201  55.865  1.00110.00           H  
ATOM   4378  HA  ALA B  81      42.478  61.698  56.088  1.00110.00           H  
ATOM   4379  HB1 ALA B  81      41.685  61.575  58.449  1.00110.00           H  
ATOM   4380  HB2 ALA B  81      40.392  61.149  57.335  1.00110.00           H  
ATOM   4381  HB3 ALA B  81      41.234  59.887  58.228  1.00110.00           H  
ATOM   4382  N   ALA B  82      44.005  59.021  57.278  1.00 30.00           N  
ATOM   4383  CA  ALA B  82      45.279  58.467  57.725  1.00 30.00           C  
ATOM   4384  C   ALA B  82      46.366  58.477  56.635  1.00 30.00           C  
ATOM   4385  O   ALA B  82      47.541  58.558  56.987  1.00 30.00           O  
ATOM   4386  CB  ALA B  82      45.049  57.050  58.256  1.00 30.00           C  
ATOM   4387  H   ALA B  82      43.267  58.355  57.090  1.00110.00           H  
ATOM   4388  HA  ALA B  82      45.637  59.077  58.557  1.00110.00           H  
ATOM   4389  HB1 ALA B  82      45.959  56.685  58.730  1.00110.00           H  
ATOM   4390  HB2 ALA B  82      44.262  57.031  59.011  1.00110.00           H  
ATOM   4391  HB3 ALA B  82      44.766  56.359  57.460  1.00110.00           H  
ATOM   4392  N   ALA B  83      45.968  58.434  55.349  1.00 30.00           N  
ATOM   4393  CA  ALA B  83      46.869  58.568  54.200  1.00 30.00           C  
ATOM   4394  C   ALA B  83      47.486  59.973  54.075  1.00 30.00           C  
ATOM   4395  O   ALA B  83      48.634  60.082  53.645  1.00 30.00           O  
ATOM   4396  CB  ALA B  83      46.126  58.204  52.908  1.00 30.00           C  
ATOM   4397  H   ALA B  83      44.984  58.345  55.133  1.00110.00           H  
ATOM   4398  HA  ALA B  83      47.682  57.851  54.329  1.00110.00           H  
ATOM   4399  HB1 ALA B  83      46.812  58.217  52.061  1.00110.00           H  
ATOM   4400  HB2 ALA B  83      45.694  57.207  52.957  1.00110.00           H  
ATOM   4401  HB3 ALA B  83      45.318  58.903  52.691  1.00110.00           H  
ATOM   4402  N   SER B  84      46.732  61.009  54.489  1.00 30.00           N  
ATOM   4403  CA  SER B  84      47.191  62.399  54.564  1.00 30.00           C  
ATOM   4404  C   SER B  84      48.287  62.600  55.630  1.00 30.00           C  
ATOM   4405  O   SER B  84      49.236  63.343  55.381  1.00 30.00           O  
ATOM   4406  CB  SER B  84      45.976  63.324  54.773  1.00 30.00           C  
ATOM   4407  OG  SER B  84      46.339  64.690  54.713  1.00110.00           O  
ATOM   4408  H   SER B  84      45.792  60.834  54.815  1.00110.00           H  
ATOM   4409  HA  SER B  84      47.625  62.656  53.600  1.00110.00           H  
ATOM   4410  HB2 SER B  84      45.224  63.140  54.004  1.00110.00           H  
ATOM   4411  HB3 SER B  84      45.498  63.132  55.734  1.00110.00           H  
ATOM   4412  HG  SER B  84      46.854  64.910  55.493  1.00110.00           H  
ATOM   4413  N   PHE B  85      48.153  61.897  56.768  1.00 30.00           N  
ATOM   4414  CA  PHE B  85      49.151  61.816  57.834  1.00 30.00           C  
ATOM   4415  C   PHE B  85      50.423  61.035  57.441  1.00 30.00           C  
ATOM   4416  O   PHE B  85      51.522  61.462  57.797  1.00 30.00           O  
ATOM   4417  CB  PHE B  85      48.465  61.323  59.134  1.00 30.00           C  
ATOM   4418  CG  PHE B  85      49.359  60.679  60.181  1.00 30.00           C  
ATOM   4419  CD1 PHE B  85      50.258  61.467  60.931  1.00 30.00           C  
ATOM   4420  CD2 PHE B  85      49.412  59.273  60.298  1.00 30.00           C  
ATOM   4421  CE1 PHE B  85      51.167  60.858  61.784  1.00 30.00           C  
ATOM   4422  CE2 PHE B  85      50.316  58.686  61.171  1.00 30.00           C  
ATOM   4423  CZ  PHE B  85      51.198  59.474  61.897  1.00 30.00           C  
ATOM   4424  H   PHE B  85      47.338  61.314  56.885  1.00110.00           H  
ATOM   4425  HA  PHE B  85      49.491  62.834  58.032  1.00110.00           H  
ATOM   4426  HB2 PHE B  85      47.967  62.171  59.605  1.00110.00           H  
ATOM   4427  HB3 PHE B  85      47.669  60.617  58.895  1.00110.00           H  
ATOM   4428  HD1 PHE B  85      50.260  62.542  60.823  1.00110.00           H  
ATOM   4429  HD2 PHE B  85      48.758  58.650  59.705  1.00110.00           H  
ATOM   4430  HE1 PHE B  85      51.866  61.459  62.347  1.00110.00           H  
ATOM   4431  HE2 PHE B  85      50.348  57.611  61.268  1.00110.00           H  
ATOM   4432  HZ  PHE B  85      51.921  59.004  62.542  1.00110.00           H  
ATOM   4433  N   MET B  86      50.253  59.920  56.711  1.00 30.00           N  
ATOM   4434  CA  MET B  86      51.342  59.051  56.261  1.00 30.00           C  
ATOM   4435  C   MET B  86      52.265  59.706  55.219  1.00 30.00           C  
ATOM   4436  O   MET B  86      53.473  59.482  55.293  1.00 30.00           O  
ATOM   4437  CB  MET B  86      50.764  57.716  55.754  1.00 30.00           C  
ATOM   4438  CG  MET B  86      50.356  56.776  56.896  1.00 30.00           C  
ATOM   4439  SD  MET B  86      49.413  55.313  56.396  1.00 30.00           S  
ATOM   4440  CE  MET B  86      50.665  54.420  55.436  1.00 30.00           C  
ATOM   4441  H   MET B  86      49.317  59.623  56.472  1.00110.00           H  
ATOM   4442  HA  MET B  86      51.971  58.834  57.127  1.00110.00           H  
ATOM   4443  HB2 MET B  86      49.907  57.898  55.106  1.00110.00           H  
ATOM   4444  HB3 MET B  86      51.505  57.207  55.138  1.00110.00           H  
ATOM   4445  HG2 MET B  86      51.249  56.435  57.413  1.00110.00           H  
ATOM   4446  HG3 MET B  86      49.763  57.313  57.635  1.00110.00           H  
ATOM   4447  HE1 MET B  86      50.263  53.472  55.084  1.00110.00           H  
ATOM   4448  HE2 MET B  86      50.977  54.998  54.566  1.00110.00           H  
ATOM   4449  HE3 MET B  86      51.539  54.214  56.054  1.00110.00           H  
ATOM   4450  N   ARG B  87      51.711  60.529  54.306  1.00 30.00           N  
ATOM   4451  CA  ARG B  87      52.513  61.300  53.350  1.00 30.00           C  
ATOM   4452  C   ARG B  87      53.226  62.509  53.989  1.00 30.00           C  
ATOM   4453  O   ARG B  87      54.219  62.965  53.427  1.00 30.00           O  
ATOM   4454  CB  ARG B  87      51.682  61.718  52.118  1.00 30.00           C  
ATOM   4455  CG  ARG B  87      50.618  62.819  52.328  1.00 30.00           C  
ATOM   4456  CD  ARG B  87      50.379  63.681  51.080  1.00 30.00           C  
ATOM   4457  NE  ARG B  87      51.530  64.543  50.782  1.00 30.00           N  
ATOM   4458  CZ  ARG B  87      51.793  65.740  51.329  1.00 30.00           C  
ATOM   4459  NH1 ARG B  87      50.952  66.308  52.204  1.00 30.00           N  
ATOM   4460  NH2 ARG B  87      52.923  66.371  50.989  1.00 30.00           N1+
ATOM   4461  H   ARG B  87      50.709  60.663  54.282  1.00110.00           H  
ATOM   4462  HA  ARG B  87      53.298  60.640  52.975  1.00110.00           H  
ATOM   4463  HB2 ARG B  87      52.403  62.071  51.383  1.00110.00           H  
ATOM   4464  HB3 ARG B  87      51.220  60.847  51.656  1.00110.00           H  
ATOM   4465  HG2 ARG B  87      49.699  62.435  52.761  1.00110.00           H  
ATOM   4466  HG3 ARG B  87      50.998  63.521  53.066  1.00110.00           H  
ATOM   4467  HD2 ARG B  87      50.372  63.006  50.225  1.00110.00           H  
ATOM   4468  HD3 ARG B  87      49.418  64.194  51.073  1.00110.00           H  
ATOM   4469  HE  ARG B  87      52.231  64.133  50.174  1.00110.00           H  
ATOM   4470 HH11 ARG B  87      51.155  67.213  52.603  1.00110.00           H  
ATOM   4471 HH12 ARG B  87      50.097  65.834  52.458  1.00110.00           H  
ATOM   4472 HH21 ARG B  87      53.148  67.274  51.380  1.00110.00           H  
ATOM   4473 HH22 ARG B  87      53.559  65.946  50.328  1.00110.00           H  
ATOM   4474  N   ASN B  88      52.711  63.005  55.129  1.00 30.00           N  
ATOM   4475  CA  ASN B  88      53.301  64.104  55.899  1.00 30.00           C  
ATOM   4476  C   ASN B  88      54.592  63.663  56.615  1.00 30.00           C  
ATOM   4477  O   ASN B  88      55.526  64.458  56.702  1.00 30.00           O  
ATOM   4478  CB  ASN B  88      52.263  64.660  56.903  1.00 30.00           C  
ATOM   4479  CG  ASN B  88      52.534  66.113  57.309  1.00 30.00           C  
ATOM   4480  OD1 ASN B  88      53.369  66.372  58.172  1.00 30.00           O  
ATOM   4481  ND2 ASN B  88      51.822  67.066  56.703  1.00 30.00           N  
ATOM   4482  H   ASN B  88      51.886  62.580  55.528  1.00110.00           H  
ATOM   4483  HA  ASN B  88      53.612  64.906  55.226  1.00110.00           H  
ATOM   4484  HB2 ASN B  88      51.273  64.637  56.450  1.00110.00           H  
ATOM   4485  HB3 ASN B  88      52.194  64.036  57.795  1.00110.00           H  
ATOM   4486 HD21 ASN B  88      51.972  68.034  56.948  1.00110.00           H  
ATOM   4487 HD22 ASN B  88      51.123  66.831  56.014  1.00110.00           H  
ATOM   4488  N   ALA B  89      54.638  62.396  57.064  1.00 30.00           N  
ATOM   4489  CA  ALA B  89      55.833  61.754  57.610  1.00 30.00           C  
ATOM   4490  C   ALA B  89      56.917  61.495  56.547  1.00 30.00           C  
ATOM   4491  O   ALA B  89      58.097  61.591  56.875  1.00 30.00           O  
ATOM   4492  CB  ALA B  89      55.425  60.452  58.315  1.00 30.00           C  
ATOM   4493  H   ALA B  89      53.820  61.809  56.974  1.00110.00           H  
ATOM   4494  HA  ALA B  89      56.264  62.420  58.361  1.00110.00           H  
ATOM   4495  HB1 ALA B  89      56.295  59.893  58.664  1.00110.00           H  
ATOM   4496  HB2 ALA B  89      54.801  60.660  59.184  1.00110.00           H  
ATOM   4497  HB3 ALA B  89      54.854  59.803  57.651  1.00110.00           H  
ATOM   4498  N   LEU B  90      56.505  61.206  55.301  1.00 30.00           N  
ATOM   4499  CA  LEU B  90      57.389  60.988  54.152  1.00 30.00           C  
ATOM   4500  C   LEU B  90      57.984  62.305  53.619  1.00 30.00           C  
ATOM   4501  O   LEU B  90      59.205  62.400  53.498  1.00 30.00           O  
ATOM   4502  CB  LEU B  90      56.604  60.249  53.047  1.00 30.00           C  
ATOM   4503  CG  LEU B  90      56.264  58.777  53.364  1.00 30.00           C  
ATOM   4504  CD1 LEU B  90      55.129  58.238  52.464  1.00 30.00           C  
ATOM   4505  CD2 LEU B  90      57.518  57.882  53.335  1.00 30.00           C  
ATOM   4506  H   LEU B  90      55.515  61.136  55.116  1.00110.00           H  
ATOM   4507  HA  LEU B  90      58.223  60.361  54.473  1.00110.00           H  
ATOM   4508  HB2 LEU B  90      55.679  60.797  52.883  1.00110.00           H  
ATOM   4509  HB3 LEU B  90      57.149  60.285  52.102  1.00110.00           H  
ATOM   4510  HG  LEU B  90      55.881  58.749  54.383  1.00110.00           H  
ATOM   4511 HD11 LEU B  90      54.264  57.957  53.065  1.00110.00           H  
ATOM   4512 HD12 LEU B  90      54.788  58.981  51.744  1.00110.00           H  
ATOM   4513 HD13 LEU B  90      55.419  57.356  51.894  1.00110.00           H  
ATOM   4514 HD21 LEU B  90      57.475  57.127  52.552  1.00110.00           H  
ATOM   4515 HD22 LEU B  90      58.434  58.448  53.164  1.00110.00           H  
ATOM   4516 HD23 LEU B  90      57.629  57.357  54.283  1.00110.00           H  
ATOM   4517  N   ALA B  91      57.119  63.296  53.334  1.00 30.00           N  
ATOM   4518  CA  ALA B  91      57.491  64.623  52.829  1.00 30.00           C  
ATOM   4519  C   ALA B  91      58.221  65.501  53.861  1.00 30.00           C  
ATOM   4520  O   ALA B  91      59.031  66.338  53.462  1.00 30.00           O  
ATOM   4521  CB  ALA B  91      56.231  65.352  52.332  1.00 30.00           C  
ATOM   4522  H   ALA B  91      56.127  63.136  53.458  1.00110.00           H  
ATOM   4523  HA  ALA B  91      58.161  64.482  51.979  1.00110.00           H  
ATOM   4524  HB1 ALA B  91      56.466  66.358  51.983  1.00110.00           H  
ATOM   4525  HB2 ALA B  91      55.766  64.829  51.499  1.00110.00           H  
ATOM   4526  HB3 ALA B  91      55.486  65.445  53.123  1.00110.00           H  
ATOM   4527  N   GLY B  92      57.927  65.298  55.155  1.00 30.00           N  
ATOM   4528  CA  GLY B  92      58.555  66.018  56.259  1.00 30.00           C  
ATOM   4529  C   GLY B  92      59.956  65.460  56.539  1.00 30.00           C  
ATOM   4530  O   GLY B  92      60.870  66.244  56.790  1.00 30.00           O  
ATOM   4531  H   GLY B  92      57.226  64.612  55.403  1.00110.00           H  
ATOM   4532  HA2 GLY B  92      58.609  67.086  56.040  1.00110.00           H  
ATOM   4533  HA3 GLY B  92      57.942  65.904  57.153  1.00110.00           H  
ATOM   4534  N   ALA B  93      60.133  64.127  56.453  1.00 30.00           N  
ATOM   4535  CA  ALA B  93      61.425  63.453  56.605  1.00 30.00           C  
ATOM   4536  C   ALA B  93      62.390  63.737  55.442  1.00 30.00           C  
ATOM   4537  O   ALA B  93      63.582  63.906  55.692  1.00 30.00           O  
ATOM   4538  CB  ALA B  93      61.207  61.947  56.797  1.00 30.00           C  
ATOM   4539  H   ALA B  93      59.344  63.531  56.247  1.00110.00           H  
ATOM   4540  HA  ALA B  93      61.886  63.831  57.518  1.00110.00           H  
ATOM   4541  HB1 ALA B  93      62.153  61.421  56.924  1.00110.00           H  
ATOM   4542  HB2 ALA B  93      60.617  61.752  57.692  1.00110.00           H  
ATOM   4543  HB3 ALA B  93      60.686  61.502  55.947  1.00110.00           H  
ATOM   4544  N   LEU B  94      61.856  63.856  54.213  1.00 30.00           N  
ATOM   4545  CA  LEU B  94      62.565  64.277  52.997  1.00 30.00           C  
ATOM   4546  C   LEU B  94      63.264  65.646  53.128  1.00 30.00           C  
ATOM   4547  O   LEU B  94      64.313  65.844  52.516  1.00 30.00           O  
ATOM   4548  CB  LEU B  94      61.543  64.252  51.832  1.00 30.00           C  
ATOM   4549  CG  LEU B  94      62.032  64.717  50.440  1.00110.00           C  
ATOM   4550  CD1 LEU B  94      63.130  63.798  49.865  1.00110.00           C  
ATOM   4551  CD2 LEU B  94      60.840  64.884  49.475  1.00110.00           C  
ATOM   4552  H   LEU B  94      60.867  63.678  54.098  1.00110.00           H  
ATOM   4553  HA  LEU B  94      63.350  63.547  52.805  1.00110.00           H  
ATOM   4554  HB2 LEU B  94      61.132  63.245  51.737  1.00110.00           H  
ATOM   4555  HB3 LEU B  94      60.704  64.882  52.121  1.00110.00           H  
ATOM   4556  HG  LEU B  94      62.459  65.715  50.538  1.00110.00           H  
ATOM   4557 HD11 LEU B  94      62.962  63.546  48.819  1.00110.00           H  
ATOM   4558 HD12 LEU B  94      64.105  64.282  49.922  1.00110.00           H  
ATOM   4559 HD13 LEU B  94      63.204  62.858  50.411  1.00110.00           H  
ATOM   4560 HD21 LEU B  94      60.889  65.842  48.957  1.00110.00           H  
ATOM   4561 HD22 LEU B  94      60.801  64.104  48.718  1.00110.00           H  
ATOM   4562 HD23 LEU B  94      59.884  64.855  49.998  1.00110.00           H  
ATOM   4563  N   ARG B  95      62.674  66.544  53.931  1.00 30.00           N  
ATOM   4564  CA  ARG B  95      63.152  67.904  54.178  1.00 30.00           C  
ATOM   4565  C   ARG B  95      63.845  68.050  55.548  1.00 30.00           C  
ATOM   4566  O   ARG B  95      64.328  69.143  55.844  1.00 30.00           O  
ATOM   4567  CB  ARG B  95      61.960  68.872  54.016  1.00 30.00           C  
ATOM   4568  CG  ARG B  95      61.371  68.848  52.591  1.00 30.00           C  
ATOM   4569  CD  ARG B  95      60.113  69.711  52.430  1.00 30.00           C  
ATOM   4570  NE  ARG B  95      59.698  69.795  51.021  1.00 30.00           N  
ATOM   4571  CZ  ARG B  95      59.151  68.814  50.280  1.00 30.00           C  
ATOM   4572  NH1 ARG B  95      58.855  67.613  50.799  1.00 30.00           N  
ATOM   4573  NH2 ARG B  95      58.889  69.040  48.987  1.00 30.00           N1+
ATOM   4574  H   ARG B  95      61.819  66.288  54.406  1.00110.00           H  
ATOM   4575  HA  ARG B  95      63.900  68.173  53.431  1.00110.00           H  
ATOM   4576  HB2 ARG B  95      61.184  68.627  54.743  1.00110.00           H  
ATOM   4577  HB3 ARG B  95      62.281  69.891  54.240  1.00110.00           H  
ATOM   4578  HG2 ARG B  95      62.120  69.108  51.843  1.00110.00           H  
ATOM   4579  HG3 ARG B  95      61.080  67.822  52.371  1.00110.00           H  
ATOM   4580  HD2 ARG B  95      59.282  69.260  52.973  1.00110.00           H  
ATOM   4581  HD3 ARG B  95      60.265  70.701  52.862  1.00110.00           H  
ATOM   4582  HE  ARG B  95      59.910  70.670  50.563  1.00110.00           H  
ATOM   4583 HH11 ARG B  95      58.452  66.887  50.225  1.00110.00           H  
ATOM   4584 HH12 ARG B  95      59.039  67.420  51.776  1.00110.00           H  
ATOM   4585 HH21 ARG B  95      58.479  68.315  48.414  1.00110.00           H  
ATOM   4586 HH22 ARG B  95      59.101  69.935  48.569  1.00110.00           H  
ATOM   4587  N   SER B  96      63.917  66.966  56.345  1.00 30.00           N  
ATOM   4588  CA  SER B  96      64.647  66.917  57.614  1.00 30.00           C  
ATOM   4589  C   SER B  96      66.149  66.657  57.396  1.00 30.00           C  
ATOM   4590  O   SER B  96      66.555  66.180  56.335  1.00 30.00           O  
ATOM   4591  CB  SER B  96      63.996  65.866  58.549  1.00 30.00           C  
ATOM   4592  OG  SER B  96      64.447  64.541  58.332  1.00 30.00           O  
ATOM   4593  H   SER B  96      63.516  66.095  56.029  1.00110.00           H  
ATOM   4594  HA  SER B  96      64.539  67.889  58.098  1.00110.00           H  
ATOM   4595  HB2 SER B  96      64.234  66.112  59.584  1.00110.00           H  
ATOM   4596  HB3 SER B  96      62.909  65.895  58.478  1.00110.00           H  
ATOM   4597  HG  SER B  96      64.146  64.248  57.465  1.00110.00           H  
ATOM   4598  N   ARG B  97      66.935  66.927  58.451  1.00 30.00           N  
ATOM   4599  CA  ARG B  97      68.366  66.614  58.546  1.00 30.00           C  
ATOM   4600  C   ARG B  97      68.678  65.100  58.554  1.00 30.00           C  
ATOM   4601  O   ARG B  97      69.814  64.730  58.257  1.00 30.00           O  
ATOM   4602  CB  ARG B  97      68.941  67.311  59.802  1.00 30.00           C  
ATOM   4603  CG  ARG B  97      68.331  66.848  61.146  1.00 30.00           C  
ATOM   4604  CD  ARG B  97      69.014  67.429  62.394  1.00 30.00           C  
ATOM   4605  NE  ARG B  97      69.059  68.898  62.397  1.00 30.00           N  
ATOM   4606  CZ  ARG B  97      70.099  69.656  62.007  1.00 30.00           C  
ATOM   4607  NH1 ARG B  97      71.251  69.107  61.596  1.00 30.00           N  
ATOM   4608  NH2 ARG B  97      69.985  70.990  62.039  1.00 30.00           N1+
ATOM   4609  H   ARG B  97      66.520  67.319  59.283  1.00110.00           H  
ATOM   4610  HA  ARG B  97      68.854  67.042  57.668  1.00110.00           H  
ATOM   4611  HB2 ARG B  97      70.022  67.161  59.828  1.00110.00           H  
ATOM   4612  HB3 ARG B  97      68.796  68.387  59.696  1.00110.00           H  
ATOM   4613  HG2 ARG B  97      67.249  66.972  61.196  1.00110.00           H  
ATOM   4614  HG3 ARG B  97      68.506  65.774  61.202  1.00110.00           H  
ATOM   4615  HD2 ARG B  97      68.331  67.224  63.218  1.00110.00           H  
ATOM   4616  HD3 ARG B  97      69.947  66.935  62.669  1.00110.00           H  
ATOM   4617  HE  ARG B  97      68.205  69.361  62.673  1.00110.00           H  
ATOM   4618 HH11 ARG B  97      72.027  69.687  61.311  1.00110.00           H  
ATOM   4619 HH12 ARG B  97      71.349  68.102  61.572  1.00110.00           H  
ATOM   4620 HH21 ARG B  97      70.758  71.575  61.758  1.00110.00           H  
ATOM   4621 HH22 ARG B  97      69.129  71.424  62.355  1.00110.00           H  
ATOM   4622  N   ASP B  98      67.684  64.267  58.910  1.00 30.00           N  
ATOM   4623  CA  ASP B  98      67.801  62.813  59.039  1.00 30.00           C  
ATOM   4624  C   ASP B  98      67.607  62.091  57.684  1.00 30.00           C  
ATOM   4625  O   ASP B  98      68.118  60.982  57.522  1.00 30.00           O  
ATOM   4626  CB  ASP B  98      66.796  62.302  60.105  1.00 30.00           C  
ATOM   4627  CG  ASP B  98      66.998  60.847  60.539  1.00110.00           C  
ATOM   4628  OD1 ASP B  98      68.169  60.418  60.619  1.00110.00           O  
ATOM   4629  OD2 ASP B  98      65.981  60.194  60.857  1.00110.00           O1-
ATOM   4630  H   ASP B  98      66.771  64.649  59.110  1.00110.00           H  
ATOM   4631  HA  ASP B  98      68.813  62.594  59.384  1.00110.00           H  
ATOM   4632  HB2 ASP B  98      66.849  62.923  61.000  1.00110.00           H  
ATOM   4633  HB3 ASP B  98      65.784  62.404  59.709  1.00110.00           H  
ATOM   4634  N   GLY B  99      66.891  62.721  56.736  1.00 30.00           N  
ATOM   4635  CA  GLY B  99      66.573  62.148  55.428  1.00 30.00           C  
ATOM   4636  C   GLY B  99      65.282  61.313  55.486  1.00 30.00           C  
ATOM   4637  O   GLY B  99      64.796  60.953  56.560  1.00 30.00           O  
ATOM   4638  H   GLY B  99      66.520  63.639  56.933  1.00110.00           H  
ATOM   4639  HA2 GLY B  99      66.444  62.966  54.719  1.00110.00           H  
ATOM   4640  HA3 GLY B  99      67.393  61.530  55.060  1.00110.00           H  
ATOM   4641  N   ALA B 100      64.717  61.037  54.297  1.00 30.00           N  
ATOM   4642  CA  ALA B 100      63.439  60.347  54.100  1.00 30.00           C  
ATOM   4643  C   ALA B 100      63.440  58.879  54.549  1.00 30.00           C  
ATOM   4644  O   ALA B 100      64.469  58.208  54.460  1.00 30.00           O  
ATOM   4645  CB  ALA B 100      63.059  60.415  52.611  1.00 30.00           C  
ATOM   4646  H   ALA B 100      65.173  61.355  53.455  1.00110.00           H  
ATOM   4647  HA  ALA B 100      62.679  60.879  54.668  1.00110.00           H  
ATOM   4648  HB1 ALA B 100      62.114  59.907  52.416  1.00110.00           H  
ATOM   4649  HB2 ALA B 100      62.936  61.443  52.280  1.00110.00           H  
ATOM   4650  HB3 ALA B 100      63.819  59.952  51.981  1.00110.00           H  
ATOM   4651  N   TYR B 101      62.243  58.392  54.920  1.00 30.00           N  
ATOM   4652  CA  TYR B 101      61.933  56.965  54.991  1.00 30.00           C  
ATOM   4653  C   TYR B 101      61.878  56.412  53.558  1.00 30.00           C  
ATOM   4654  O   TYR B 101      61.009  56.836  52.795  1.00 30.00           O  
ATOM   4655  CB  TYR B 101      60.567  56.744  55.678  1.00 30.00           C  
ATOM   4656  CG  TYR B 101      60.428  57.264  57.096  1.00 30.00           C  
ATOM   4657  CD1 TYR B 101      60.875  56.484  58.182  1.00 30.00           C  
ATOM   4658  CD2 TYR B 101      59.795  58.502  57.338  1.00 30.00           C  
ATOM   4659  CE1 TYR B 101      60.671  56.929  59.502  1.00 30.00           C  
ATOM   4660  CE2 TYR B 101      59.597  58.949  58.659  1.00 30.00           C  
ATOM   4661  CZ  TYR B 101      60.030  58.159  59.742  1.00 30.00           C  
ATOM   4662  OH  TYR B 101      59.828  58.580  61.023  1.00 30.00           O  
ATOM   4663  H   TYR B 101      61.449  59.014  54.970  1.00110.00           H  
ATOM   4664  HA  TYR B 101      62.709  56.452  55.563  1.00110.00           H  
ATOM   4665  HB2 TYR B 101      59.776  57.201  55.085  1.00110.00           H  
ATOM   4666  HB3 TYR B 101      60.340  55.676  55.694  1.00110.00           H  
ATOM   4667  HD1 TYR B 101      61.352  55.530  58.006  1.00110.00           H  
ATOM   4668  HD2 TYR B 101      59.441  59.104  56.513  1.00110.00           H  
ATOM   4669  HE1 TYR B 101      60.998  56.319  60.331  1.00110.00           H  
ATOM   4670  HE2 TYR B 101      59.102  59.893  58.835  1.00110.00           H  
ATOM   4671  HH  TYR B 101      59.395  59.434  61.080  1.00110.00           H  
ATOM   4672  N   LEU B 102      62.811  55.509  53.214  1.00 30.00           N  
ATOM   4673  CA  LEU B 102      62.910  54.875  51.898  1.00 30.00           C  
ATOM   4674  C   LEU B 102      61.874  53.741  51.781  1.00 30.00           C  
ATOM   4675  O   LEU B 102      62.223  52.567  51.914  1.00 30.00           O  
ATOM   4676  CB  LEU B 102      64.374  54.417  51.681  1.00 30.00           C  
ATOM   4677  CG  LEU B 102      64.696  53.879  50.265  1.00110.00           C  
ATOM   4678  CD1 LEU B 102      64.441  54.931  49.163  1.00110.00           C  
ATOM   4679  CD2 LEU B 102      66.129  53.308  50.209  1.00110.00           C  
ATOM   4680  H   LEU B 102      63.505  55.231  53.892  1.00110.00           H  
ATOM   4681  HA  LEU B 102      62.671  55.623  51.141  1.00110.00           H  
ATOM   4682  HB2 LEU B 102      65.042  55.254  51.891  1.00110.00           H  
ATOM   4683  HB3 LEU B 102      64.620  53.655  52.423  1.00110.00           H  
ATOM   4684  HG  LEU B 102      64.034  53.037  50.063  1.00110.00           H  
ATOM   4685 HD11 LEU B 102      65.214  54.932  48.396  1.00110.00           H  
ATOM   4686 HD12 LEU B 102      63.495  54.736  48.658  1.00110.00           H  
ATOM   4687 HD13 LEU B 102      64.391  55.943  49.567  1.00110.00           H  
ATOM   4688 HD21 LEU B 102      66.122  52.275  49.859  1.00110.00           H  
ATOM   4689 HD22 LEU B 102      66.783  53.871  49.544  1.00110.00           H  
ATOM   4690 HD23 LEU B 102      66.608  53.306  51.189  1.00110.00           H  
ATOM   4691  N   VAL B 103      60.604  54.136  51.594  1.00 30.00           N  
ATOM   4692  CA  VAL B 103      59.444  53.252  51.605  1.00 30.00           C  
ATOM   4693  C   VAL B 103      58.398  53.735  50.585  1.00 30.00           C  
ATOM   4694  O   VAL B 103      58.088  54.924  50.536  1.00 30.00           O  
ATOM   4695  CB  VAL B 103      58.770  53.182  53.007  1.00 30.00           C  
ATOM   4696  CG1 VAL B 103      59.698  52.599  54.083  1.00 30.00           C  
ATOM   4697  CG2 VAL B 103      58.130  54.484  53.528  1.00 30.00           C  
ATOM   4698  H   VAL B 103      60.398  55.123  51.524  1.00110.00           H  
ATOM   4699  HA  VAL B 103      59.761  52.249  51.320  1.00110.00           H  
ATOM   4700  HB  VAL B 103      57.951  52.474  52.901  1.00110.00           H  
ATOM   4701 HG11 VAL B 103      59.169  52.527  55.031  1.00110.00           H  
ATOM   4702 HG12 VAL B 103      60.048  51.602  53.813  1.00110.00           H  
ATOM   4703 HG13 VAL B 103      60.568  53.231  54.259  1.00110.00           H  
ATOM   4704 HG21 VAL B 103      57.793  54.373  54.557  1.00110.00           H  
ATOM   4705 HG22 VAL B 103      58.843  55.307  53.507  1.00110.00           H  
ATOM   4706 HG23 VAL B 103      57.251  54.772  52.952  1.00110.00           H  
ATOM   4707  N   ASN B 104      57.858  52.787  49.807  1.00 30.00           N  
ATOM   4708  CA  ASN B 104      56.792  53.013  48.832  1.00 30.00           C  
ATOM   4709  C   ASN B 104      55.598  52.161  49.277  1.00 30.00           C  
ATOM   4710  O   ASN B 104      55.691  50.934  49.264  1.00 30.00           O  
ATOM   4711  CB  ASN B 104      57.271  52.618  47.414  1.00 30.00           C  
ATOM   4712  CG  ASN B 104      58.450  53.440  46.883  1.00 30.00           C  
ATOM   4713  OD1 ASN B 104      58.630  54.599  47.247  1.00 30.00           O  
ATOM   4714  ND2 ASN B 104      59.252  52.845  45.997  1.00 30.00           N  
ATOM   4715  H   ASN B 104      58.166  51.827  49.907  1.00110.00           H  
ATOM   4716  HA  ASN B 104      56.477  54.059  48.814  1.00110.00           H  
ATOM   4717  HB2 ASN B 104      57.526  51.558  47.375  1.00110.00           H  
ATOM   4718  HB3 ASN B 104      56.453  52.770  46.714  1.00110.00           H  
ATOM   4719 HD21 ASN B 104      60.031  53.355  45.608  1.00110.00           H  
ATOM   4720 HD22 ASN B 104      59.080  51.897  45.697  1.00110.00           H  
ATOM   4721  N   CYS B 105      54.515  52.825  49.705  1.00 30.00           N  
ATOM   4722  CA  CYS B 105      53.374  52.177  50.351  1.00 30.00           C  
ATOM   4723  C   CYS B 105      52.202  52.028  49.372  1.00 30.00           C  
ATOM   4724  O   CYS B 105      51.868  52.986  48.675  1.00 30.00           O  
ATOM   4725  CB  CYS B 105      52.913  52.980  51.584  1.00 30.00           C  
ATOM   4726  SG  CYS B 105      54.190  52.942  52.872  1.00 30.00           S  
ATOM   4727  H   CYS B 105      54.497  53.833  49.666  1.00110.00           H  
ATOM   4728  HA  CYS B 105      53.654  51.182  50.699  1.00110.00           H  
ATOM   4729  HB2 CYS B 105      52.705  54.018  51.336  1.00110.00           H  
ATOM   4730  HB3 CYS B 105      51.993  52.566  51.995  1.00110.00           H  
ATOM   4731  HG  CYS B 105      53.567  53.777  53.709  1.00110.00           H  
ATOM   4732  N   LEU B 106      51.559  50.849  49.392  1.00 30.00           N  
ATOM   4733  CA  LEU B 106      50.194  50.667  48.900  1.00 30.00           C  
ATOM   4734  C   LEU B 106      49.308  50.521  50.141  1.00 30.00           C  
ATOM   4735  O   LEU B 106      49.239  49.432  50.716  1.00 30.00           O  
ATOM   4736  CB  LEU B 106      50.077  49.425  47.985  1.00 30.00           C  
ATOM   4737  CG  LEU B 106      50.661  49.583  46.568  1.00 30.00           C  
ATOM   4738  CD1 LEU B 106      50.525  48.267  45.788  1.00 30.00           C  
ATOM   4739  CD2 LEU B 106      50.062  50.762  45.775  1.00 30.00           C  
ATOM   4740  H   LEU B 106      51.926  50.093  49.954  1.00110.00           H  
ATOM   4741  HA  LEU B 106      49.860  51.544  48.348  1.00110.00           H  
ATOM   4742  HB2 LEU B 106      50.547  48.572  48.473  1.00110.00           H  
ATOM   4743  HB3 LEU B 106      49.022  49.162  47.878  1.00110.00           H  
ATOM   4744  HG  LEU B 106      51.726  49.769  46.685  1.00110.00           H  
ATOM   4745 HD11 LEU B 106      51.429  48.056  45.220  1.00110.00           H  
ATOM   4746 HD12 LEU B 106      50.347  47.417  46.446  1.00110.00           H  
ATOM   4747 HD13 LEU B 106      49.691  48.296  45.090  1.00110.00           H  
ATOM   4748 HD21 LEU B 106      49.891  50.513  44.728  1.00110.00           H  
ATOM   4749 HD22 LEU B 106      49.106  51.089  46.184  1.00110.00           H  
ATOM   4750 HD23 LEU B 106      50.742  51.614  45.787  1.00110.00           H  
ATOM   4751  N   LEU B 107      48.680  51.636  50.550  1.00 30.00           N  
ATOM   4752  CA  LEU B 107      47.778  51.674  51.696  1.00 30.00           C  
ATOM   4753  C   LEU B 107      46.375  51.225  51.270  1.00 30.00           C  
ATOM   4754  O   LEU B 107      45.736  51.903  50.468  1.00 30.00           O  
ATOM   4755  CB  LEU B 107      47.777  53.086  52.324  1.00 30.00           C  
ATOM   4756  CG  LEU B 107      46.938  53.207  53.621  1.00110.00           C  
ATOM   4757  CD1 LEU B 107      47.537  52.369  54.771  1.00110.00           C  
ATOM   4758  CD2 LEU B 107      46.721  54.679  54.019  1.00110.00           C  
ATOM   4759  H   LEU B 107      48.771  52.490  50.017  1.00110.00           H  
ATOM   4760  HA  LEU B 107      48.154  50.972  52.441  1.00110.00           H  
ATOM   4761  HB2 LEU B 107      48.804  53.393  52.533  1.00110.00           H  
ATOM   4762  HB3 LEU B 107      47.404  53.799  51.588  1.00110.00           H  
ATOM   4763  HG  LEU B 107      45.943  52.806  53.429  1.00110.00           H  
ATOM   4764 HD11 LEU B 107      47.856  52.978  55.613  1.00110.00           H  
ATOM   4765 HD12 LEU B 107      46.810  51.648  55.145  1.00110.00           H  
ATOM   4766 HD13 LEU B 107      48.416  51.808  54.459  1.00110.00           H  
ATOM   4767 HD21 LEU B 107      45.724  55.004  53.724  1.00110.00           H  
ATOM   4768 HD22 LEU B 107      46.793  54.843  55.093  1.00110.00           H  
ATOM   4769 HD23 LEU B 107      47.439  55.342  53.537  1.00110.00           H  
ATOM   4770  N   ALA B 108      45.929  50.105  51.848  1.00 30.00           N  
ATOM   4771  CA  ALA B 108      44.597  49.540  51.682  1.00 30.00           C  
ATOM   4772  C   ALA B 108      43.760  49.753  52.946  1.00 30.00           C  
ATOM   4773  O   ALA B 108      44.293  50.050  54.016  1.00 30.00           O  
ATOM   4774  CB  ALA B 108      44.750  48.043  51.398  1.00 30.00           C  
ATOM   4775  H   ALA B 108      46.512  49.640  52.532  1.00110.00           H  
ATOM   4776  HA  ALA B 108      44.076  50.009  50.846  1.00110.00           H  
ATOM   4777  HB1 ALA B 108      43.783  47.547  51.303  1.00110.00           H  
ATOM   4778  HB2 ALA B 108      45.288  47.893  50.463  1.00110.00           H  
ATOM   4779  HB3 ALA B 108      45.302  47.541  52.193  1.00110.00           H  
ATOM   4780  N   GLY B 109      42.447  49.572  52.788  1.00 30.00           N  
ATOM   4781  CA  GLY B 109      41.510  49.691  53.887  1.00 30.00           C  
ATOM   4782  C   GLY B 109      40.085  49.526  53.366  1.00 30.00           C  
ATOM   4783  O   GLY B 109      39.841  49.352  52.170  1.00 30.00           O  
ATOM   4784  H   GLY B 109      42.062  49.361  51.877  1.00110.00           H  
ATOM   4785  HA2 GLY B 109      41.725  48.928  54.628  1.00110.00           H  
ATOM   4786  HA3 GLY B 109      41.615  50.660  54.372  1.00110.00           H  
ATOM   4787  N   TYR B 110      39.143  49.600  54.311  1.00 30.00           N  
ATOM   4788  CA  TYR B 110      37.713  49.629  54.055  1.00 30.00           C  
ATOM   4789  C   TYR B 110      37.120  50.665  55.012  1.00 30.00           C  
ATOM   4790  O   TYR B 110      37.109  50.441  56.222  1.00 30.00           O  
ATOM   4791  CB  TYR B 110      37.115  48.212  54.222  1.00 30.00           C  
ATOM   4792  CG  TYR B 110      35.661  48.094  53.800  1.00 30.00           C  
ATOM   4793  CD1 TYR B 110      35.336  47.598  52.522  1.00 30.00           C  
ATOM   4794  CD2 TYR B 110      34.629  48.501  54.670  1.00 30.00           C  
ATOM   4795  CE1 TYR B 110      33.991  47.539  52.111  1.00 30.00           C  
ATOM   4796  CE2 TYR B 110      33.285  48.453  54.254  1.00 30.00           C  
ATOM   4797  CZ  TYR B 110      32.966  47.975  52.970  1.00 30.00           C  
ATOM   4798  OH  TYR B 110      31.668  47.918  52.556  1.00 30.00           O  
ATOM   4799  H   TYR B 110      39.417  49.733  55.276  1.00110.00           H  
ATOM   4800  HA  TYR B 110      37.523  49.964  53.033  1.00110.00           H  
ATOM   4801  HB2 TYR B 110      37.692  47.508  53.620  1.00110.00           H  
ATOM   4802  HB3 TYR B 110      37.217  47.867  55.251  1.00110.00           H  
ATOM   4803  HD1 TYR B 110      36.117  47.278  51.849  1.00110.00           H  
ATOM   4804  HD2 TYR B 110      34.869  48.873  55.653  1.00110.00           H  
ATOM   4805  HE1 TYR B 110      33.744  47.165  51.130  1.00110.00           H  
ATOM   4806  HE2 TYR B 110      32.503  48.787  54.920  1.00110.00           H  
ATOM   4807  HH  TYR B 110      31.032  48.002  53.278  1.00110.00           H  
ATOM   4808  N   ASP B 111      36.645  51.786  54.450  1.00 30.00           N  
ATOM   4809  CA  ASP B 111      35.960  52.852  55.184  1.00 30.00           C  
ATOM   4810  C   ASP B 111      34.570  52.387  55.647  1.00 30.00           C  
ATOM   4811  O   ASP B 111      33.885  51.683  54.905  1.00 30.00           O  
ATOM   4812  CB  ASP B 111      35.872  54.167  54.374  1.00 30.00           C  
ATOM   4813  CG  ASP B 111      37.222  54.703  53.875  1.00 30.00           C  
ATOM   4814  OD1 ASP B 111      37.189  55.495  52.908  1.00 30.00           O  
ATOM   4815  OD2 ASP B 111      38.252  54.418  54.527  1.00 30.00           O1-
ATOM   4816  H   ASP B 111      36.671  51.888  53.445  1.00110.00           H  
ATOM   4817  HA  ASP B 111      36.551  53.061  56.079  1.00110.00           H  
ATOM   4818  HB2 ASP B 111      35.246  53.983  53.500  1.00110.00           H  
ATOM   4819  HB3 ASP B 111      35.392  54.945  54.968  1.00110.00           H  
ATOM   4820  N   VAL B 112      34.207  52.773  56.879  1.00 30.00           N  
ATOM   4821  CA  VAL B 112      32.970  52.386  57.557  1.00 30.00           C  
ATOM   4822  C   VAL B 112      32.408  53.621  58.281  1.00 30.00           C  
ATOM   4823  O   VAL B 112      33.184  54.398  58.842  1.00 30.00           O  
ATOM   4824  CB  VAL B 112      33.228  51.268  58.619  1.00 30.00           C  
ATOM   4825  CG1 VAL B 112      32.002  50.902  59.485  1.00110.00           C  
ATOM   4826  CG2 VAL B 112      33.790  49.984  57.984  1.00110.00           C  
ATOM   4827  H   VAL B 112      34.821  53.371  57.414  1.00110.00           H  
ATOM   4828  HA  VAL B 112      32.228  52.042  56.834  1.00110.00           H  
ATOM   4829  HB  VAL B 112      33.995  51.628  59.307  1.00110.00           H  
ATOM   4830 HG11 VAL B 112      32.212  50.045  60.125  1.00110.00           H  
ATOM   4831 HG12 VAL B 112      31.714  51.715  60.150  1.00110.00           H  
ATOM   4832 HG13 VAL B 112      31.141  50.650  58.865  1.00110.00           H  
ATOM   4833 HG21 VAL B 112      33.927  49.196  58.724  1.00110.00           H  
ATOM   4834 HG22 VAL B 112      33.124  49.605  57.209  1.00110.00           H  
ATOM   4835 HG23 VAL B 112      34.766  50.163  57.536  1.00110.00           H  
ATOM   4836  N   ALA B 113      31.070  53.750  58.289  1.00 30.00           N  
ATOM   4837  CA  ALA B 113      30.335  54.761  59.050  1.00 30.00           C  
ATOM   4838  C   ALA B 113      30.476  54.522  60.564  1.00 30.00           C  
ATOM   4839  O   ALA B 113      29.937  53.542  61.080  1.00 30.00           O  
ATOM   4840  CB  ALA B 113      28.863  54.750  58.610  1.00 30.00           C  
ATOM   4841  H   ALA B 113      30.505  53.082  57.784  1.00110.00           H  
ATOM   4842  HA  ALA B 113      30.750  55.738  58.799  1.00110.00           H  
ATOM   4843  HB1 ALA B 113      28.281  55.486  59.165  1.00110.00           H  
ATOM   4844  HB2 ALA B 113      28.772  54.995  57.552  1.00110.00           H  
ATOM   4845  HB3 ALA B 113      28.401  53.774  58.766  1.00110.00           H  
ATOM   4846  N   ALA B 114      31.223  55.415  61.233  1.00 30.00           N  
ATOM   4847  CA  ALA B 114      31.558  55.356  62.659  1.00 30.00           C  
ATOM   4848  C   ALA B 114      30.374  55.632  63.606  1.00 30.00           C  
ATOM   4849  O   ALA B 114      30.476  55.318  64.792  1.00 30.00           O  
ATOM   4850  CB  ALA B 114      32.708  56.338  62.928  1.00 30.00           C  
ATOM   4851  H   ALA B 114      31.607  56.208  60.726  1.00110.00           H  
ATOM   4852  HA  ALA B 114      31.916  54.348  62.874  1.00110.00           H  
ATOM   4853  HB1 ALA B 114      33.028  56.304  63.970  1.00110.00           H  
ATOM   4854  HB2 ALA B 114      33.578  56.098  62.315  1.00110.00           H  
ATOM   4855  HB3 ALA B 114      32.419  57.366  62.703  1.00110.00           H  
ATOM   4856  N   SER B 115      29.282  56.197  63.071  1.00 30.00           N  
ATOM   4857  CA  SER B 115      28.024  56.459  63.767  1.00 30.00           C  
ATOM   4858  C   SER B 115      26.874  56.525  62.747  1.00 30.00           C  
ATOM   4859  O   SER B 115      27.117  56.538  61.539  1.00 30.00           O  
ATOM   4860  CB  SER B 115      28.154  57.738  64.632  1.00 30.00           C  
ATOM   4861  OG  SER B 115      28.175  58.921  63.857  1.00 30.00           O  
ATOM   4862  H   SER B 115      29.275  56.405  62.083  1.00110.00           H  
ATOM   4863  HA  SER B 115      27.821  55.612  64.425  1.00110.00           H  
ATOM   4864  HB2 SER B 115      27.308  57.809  65.316  1.00110.00           H  
ATOM   4865  HB3 SER B 115      29.046  57.703  65.257  1.00110.00           H  
ATOM   4866  HG  SER B 115      29.020  58.974  63.402  1.00110.00           H  
ATOM   4867  N   SER B 116      25.635  56.603  63.263  1.00 30.00           N  
ATOM   4868  CA  SER B 116      24.417  56.835  62.477  1.00 30.00           C  
ATOM   4869  C   SER B 116      24.392  58.218  61.786  1.00 30.00           C  
ATOM   4870  O   SER B 116      23.736  58.360  60.754  1.00 30.00           O  
ATOM   4871  CB  SER B 116      23.197  56.640  63.404  1.00 30.00           C  
ATOM   4872  OG  SER B 116      21.969  56.736  62.710  1.00110.00           O  
ATOM   4873  H   SER B 116      25.513  56.580  64.265  1.00110.00           H  
ATOM   4874  HA  SER B 116      24.380  56.074  61.695  1.00110.00           H  
ATOM   4875  HB2 SER B 116      23.237  55.660  63.879  1.00110.00           H  
ATOM   4876  HB3 SER B 116      23.201  57.381  64.205  1.00110.00           H  
ATOM   4877  HG  SER B 116      21.870  57.636  62.388  1.00110.00           H  
ATOM   4878  N   ASP B 117      25.115  59.192  62.364  1.00 30.00           N  
ATOM   4879  CA  ASP B 117      25.238  60.570  61.881  1.00 30.00           C  
ATOM   4880  C   ASP B 117      26.406  60.754  60.890  1.00 30.00           C  
ATOM   4881  O   ASP B 117      26.475  61.809  60.259  1.00 30.00           O  
ATOM   4882  CB  ASP B 117      25.378  61.591  63.041  1.00 30.00           C  
ATOM   4883  CG  ASP B 117      24.377  61.440  64.196  1.00 30.00           C  
ATOM   4884  OD1 ASP B 117      23.279  60.885  63.966  1.00 30.00           O  
ATOM   4885  OD2 ASP B 117      24.706  61.954  65.287  1.00 30.00           O1-
ATOM   4886  H   ASP B 117      25.628  58.984  63.208  1.00110.00           H  
ATOM   4887  HA  ASP B 117      24.327  60.826  61.336  1.00110.00           H  
ATOM   4888  HB2 ASP B 117      26.379  61.493  63.464  1.00110.00           H  
ATOM   4889  HB3 ASP B 117      25.285  62.606  62.651  1.00110.00           H  
ATOM   4890  N   ASP B 118      27.306  59.756  60.777  1.00 30.00           N  
ATOM   4891  CA  ASP B 118      28.501  59.802  59.931  1.00 30.00           C  
ATOM   4892  C   ASP B 118      28.115  59.716  58.439  1.00 30.00           C  
ATOM   4893  O   ASP B 118      27.397  58.795  58.045  1.00 30.00           O  
ATOM   4894  CB  ASP B 118      29.512  58.697  60.331  1.00 30.00           C  
ATOM   4895  CG  ASP B 118      30.918  58.846  59.730  1.00 30.00           C  
ATOM   4896  OD1 ASP B 118      31.195  59.888  59.097  1.00 30.00           O  
ATOM   4897  OD2 ASP B 118      31.718  57.912  59.947  1.00 30.00           O1-
ATOM   4898  H   ASP B 118      27.172  58.909  61.310  1.00110.00           H  
ATOM   4899  HA  ASP B 118      28.970  60.772  60.113  1.00110.00           H  
ATOM   4900  HB2 ASP B 118      29.620  58.690  61.415  1.00110.00           H  
ATOM   4901  HB3 ASP B 118      29.116  57.727  60.029  1.00110.00           H  
ATOM   4902  N   ASP B 119      28.617  60.684  57.658  1.00 30.00           N  
ATOM   4903  CA  ASP B 119      28.362  60.856  56.225  1.00 30.00           C  
ATOM   4904  C   ASP B 119      29.490  60.287  55.336  1.00 30.00           C  
ATOM   4905  O   ASP B 119      29.359  60.361  54.113  1.00 30.00           O  
ATOM   4906  CB  ASP B 119      28.035  62.332  55.850  1.00 30.00           C  
ATOM   4907  CG  ASP B 119      28.946  63.420  56.443  1.00 30.00           C  
ATOM   4908  OD1 ASP B 119      30.063  63.088  56.899  1.00 30.00           O  
ATOM   4909  OD2 ASP B 119      28.521  64.594  56.374  1.00 30.00           O1-
ATOM   4910  H   ASP B 119      29.232  61.378  58.065  1.00110.00           H  
ATOM   4911  HA  ASP B 119      27.475  60.275  55.965  1.00110.00           H  
ATOM   4912  HB2 ASP B 119      28.013  62.459  54.767  1.00110.00           H  
ATOM   4913  HB3 ASP B 119      27.026  62.533  56.212  1.00110.00           H  
ATOM   4914  N   ILE B 120      30.559  59.726  55.937  1.00 30.00           N  
ATOM   4915  CA  ILE B 120      31.692  59.092  55.246  1.00 30.00           C  
ATOM   4916  C   ILE B 120      31.256  57.971  54.281  1.00 30.00           C  
ATOM   4917  O   ILE B 120      30.451  57.117  54.656  1.00 30.00           O  
ATOM   4918  CB  ILE B 120      32.748  58.540  56.262  1.00 30.00           C  
ATOM   4919  CG1 ILE B 120      33.566  59.711  56.854  1.00110.00           C  
ATOM   4920  CG2 ILE B 120      33.708  57.442  55.730  1.00110.00           C  
ATOM   4921  CD1 ILE B 120      34.366  59.351  58.117  1.00110.00           C  
ATOM   4922  H   ILE B 120      30.606  59.727  56.948  1.00110.00           H  
ATOM   4923  HA  ILE B 120      32.166  59.877  54.654  1.00110.00           H  
ATOM   4924  HB  ILE B 120      32.191  58.085  57.084  1.00110.00           H  
ATOM   4925 HG12 ILE B 120      34.245  60.097  56.094  1.00110.00           H  
ATOM   4926 HG13 ILE B 120      32.902  60.541  57.098  1.00110.00           H  
ATOM   4927 HG21 ILE B 120      34.455  57.167  56.474  1.00110.00           H  
ATOM   4928 HG22 ILE B 120      33.183  56.519  55.483  1.00110.00           H  
ATOM   4929 HG23 ILE B 120      34.239  57.773  54.837  1.00110.00           H  
ATOM   4930 HD11 ILE B 120      34.269  60.132  58.872  1.00110.00           H  
ATOM   4931 HD12 ILE B 120      34.020  58.421  58.568  1.00110.00           H  
ATOM   4932 HD13 ILE B 120      35.426  59.237  57.894  1.00110.00           H  
ATOM   4933  N   ALA B 121      31.825  58.010  53.063  1.00 30.00           N  
ATOM   4934  CA  ALA B 121      31.615  57.035  51.996  1.00 30.00           C  
ATOM   4935  C   ALA B 121      32.149  55.649  52.387  1.00 30.00           C  
ATOM   4936  O   ALA B 121      33.356  55.417  52.325  1.00 30.00           O  
ATOM   4937  CB  ALA B 121      32.278  57.555  50.710  1.00 30.00           C
[truncated: 113,250 more chars]
