# Supplementary material for: Structure-Guided Design and Synthesis of a Pyridazinone Series of Trypanosoma cruzi Proteasome Inhibitors
Source: J Med Chem. 2023 Jul 28;66(15):10413–31. doi: 10.1021/acs.jmedchem.3c00582 (PMC10424187; doi:10.1021/acs.jmedchem.3c00582)
Supplement: Supplementary file 5 — jm3c00582_si_005.pdb [file jm3c00582_si_005.pdb]

TITLE     DDD02094316
REMARK   4      COMPLIES WITH FORMAT V. 3.0, 1-DEC-2006
REMARK 888
REMARK 888 WRITTEN BY MAESTRO (A PRODUCT OF SCHRODINGER, LLC)
ATOM      1  N   THR A   1      85.406  37.831  58.188  1.00 30.00           N1+
ATOM      2  CA  THR A   1      84.710  37.440  59.462  1.00 30.00           C  
ATOM      3  C   THR A   1      83.605  36.439  59.055  1.00 30.00           C  
ATOM      4  O   THR A   1      83.029  36.539  57.971  1.00 30.00           O  
ATOM      5  CB  THR A   1      84.036  38.656  60.172  1.00 30.00           C  
ATOM      6  OG1 THR A   1      85.043  39.567  60.568  1.00 30.00           O  
ATOM      7  CG2 THR A   1      83.182  38.346  61.421  1.00 30.00           C  
ATOM      8  H1  THR A   1      86.180  38.438  58.415  1.00110.00           H  
ATOM      9  H2  THR A   1      85.747  37.005  57.711  1.00110.00           H  
ATOM     10  H3  THR A   1      84.760  38.317  57.581  1.00110.00           H  
ATOM     11  HA  THR A   1      85.474  36.963  60.078  1.00110.00           H  
ATOM     12  HB  THR A   1      83.401  39.187  59.460  1.00110.00           H  
ATOM     13  HG1 THR A   1      84.626  40.336  60.963  1.00110.00           H  
ATOM     14 HG21 THR A   1      82.902  39.255  61.947  1.00110.00           H  
ATOM     15 HG22 THR A   1      82.254  37.839  61.155  1.00110.00           H  
ATOM     16 HG23 THR A   1      83.711  37.714  62.130  1.00110.00           H  
ATOM     17  N   THR A   2      83.316  35.503  59.972  1.00 30.00           N  
ATOM     18  CA  THR A   2      82.174  34.596  59.897  1.00 30.00           C  
ATOM     19  C   THR A   2      81.577  34.459  61.302  1.00 30.00           C  
ATOM     20  O   THR A   2      82.298  34.147  62.248  1.00 30.00           O  
ATOM     21  CB  THR A   2      82.541  33.176  59.407  1.00 30.00           C  
ATOM     22  OG1 THR A   2      83.316  33.269  58.233  1.00 30.00           O  
ATOM     23  CG2 THR A   2      81.304  32.322  59.081  1.00 30.00           C  
ATOM     24  H   THR A   2      83.841  35.465  60.840  1.00110.00           H  
ATOM     25  HA  THR A   2      81.413  35.014  59.234  1.00110.00           H  
ATOM     26  HB  THR A   2      83.149  32.662  60.154  1.00110.00           H  
ATOM     27  HG1 THR A   2      84.184  33.606  58.474  1.00110.00           H  
ATOM     28 HG21 THR A   2      81.586  31.287  58.905  1.00110.00           H  
ATOM     29 HG22 THR A   2      80.574  32.315  59.888  1.00110.00           H  
ATOM     30 HG23 THR A   2      80.792  32.689  58.189  1.00110.00           H  
ATOM     31  N   THR A   3      80.274  34.727  61.418  1.00 30.00           N  
ATOM     32  CA  THR A   3      79.590  34.895  62.693  1.00 30.00           C  
ATOM     33  C   THR A   3      78.131  34.487  62.460  1.00 30.00           C  
ATOM     34  O   THR A   3      77.429  35.181  61.734  1.00 30.00           O  
ATOM     35  CB  THR A   3      79.722  36.385  63.132  1.00 30.00           C  
ATOM     36  OG1 THR A   3      80.979  36.562  63.757  1.00 30.00           O  
ATOM     37  CG2 THR A   3      78.651  36.944  64.074  1.00 30.00           C  
ATOM     38  H   THR A   3      79.741  34.990  60.599  1.00110.00           H  
ATOM     39  HA  THR A   3      80.014  34.237  63.451  1.00110.00           H  
ATOM     40  HB  THR A   3      79.731  37.023  62.246  1.00110.00           H  
ATOM     41  HG1 THR A   3      81.664  36.268  63.151  1.00110.00           H  
ATOM     42 HG21 THR A   3      78.949  37.922  64.453  1.00110.00           H  
ATOM     43 HG22 THR A   3      77.708  37.092  63.554  1.00110.00           H  
ATOM     44 HG23 THR A   3      78.474  36.281  64.921  1.00110.00           H  
ATOM     45  N   LEU A   4      77.714  33.347  63.033  1.00 30.00           N  
ATOM     46  CA  LEU A   4      76.421  32.711  62.762  1.00 30.00           C  
ATOM     47  C   LEU A   4      75.654  32.395  64.049  1.00 30.00           C  
ATOM     48  O   LEU A   4      76.255  32.249  65.112  1.00 30.00           O  
ATOM     49  CB  LEU A   4      76.652  31.471  61.860  1.00 30.00           C  
ATOM     50  CG  LEU A   4      77.269  30.207  62.521  1.00 30.00           C  
ATOM     51  CD1 LEU A   4      76.264  29.377  63.353  1.00 30.00           C  
ATOM     52  CD2 LEU A   4      77.942  29.315  61.462  1.00 30.00           C  
ATOM     53  H   LEU A   4      78.326  32.848  63.668  1.00110.00           H  
ATOM     54  HA  LEU A   4      75.785  33.407  62.217  1.00110.00           H  
ATOM     55  HB2 LEU A   4      75.713  31.192  61.385  1.00110.00           H  
ATOM     56  HB3 LEU A   4      77.287  31.799  61.037  1.00110.00           H  
ATOM     57  HG  LEU A   4      78.062  30.542  63.189  1.00110.00           H  
ATOM     58 HD11 LEU A   4      76.339  28.310  63.148  1.00110.00           H  
ATOM     59 HD12 LEU A   4      76.444  29.503  64.421  1.00110.00           H  
ATOM     60 HD13 LEU A   4      75.230  29.661  63.157  1.00110.00           H  
ATOM     61 HD21 LEU A   4      78.807  28.805  61.882  1.00110.00           H  
ATOM     62 HD22 LEU A   4      77.258  28.553  61.091  1.00110.00           H  
ATOM     63 HD23 LEU A   4      78.291  29.879  60.598  1.00110.00           H  
ATOM     64  N   GLY A   5      74.329  32.260  63.904  1.00 30.00           N  
ATOM     65  CA  GLY A   5      73.451  31.809  64.973  1.00 30.00           C  
ATOM     66  C   GLY A   5      72.201  31.185  64.353  1.00 30.00           C  
ATOM     67  O   GLY A   5      71.792  31.566  63.256  1.00 30.00           O  
ATOM     68  H   GLY A   5      73.906  32.387  62.994  1.00110.00           H  
ATOM     69  HA2 GLY A   5      73.966  31.071  65.583  1.00110.00           H  
ATOM     70  HA3 GLY A   5      73.163  32.650  65.602  1.00110.00           H  
ATOM     71  N   PHE A   6      71.569  30.250  65.081  1.00 30.00           N  
ATOM     72  CA  PHE A   6      70.309  29.627  64.676  1.00 30.00           C  
ATOM     73  C   PHE A   6      69.528  29.100  65.888  1.00 30.00           C  
ATOM     74  O   PHE A   6      70.124  28.612  66.846  1.00 30.00           O  
ATOM     75  CB  PHE A   6      70.545  28.550  63.592  1.00 30.00           C  
ATOM     76  CG  PHE A   6      71.269  27.277  63.990  1.00 30.00           C  
ATOM     77  CD1 PHE A   6      70.581  26.243  64.658  1.00 30.00           C  
ATOM     78  CD2 PHE A   6      72.657  27.153  63.779  1.00 30.00           C  
ATOM     79  CE1 PHE A   6      71.246  25.083  65.015  1.00 30.00           C  
ATOM     80  CE2 PHE A   6      73.303  25.975  64.128  1.00 30.00           C  
ATOM     81  CZ  PHE A   6      72.597  24.943  64.729  1.00 30.00           C  
ATOM     82  H   PHE A   6      71.939  29.971  65.981  1.00110.00           H  
ATOM     83  HA  PHE A   6      69.695  30.404  64.222  1.00110.00           H  
ATOM     84  HB2 PHE A   6      69.581  28.246  63.184  1.00110.00           H  
ATOM     85  HB3 PHE A   6      71.080  28.997  62.757  1.00110.00           H  
ATOM     86  HD1 PHE A   6      69.531  26.347  64.883  1.00110.00           H  
ATOM     87  HD2 PHE A   6      73.209  27.955  63.312  1.00110.00           H  
ATOM     88  HE1 PHE A   6      70.708  24.288  65.509  1.00110.00           H  
ATOM     89  HE2 PHE A   6      74.355  25.853  63.919  1.00110.00           H  
ATOM     90  HZ  PHE A   6      73.099  24.024  64.977  1.00110.00           H  
ATOM     91  N   HIS A   7      68.194  29.179  65.771  1.00 30.00           N  
ATOM     92  CA  HIS A   7      67.201  28.592  66.667  1.00 30.00           C  
ATOM     93  C   HIS A   7      66.939  27.127  66.276  1.00 30.00           C  
ATOM     94  O   HIS A   7      66.908  26.813  65.088  1.00 30.00           O  
ATOM     95  CB  HIS A   7      65.916  29.451  66.571  1.00 30.00           C  
ATOM     96  CG  HIS A   7      64.644  28.832  67.104  1.00110.00           C  
ATOM     97  ND1 HIS A   7      64.250  28.911  68.429  1.00110.00           N  
ATOM     98  CD2 HIS A   7      63.653  28.118  66.467  1.00110.00           C  
ATOM     99  CE1 HIS A   7      63.092  28.251  68.531  1.00110.00           C  
ATOM    100  NE2 HIS A   7      62.671  27.738  67.382  1.00110.00           N  
ATOM    101  H   HIS A   7      67.817  29.563  64.914  1.00110.00           H  
ATOM    102  HA  HIS A   7      67.566  28.604  67.693  1.00110.00           H  
ATOM    103  HB2 HIS A   7      66.076  30.402  67.080  1.00110.00           H  
ATOM    104  HB3 HIS A   7      65.723  29.703  65.529  1.00110.00           H  
ATOM    105  HD1 HIS A   7      64.729  29.393  69.177  1.00110.00           H  
ATOM    106  HD2 HIS A   7      63.578  27.837  65.427  1.00110.00           H  
ATOM    107  HE1 HIS A   7      62.538  28.148  69.451  1.00110.00           H  
ATOM    108  N   PHE A   8      66.709  26.277  67.285  1.00 30.00           N  
ATOM    109  CA  PHE A   8      66.368  24.860  67.143  1.00 30.00           C  
ATOM    110  C   PHE A   8      65.587  24.409  68.397  1.00 30.00           C  
ATOM    111  O   PHE A   8      65.201  25.241  69.220  1.00 30.00           O  
ATOM    112  CB  PHE A   8      67.656  24.042  66.838  1.00 30.00           C  
ATOM    113  CG  PHE A   8      68.582  23.727  68.005  1.00 30.00           C  
ATOM    114  CD1 PHE A   8      68.693  22.406  68.490  1.00 30.00           C  
ATOM    115  CD2 PHE A   8      69.296  24.755  68.656  1.00 30.00           C  
ATOM    116  CE1 PHE A   8      69.524  22.126  69.566  1.00 30.00           C  
ATOM    117  CE2 PHE A   8      70.092  24.459  69.753  1.00 30.00           C  
ATOM    118  CZ  PHE A   8      70.218  23.151  70.198  1.00 30.00           C  
ATOM    119  H   PHE A   8      66.731  26.617  68.239  1.00110.00           H  
ATOM    120  HA  PHE A   8      65.686  24.760  66.296  1.00110.00           H  
ATOM    121  HB2 PHE A   8      67.370  23.101  66.369  1.00110.00           H  
ATOM    122  HB3 PHE A   8      68.245  24.552  66.077  1.00110.00           H  
ATOM    123  HD1 PHE A   8      68.135  21.606  68.024  1.00110.00           H  
ATOM    124  HD2 PHE A   8      69.219  25.776  68.312  1.00110.00           H  
ATOM    125  HE1 PHE A   8      69.615  21.111  69.923  1.00110.00           H  
ATOM    126  HE2 PHE A   8      70.622  25.251  70.260  1.00110.00           H  
ATOM    127  HZ  PHE A   8      70.850  22.933  71.046  1.00110.00           H  
ATOM    128  N   ASP A   9      65.334  23.093  68.502  1.00 30.00           N  
ATOM    129  CA  ASP A   9      64.588  22.439  69.586  1.00 30.00           C  
ATOM    130  C   ASP A   9      65.210  22.664  70.985  1.00 30.00           C  
ATOM    131  O   ASP A   9      64.475  22.929  71.936  1.00 30.00           O  
ATOM    132  CB  ASP A   9      64.416  20.930  69.270  1.00 30.00           C  
ATOM    133  CG  ASP A   9      63.546  20.131  70.249  1.00110.00           C  
ATOM    134  OD1 ASP A   9      62.573  20.712  70.779  1.00110.00           O  
ATOM    135  OD2 ASP A   9      63.822  18.918  70.379  1.00110.00           O1-
ATOM    136  H   ASP A   9      65.653  22.473  67.769  1.00110.00           H  
ATOM    137  HA  ASP A   9      63.597  22.897  69.596  1.00110.00           H  
ATOM    138  HB2 ASP A   9      63.974  20.807  68.282  1.00110.00           H  
ATOM    139  HB3 ASP A   9      65.404  20.468  69.235  1.00110.00           H  
ATOM    140  N   GLY A  10      66.547  22.571  71.079  1.00 30.00           N  
ATOM    141  CA  GLY A  10      67.297  22.651  72.335  1.00 30.00           C  
ATOM    142  C   GLY A  10      67.602  24.090  72.787  1.00 30.00           C  
ATOM    143  O   GLY A  10      68.283  24.249  73.801  1.00 30.00           O  
ATOM    144  H   GLY A  10      67.081  22.376  70.244  1.00110.00           H  
ATOM    145  HA2 GLY A  10      66.758  22.134  73.131  1.00110.00           H  
ATOM    146  HA3 GLY A  10      68.240  22.118  72.208  1.00110.00           H  
ATOM    147  N   GLY A  11      67.125  25.120  72.067  1.00 30.00           N  
ATOM    148  CA  GLY A  11      67.382  26.525  72.369  1.00 30.00           C  
ATOM    149  C   GLY A  11      67.969  27.175  71.119  1.00 30.00           C  
ATOM    150  O   GLY A  11      67.393  27.057  70.038  1.00 30.00           O  
ATOM    151  H   GLY A  11      66.568  24.930  71.244  1.00110.00           H  
ATOM    152  HA2 GLY A  11      66.438  27.011  72.605  1.00110.00           H  
ATOM    153  HA3 GLY A  11      68.040  26.666  73.228  1.00110.00           H  
ATOM    154  N   ILE A  12      69.089  27.894  71.278  1.00 30.00           N  
ATOM    155  CA  ILE A  12      69.824  28.549  70.194  1.00 30.00           C  
ATOM    156  C   ILE A  12      71.317  28.199  70.302  1.00 30.00           C  
ATOM    157  O   ILE A  12      71.847  28.133  71.409  1.00 30.00           O  
ATOM    158  CB  ILE A  12      69.621  30.102  70.226  1.00 30.00           C  
ATOM    159  CG1 ILE A  12      68.238  30.495  69.668  1.00 30.00           C  
ATOM    160  CG2 ILE A  12      70.704  30.963  69.533  1.00 30.00           C  
ATOM    161  CD1 ILE A  12      67.658  31.752  70.317  1.00 30.00           C  
ATOM    162  H   ILE A  12      69.519  27.950  72.192  1.00110.00           H  
ATOM    163  HA  ILE A  12      69.472  28.166  69.237  1.00110.00           H  
ATOM    164  HB  ILE A  12      69.618  30.399  71.274  1.00110.00           H  
ATOM    165 HG12 ILE A  12      68.296  30.634  68.588  1.00110.00           H  
ATOM    166 HG13 ILE A  12      67.518  29.694  69.823  1.00110.00           H  
ATOM    167 HG21 ILE A  12      70.438  32.018  69.542  1.00110.00           H  
ATOM    168 HG22 ILE A  12      71.674  30.886  70.025  1.00110.00           H  
ATOM    169 HG23 ILE A  12      70.827  30.678  68.489  1.00110.00           H  
ATOM    170 HD11 ILE A  12      66.715  32.006  69.838  1.00110.00           H  
ATOM    171 HD12 ILE A  12      67.463  31.598  71.378  1.00110.00           H  
ATOM    172 HD13 ILE A  12      68.323  32.610  70.219  1.00110.00           H  
ATOM    173  N   ILE A  13      71.970  28.017  69.145  1.00 30.00           N  
ATOM    174  CA  ILE A  13      73.427  27.940  69.029  1.00 30.00           C  
ATOM    175  C   ILE A  13      73.928  29.270  68.446  1.00 30.00           C  
ATOM    176  O   ILE A  13      73.260  29.839  67.583  1.00 30.00           O  
ATOM    177  CB  ILE A  13      73.873  26.789  68.079  1.00 30.00           C  
ATOM    178  CG1 ILE A  13      73.335  25.421  68.542  1.00 30.00           C  
ATOM    179  CG2 ILE A  13      75.401  26.699  67.867  1.00 30.00           C  
ATOM    180  CD1 ILE A  13      73.654  25.048  69.997  1.00 30.00           C  
ATOM    181  H   ILE A  13      71.463  28.093  68.272  1.00110.00           H  
ATOM    182  HA  ILE A  13      73.885  27.797  70.008  1.00110.00           H  
ATOM    183  HB  ILE A  13      73.434  26.973  67.097  1.00110.00           H  
ATOM    184 HG12 ILE A  13      72.256  25.401  68.399  1.00110.00           H  
ATOM    185 HG13 ILE A  13      73.720  24.647  67.884  1.00110.00           H  
ATOM    186 HG21 ILE A  13      75.659  25.813  67.289  1.00110.00           H  
ATOM    187 HG22 ILE A  13      75.796  27.555  67.321  1.00110.00           H  
ATOM    188 HG23 ILE A  13      75.936  26.632  68.814  1.00110.00           H  
ATOM    189 HD11 ILE A  13      73.524  23.978  70.163  1.00110.00           H  
ATOM    190 HD12 ILE A  13      74.676  25.306  70.269  1.00110.00           H  
ATOM    191 HD13 ILE A  13      72.994  25.570  70.686  1.00110.00           H  
ATOM    192  N   LEU A  14      75.092  29.729  68.926  1.00 30.00           N  
ATOM    193  CA  LEU A  14      75.757  30.945  68.465  1.00 30.00           C  
ATOM    194  C   LEU A  14      77.256  30.638  68.360  1.00 30.00           C  
ATOM    195  O   LEU A  14      77.841  30.197  69.348  1.00 30.00           O  
ATOM    196  CB  LEU A  14      75.437  32.090  69.458  1.00 30.00           C  
ATOM    197  CG  LEU A  14      75.834  33.508  68.986  1.00110.00           C  
ATOM    198  CD1 LEU A  14      74.981  33.966  67.783  1.00110.00           C  
ATOM    199  CD2 LEU A  14      75.771  34.512  70.157  1.00110.00           C  
ATOM    200  H   LEU A  14      75.584  29.200  69.635  1.00110.00           H  
ATOM    201  HA  LEU A  14      75.392  31.211  67.473  1.00110.00           H  
ATOM    202  HB2 LEU A  14      74.368  32.091  69.682  1.00110.00           H  
ATOM    203  HB3 LEU A  14      75.929  31.874  70.408  1.00110.00           H  
ATOM    204  HG  LEU A  14      76.874  33.478  68.658  1.00110.00           H  
ATOM    205 HD11 LEU A  14      74.520  34.943  67.927  1.00110.00           H  
ATOM    206 HD12 LEU A  14      75.592  34.037  66.885  1.00110.00           H  
ATOM    207 HD13 LEU A  14      74.171  33.269  67.573  1.00110.00           H  
ATOM    208 HD21 LEU A  14      75.149  35.383  69.952  1.00110.00           H  
ATOM    209 HD22 LEU A  14      75.369  34.052  71.057  1.00110.00           H  
ATOM    210 HD23 LEU A  14      76.766  34.883  70.405  1.00110.00           H  
ATOM    211  N   ALA A  15      77.847  30.858  67.175  1.00 30.00           N  
ATOM    212  CA  ALA A  15      79.251  30.553  66.895  1.00 30.00           C  
ATOM    213  C   ALA A  15      79.902  31.647  66.045  1.00 30.00           C  
ATOM    214  O   ALA A  15      79.218  32.322  65.277  1.00 30.00           O  
ATOM    215  CB  ALA A  15      79.357  29.184  66.205  1.00 30.00           C  
ATOM    216  H   ALA A  15      77.318  31.260  66.410  1.00110.00           H  
ATOM    217  HA  ALA A  15      79.795  30.521  67.838  1.00110.00           H  
ATOM    218  HB1 ALA A  15      80.398  28.901  66.045  1.00110.00           H  
ATOM    219  HB2 ALA A  15      78.899  28.402  66.812  1.00110.00           H  
ATOM    220  HB3 ALA A  15      78.867  29.193  65.232  1.00110.00           H  
ATOM    221  N   VAL A  16      81.222  31.806  66.213  1.00 30.00           N  
ATOM    222  CA  VAL A  16      82.012  32.893  65.635  1.00 30.00           C  
ATOM    223  C   VAL A  16      83.456  32.438  65.354  1.00 30.00           C  
ATOM    224  O   VAL A  16      83.917  31.471  65.964  1.00 30.00           O  
ATOM    225  CB  VAL A  16      82.081  34.112  66.606  1.00 30.00           C  
ATOM    226  CG1 VAL A  16      80.721  34.803  66.806  1.00 30.00           C  
ATOM    227  CG2 VAL A  16      82.723  33.790  67.976  1.00 30.00           C  
ATOM    228  H   VAL A  16      81.722  31.185  66.836  1.00110.00           H  
ATOM    229  HA  VAL A  16      81.578  33.198  64.683  1.00110.00           H  
ATOM    230  HB  VAL A  16      82.708  34.860  66.120  1.00110.00           H  
ATOM    231 HG11 VAL A  16      80.836  35.757  67.321  1.00110.00           H  
ATOM    232 HG12 VAL A  16      80.238  35.003  65.852  1.00110.00           H  
ATOM    233 HG13 VAL A  16      80.040  34.194  67.400  1.00110.00           H  
ATOM    234 HG21 VAL A  16      82.737  34.667  68.620  1.00110.00           H  
ATOM    235 HG22 VAL A  16      82.162  33.015  68.497  1.00110.00           H  
ATOM    236 HG23 VAL A  16      83.754  33.452  67.890  1.00110.00           H  
ATOM    237  N   ASP A  17      84.157  33.184  64.478  1.00 30.00           N  
ATOM    238  CA  ASP A  17      85.605  33.065  64.260  1.00 30.00           C  
ATOM    239  C   ASP A  17      86.366  33.918  65.314  1.00 30.00           C  
ATOM    240  O   ASP A  17      85.820  34.211  66.380  1.00 30.00           O  
ATOM    241  CB  ASP A  17      86.024  33.400  62.801  1.00 30.00           C  
ATOM    242  CG  ASP A  17      85.942  34.878  62.406  1.00 30.00           C  
ATOM    243  OD1 ASP A  17      84.842  35.460  62.485  1.00 30.00           O  
ATOM    244  OD2 ASP A  17      87.007  35.422  62.044  1.00 30.00           O1-
ATOM    245  H   ASP A  17      83.704  33.945  63.990  1.00110.00           H  
ATOM    246  HA  ASP A  17      85.894  32.028  64.431  1.00110.00           H  
ATOM    247  HB2 ASP A  17      87.036  33.039  62.619  1.00110.00           H  
ATOM    248  HB3 ASP A  17      85.411  32.838  62.096  1.00110.00           H  
ATOM    249  N   SER A  18      87.622  34.294  65.014  1.00 30.00           N  
ATOM    250  CA  SER A  18      88.491  35.026  65.934  1.00 30.00           C  
ATOM    251  C   SER A  18      89.490  35.972  65.230  1.00 30.00           C  
ATOM    252  O   SER A  18      90.270  36.625  65.924  1.00 30.00           O  
ATOM    253  CB  SER A  18      89.153  33.983  66.858  1.00 30.00           C  
ATOM    254  OG  SER A  18      89.850  34.544  67.941  1.00 30.00           O  
ATOM    255  H   SER A  18      88.040  33.994  64.143  1.00110.00           H  
ATOM    256  HA  SER A  18      87.868  35.684  66.542  1.00110.00           H  
ATOM    257  HB2 SER A  18      88.396  33.328  67.289  1.00110.00           H  
ATOM    258  HB3 SER A  18      89.838  33.362  66.284  1.00110.00           H  
ATOM    259  HG  SER A  18      89.224  35.049  68.469  1.00110.00           H  
ATOM    260  N   ARG A  19      89.447  36.071  63.888  1.00 30.00           N  
ATOM    261  CA  ARG A  19      90.368  36.902  63.110  1.00 30.00           C  
ATOM    262  C   ARG A  19      89.819  38.319  62.890  1.00 30.00           C  
ATOM    263  O   ARG A  19      88.857  38.487  62.140  1.00 30.00           O  
ATOM    264  CB  ARG A  19      90.674  36.214  61.765  1.00 30.00           C  
ATOM    265  CG  ARG A  19      91.676  36.976  60.872  1.00 30.00           C  
ATOM    266  CD  ARG A  19      92.077  36.207  59.607  1.00 30.00           C  
ATOM    267  NE  ARG A  19      92.897  35.032  59.924  1.00 30.00           N  
ATOM    268  CZ  ARG A  19      93.264  34.071  59.061  1.00 30.00           C  
ATOM    269  NH1 ARG A  19      92.938  34.136  57.762  1.00 30.00           N  
ATOM    270  NH2 ARG A  19      93.967  33.024  59.510  1.00 30.00           N1+
ATOM    271  H   ARG A  19      88.757  35.556  63.358  1.00110.00           H  
ATOM    272  HA  ARG A  19      91.316  36.966  63.643  1.00110.00           H  
ATOM    273  HB2 ARG A  19      91.073  35.223  61.973  1.00110.00           H  
ATOM    274  HB3 ARG A  19      89.747  36.066  61.213  1.00110.00           H  
ATOM    275  HG2 ARG A  19      91.340  37.977  60.604  1.00110.00           H  
ATOM    276  HG3 ARG A  19      92.574  37.113  61.475  1.00110.00           H  
ATOM    277  HD2 ARG A  19      91.172  35.794  59.169  1.00110.00           H  
ATOM    278  HD3 ARG A  19      92.512  36.855  58.846  1.00110.00           H  
ATOM    279  HE  ARG A  19      93.175  34.943  60.895  1.00110.00           H  
ATOM    280 HH11 ARG A  19      93.192  33.394  57.126  1.00110.00           H  
ATOM    281 HH12 ARG A  19      92.410  34.926  57.410  1.00110.00           H  
ATOM    282 HH21 ARG A  19      94.250  32.289  58.876  1.00110.00           H  
ATOM    283 HH22 ARG A  19      94.192  32.943  60.491  1.00110.00           H  
ATOM    284  N   ALA A  20      90.515  39.317  63.453  1.00 30.00           N  
ATOM    285  CA  ALA A  20      90.469  40.697  62.973  1.00 30.00           C  
ATOM    286  C   ALA A  20      91.499  40.858  61.846  1.00 30.00           C  
ATOM    287  O   ALA A  20      92.604  40.325  61.958  1.00 30.00           O  
ATOM    288  CB  ALA A  20      90.786  41.658  64.126  1.00 30.00           C  
ATOM    289  H   ALA A  20      91.307  39.087  64.040  1.00110.00           H  
ATOM    290  HA  ALA A  20      89.474  40.934  62.590  1.00110.00           H  
ATOM    291  HB1 ALA A  20      90.860  42.687  63.772  1.00110.00           H  
ATOM    292  HB2 ALA A  20      89.997  41.638  64.876  1.00110.00           H  
ATOM    293  HB3 ALA A  20      91.727  41.406  64.614  1.00110.00           H  
ATOM    294  N   SER A  21      91.127  41.595  60.791  1.00 30.00           N  
ATOM    295  CA  SER A  21      91.982  41.838  59.632  1.00 30.00           C  
ATOM    296  C   SER A  21      91.603  43.169  58.972  1.00 30.00           C  
ATOM    297  O   SER A  21      90.421  43.507  58.899  1.00 30.00           O  
ATOM    298  CB  SER A  21      91.907  40.634  58.661  1.00 30.00           C  
ATOM    299  OG  SER A  21      92.716  40.820  57.515  1.00 30.00           O  
ATOM    300  H   SER A  21      90.212  42.024  60.763  1.00110.00           H  
ATOM    301  HA  SER A  21      93.009  41.938  59.986  1.00110.00           H  
ATOM    302  HB2 SER A  21      92.237  39.722  59.158  1.00110.00           H  
ATOM    303  HB3 SER A  21      90.879  40.466  58.338  1.00110.00           H  
ATOM    304  HG  SER A  21      92.696  40.016  56.989  1.00110.00           H  
ATOM    305  N   SER A  22      92.631  43.874  58.471  1.00 30.00           N  
ATOM    306  CA  SER A  22      92.537  45.149  57.761  1.00 30.00           C  
ATOM    307  C   SER A  22      92.388  44.937  56.233  1.00 30.00           C  
ATOM    308  O   SER A  22      92.966  45.688  55.448  1.00 30.00           O  
ATOM    309  CB  SER A  22      93.768  45.998  58.157  1.00 30.00           C  
ATOM    310  OG  SER A  22      93.678  47.327  57.685  1.00110.00           O  
ATOM    311  H   SER A  22      93.565  43.493  58.560  1.00110.00           H  
ATOM    312  HA  SER A  22      91.645  45.679  58.100  1.00110.00           H  
ATOM    313  HB2 SER A  22      93.867  46.037  59.242  1.00110.00           H  
ATOM    314  HB3 SER A  22      94.687  45.547  57.776  1.00110.00           H  
ATOM    315  HG  SER A  22      93.692  47.305  56.723  1.00110.00           H  
ATOM    316  N   GLY A  23      91.635  43.895  55.837  1.00 30.00           N  
ATOM    317  CA  GLY A  23      91.413  43.489  54.446  1.00 30.00           C  
ATOM    318  C   GLY A  23      92.591  42.693  53.853  1.00 30.00           C  
ATOM    319  O   GLY A  23      92.490  42.250  52.710  1.00 30.00           O  
ATOM    320  H   GLY A  23      91.196  43.324  56.546  1.00110.00           H  
ATOM    321  HA2 GLY A  23      90.516  42.871  54.405  1.00110.00           H  
ATOM    322  HA3 GLY A  23      91.219  44.364  53.823  1.00110.00           H  
ATOM    323  N   GLN A  24      93.689  42.507  54.607  1.00 30.00           N  
ATOM    324  CA  GLN A  24      94.905  41.818  54.185  1.00 30.00           C  
ATOM    325  C   GLN A  24      95.686  41.384  55.432  1.00 30.00           C  
ATOM    326  O   GLN A  24      95.720  40.192  55.736  1.00 30.00           O  
ATOM    327  CB  GLN A  24      95.728  42.702  53.212  1.00 30.00           C  
ATOM    328  CG  GLN A  24      97.070  42.082  52.762  1.00 30.00           C  
ATOM    329  CD  GLN A  24      97.838  42.961  51.771  1.00 30.00           C  
ATOM    330  OE1 GLN A  24      97.679  44.179  51.743  1.00 30.00           O  
ATOM    331  NE2 GLN A  24      98.707  42.343  50.969  1.00 30.00           N  
ATOM    332  H   GLN A  24      93.696  42.870  55.550  1.00110.00           H  
ATOM    333  HA  GLN A  24      94.612  40.908  53.657  1.00110.00           H  
ATOM    334  HB2 GLN A  24      95.128  42.911  52.325  1.00110.00           H  
ATOM    335  HB3 GLN A  24      95.912  43.672  53.677  1.00110.00           H  
ATOM    336  HG2 GLN A  24      97.723  41.912  53.619  1.00110.00           H  
ATOM    337  HG3 GLN A  24      96.886  41.106  52.310  1.00110.00           H  
ATOM    338 HE21 GLN A  24      99.253  42.880  50.310  1.00110.00           H  
ATOM    339 HE22 GLN A  24      98.827  41.342  51.015  1.00110.00           H  
ATOM    340  N   TYR A  25      96.296  42.364  56.122  1.00 30.00           N  
ATOM    341  CA  TYR A  25      97.069  42.158  57.345  1.00 30.00           C  
ATOM    342  C   TYR A  25      96.157  41.801  58.529  1.00 30.00           C  
ATOM    343  O   TYR A  25      95.241  42.563  58.836  1.00 30.00           O  
ATOM    344  CB  TYR A  25      97.918  43.416  57.631  1.00 30.00           C  
ATOM    345  CG  TYR A  25      98.668  43.396  58.955  1.00 30.00           C  
ATOM    346  CD1 TYR A  25      99.848  42.634  59.087  1.00 30.00           C  
ATOM    347  CD2 TYR A  25      98.169  44.109  60.067  1.00 30.00           C  
ATOM    348  CE1 TYR A  25     100.519  42.580  60.324  1.00 30.00           C  
ATOM    349  CE2 TYR A  25      98.839  44.052  61.304  1.00 30.00           C  
ATOM    350  CZ  TYR A  25     100.013  43.285  61.433  1.00 30.00           C  
ATOM    351  OH  TYR A  25     100.661  43.223  62.632  1.00 30.00           O  
ATOM    352  H   TYR A  25      96.224  43.317  55.798  1.00110.00           H  
ATOM    353  HA  TYR A  25      97.756  41.328  57.167  1.00110.00           H  
ATOM    354  HB2 TYR A  25      98.639  43.561  56.826  1.00110.00           H  
ATOM    355  HB3 TYR A  25      97.277  44.299  57.617  1.00110.00           H  
ATOM    356  HD1 TYR A  25     100.234  42.081  58.244  1.00110.00           H  
ATOM    357  HD2 TYR A  25      97.260  44.686  59.980  1.00110.00           H  
ATOM    358  HE1 TYR A  25     101.420  41.992  60.421  1.00110.00           H  
ATOM    359  HE2 TYR A  25      98.444  44.593  62.151  1.00110.00           H  
ATOM    360  HH  TYR A  25     100.228  43.734  63.320  1.00110.00           H  
ATOM    361  N   ILE A  26      96.464  40.670  59.184  1.00 30.00           N  
ATOM    362  CA  ILE A  26      95.783  40.188  60.385  1.00 30.00           C  
ATOM    363  C   ILE A  26      96.184  41.048  61.599  1.00 30.00           C  
ATOM    364  O   ILE A  26      97.349  41.040  61.996  1.00 30.00           O  
ATOM    365  CB  ILE A  26      96.112  38.688  60.657  1.00 30.00           C  
ATOM    366  CG1 ILE A  26      95.577  37.807  59.503  1.00 30.00           C  
ATOM    367  CG2 ILE A  26      95.594  38.159  62.016  1.00 30.00           C  
ATOM    368  CD1 ILE A  26      96.118  36.371  59.504  1.00 30.00           C  
ATOM    369  H   ILE A  26      97.241  40.110  58.865  1.00110.00           H  
ATOM    370  HA  ILE A  26      94.708  40.273  60.221  1.00110.00           H  
ATOM    371  HB  ILE A  26      97.199  38.587  60.666  1.00110.00           H  
ATOM    372 HG12 ILE A  26      94.489  37.788  59.549  1.00110.00           H  
ATOM    373 HG13 ILE A  26      95.820  38.248  58.536  1.00110.00           H  
ATOM    374 HG21 ILE A  26      95.815  37.100  62.146  1.00110.00           H  
ATOM    375 HG22 ILE A  26      96.051  38.666  62.866  1.00110.00           H  
ATOM    376 HG23 ILE A  26      94.515  38.281  62.099  1.00110.00           H  
ATOM    377 HD11 ILE A  26      96.022  35.921  58.515  1.00110.00           H  
ATOM    378 HD12 ILE A  26      97.172  36.337  59.782  1.00110.00           H  
ATOM    379 HD13 ILE A  26      95.566  35.745  60.202  1.00110.00           H  
ATOM    380  N   SER A  27      95.200  41.777  62.146  1.00 30.00           N  
ATOM    381  CA  SER A  27      95.355  42.658  63.303  1.00 30.00           C  
ATOM    382  C   SER A  27      95.367  41.885  64.639  1.00 30.00           C  
ATOM    383  O   SER A  27      96.046  42.316  65.569  1.00 30.00           O  
ATOM    384  CB  SER A  27      94.235  43.718  63.256  1.00 30.00           C  
ATOM    385  OG  SER A  27      94.366  44.683  64.281  1.00110.00           O  
ATOM    386  H   SER A  27      94.267  41.707  61.764  1.00110.00           H  
ATOM    387  HA  SER A  27      96.312  43.177  63.211  1.00110.00           H  
ATOM    388  HB2 SER A  27      94.251  44.239  62.298  1.00110.00           H  
ATOM    389  HB3 SER A  27      93.254  43.248  63.339  1.00110.00           H  
ATOM    390  HG  SER A  27      94.260  44.250  65.132  1.00110.00           H  
ATOM    391  N   SER A  28      94.634  40.761  64.702  1.00 30.00           N  
ATOM    392  CA  SER A  28      94.554  39.863  65.854  1.00 30.00           C  
ATOM    393  C   SER A  28      93.952  38.524  65.402  1.00 30.00           C  
ATOM    394  O   SER A  28      93.136  38.505  64.482  1.00 30.00           O  
ATOM    395  CB  SER A  28      93.746  40.519  67.001  1.00 30.00           C  
ATOM    396  OG  SER A  28      93.622  39.666  68.125  1.00 30.00           O  
ATOM    397  H   SER A  28      94.112  40.464  63.888  1.00110.00           H  
ATOM    398  HA  SER A  28      95.572  39.671  66.201  1.00110.00           H  
ATOM    399  HB2 SER A  28      94.225  41.440  67.334  1.00110.00           H  
ATOM    400  HB3 SER A  28      92.748  40.791  66.660  1.00110.00           H  
ATOM    401  HG  SER A  28      93.190  40.154  68.831  1.00110.00           H  
ATOM    402  N   GLN A  29      94.365  37.437  66.069  1.00 30.00           N  
ATOM    403  CA  GLN A  29      93.938  36.062  65.794  1.00 30.00           C  
ATOM    404  C   GLN A  29      93.204  35.456  67.014  1.00 30.00           C  
ATOM    405  O   GLN A  29      92.807  34.293  66.946  1.00 30.00           O  
ATOM    406  CB  GLN A  29      95.214  35.255  65.443  1.00 30.00           C  
ATOM    407  CG  GLN A  29      95.005  33.951  64.645  1.00 30.00           C  
ATOM    408  CD  GLN A  29      94.755  34.205  63.156  1.00 30.00           C  
ATOM    409  OE1 GLN A  29      93.663  34.598  62.753  1.00 30.00           O  
ATOM    410  NE2 GLN A  29      95.777  33.975  62.329  1.00 30.00           N  
ATOM    411  H   GLN A  29      95.031  37.549  66.821  1.00110.00           H  
ATOM    412  HA  GLN A  29      93.242  36.038  64.955  1.00110.00           H  
ATOM    413  HB2 GLN A  29      95.906  35.886  64.881  1.00110.00           H  
ATOM    414  HB3 GLN A  29      95.746  35.017  66.366  1.00110.00           H  
ATOM    415  HG2 GLN A  29      95.896  33.331  64.746  1.00110.00           H  
ATOM    416  HG3 GLN A  29      94.189  33.356  65.050  1.00110.00           H  
ATOM    417 HE21 GLN A  29      95.696  34.164  61.341  1.00110.00           H  
ATOM    418 HE22 GLN A  29      96.662  33.651  62.695  1.00110.00           H  
ATOM    419  N   THR A  30      93.054  36.231  68.107  1.00 30.00           N  
ATOM    420  CA  THR A  30      92.550  35.772  69.408  1.00 30.00           C  
ATOM    421  C   THR A  30      91.420  36.688  69.946  1.00 30.00           C  
ATOM    422  O   THR A  30      91.251  36.833  71.157  1.00 30.00           O  
ATOM    423  CB  THR A  30      93.703  35.626  70.452  1.00 30.00           C  
ATOM    424  OG1 THR A  30      94.831  35.018  69.848  1.00 30.00           O  
ATOM    425  CG2 THR A  30      93.373  34.748  71.677  1.00 30.00           C  
ATOM    426  H   THR A  30      93.382  37.187  68.078  1.00110.00           H  
ATOM    427  HA  THR A  30      92.094  34.789  69.295  1.00110.00           H  
ATOM    428  HB  THR A  30      94.019  36.613  70.794  1.00110.00           H  
ATOM    429  HG1 THR A  30      94.605  34.115  69.616  1.00110.00           H  
ATOM    430 HG21 THR A  30      94.259  34.597  72.295  1.00110.00           H  
ATOM    431 HG22 THR A  30      92.618  35.186  72.327  1.00110.00           H  
ATOM    432 HG23 THR A  30      93.017  33.764  71.372  1.00110.00           H  
ATOM    433  N   VAL A  31      90.635  37.288  69.032  1.00 30.00           N  
ATOM    434  CA  VAL A  31      89.470  38.117  69.355  1.00 30.00           C  
ATOM    435  C   VAL A  31      88.292  37.235  69.817  1.00 30.00           C  
ATOM    436  O   VAL A  31      87.920  36.303  69.102  1.00 30.00           O  
ATOM    437  CB  VAL A  31      88.988  38.939  68.123  1.00 30.00           C  
ATOM    438  CG1 VAL A  31      87.781  39.857  68.419  1.00 30.00           C  
ATOM    439  CG2 VAL A  31      90.128  39.776  67.522  1.00 30.00           C  
ATOM    440  H   VAL A  31      90.800  37.115  68.049  1.00110.00           H  
ATOM    441  HA  VAL A  31      89.742  38.808  70.156  1.00110.00           H  
ATOM    442  HB  VAL A  31      88.666  38.245  67.345  1.00110.00           H  
ATOM    443 HG11 VAL A  31      87.504  40.437  67.538  1.00110.00           H  
ATOM    444 HG12 VAL A  31      86.893  39.298  68.714  1.00110.00           H  
ATOM    445 HG13 VAL A  31      88.008  40.561  69.219  1.00110.00           H  
ATOM    446 HG21 VAL A  31      89.765  40.384  66.697  1.00110.00           H  
ATOM    447 HG22 VAL A  31      90.565  40.444  68.264  1.00110.00           H  
ATOM    448 HG23 VAL A  31      90.924  39.145  67.125  1.00110.00           H  
ATOM    449  N   MET A  32      87.709  37.557  70.983  1.00 30.00           N  
ATOM    450  CA  MET A  32      86.506  36.898  71.492  1.00 30.00           C  
ATOM    451  C   MET A  32      85.278  37.608  70.890  1.00 30.00           C  
ATOM    452  O   MET A  32      84.839  38.631  71.417  1.00 30.00           O  
ATOM    453  CB  MET A  32      86.534  36.890  73.039  1.00 30.00           C  
ATOM    454  CG  MET A  32      85.851  35.673  73.696  1.00 30.00           C  
ATOM    455  SD  MET A  32      84.097  35.376  73.326  1.00 30.00           S  
ATOM    456  CE  MET A  32      84.214  34.229  71.928  1.00 30.00           C  
ATOM    457  H   MET A  32      88.057  38.336  71.524  1.00110.00           H  
ATOM    458  HA  MET A  32      86.526  35.859  71.161  1.00110.00           H  
ATOM    459  HB2 MET A  32      87.573  36.878  73.373  1.00110.00           H  
ATOM    460  HB3 MET A  32      86.120  37.810  73.453  1.00110.00           H  
ATOM    461  HG2 MET A  32      86.410  34.767  73.462  1.00110.00           H  
ATOM    462  HG3 MET A  32      85.923  35.787  74.778  1.00110.00           H  
ATOM    463  HE1 MET A  32      83.229  33.838  71.681  1.00110.00           H  
ATOM    464  HE2 MET A  32      84.606  34.710  71.037  1.00110.00           H  
ATOM    465  HE3 MET A  32      84.870  33.400  72.186  1.00110.00           H  
ATOM    466  N   LYS A  33      84.791  37.075  69.756  1.00 30.00           N  
ATOM    467  CA  LYS A  33      83.762  37.696  68.922  1.00 30.00           C  
ATOM    468  C   LYS A  33      82.304  37.575  69.413  1.00 30.00           C  
ATOM    469  O   LYS A  33      81.434  38.153  68.763  1.00 30.00           O  
ATOM    470  CB  LYS A  33      83.932  37.232  67.460  1.00 30.00           C  
ATOM    471  CG  LYS A  33      85.152  37.843  66.759  1.00 30.00           C  
ATOM    472  CD  LYS A  33      85.102  37.652  65.240  1.00 30.00           C  
ATOM    473  CE  LYS A  33      86.320  38.260  64.543  1.00 30.00           C  
ATOM    474  NZ  LYS A  33      86.228  38.100  63.085  1.00 30.00           N1+
ATOM    475  H   LYS A  33      85.227  36.249  69.374  1.00110.00           H  
ATOM    476  HA  LYS A  33      83.964  38.764  68.945  1.00110.00           H  
ATOM    477  HB2 LYS A  33      84.001  36.148  67.412  1.00110.00           H  
ATOM    478  HB3 LYS A  33      83.049  37.509  66.881  1.00110.00           H  
ATOM    479  HG2 LYS A  33      85.214  38.908  66.977  1.00110.00           H  
ATOM    480  HG3 LYS A  33      86.062  37.393  67.158  1.00110.00           H  
ATOM    481  HD2 LYS A  33      85.035  36.589  65.009  1.00110.00           H  
ATOM    482  HD3 LYS A  33      84.192  38.107  64.846  1.00110.00           H  
ATOM    483  HE2 LYS A  33      86.407  39.323  64.774  1.00110.00           H  
ATOM    484  HE3 LYS A  33      87.233  37.780  64.893  1.00110.00           H  
ATOM    485  HZ1 LYS A  33      86.127  37.117  62.855  1.00110.00           H  
ATOM    486  HZ2 LYS A  33      85.433  38.608  62.724  1.00110.00           H  
ATOM    487  HZ3 LYS A  33      87.076  38.443  62.650  1.00110.00           H  
ATOM    488  N   VAL A  34      82.051  36.887  70.540  1.00 30.00           N  
ATOM    489  CA  VAL A  34      80.758  36.915  71.230  1.00 30.00           C  
ATOM    490  C   VAL A  34      80.879  37.858  72.438  1.00 30.00           C  
ATOM    491  O   VAL A  34      81.637  37.564  73.363  1.00 30.00           O  
ATOM    492  CB  VAL A  34      80.314  35.502  71.716  1.00 30.00           C  
ATOM    493  CG1 VAL A  34      79.126  35.496  72.705  1.00 30.00           C  
ATOM    494  CG2 VAL A  34      79.976  34.598  70.520  1.00 30.00           C  
ATOM    495  H   VAL A  34      82.811  36.450  71.041  1.00110.00           H  
ATOM    496  HA  VAL A  34      79.979  37.294  70.568  1.00110.00           H  
ATOM    497  HB  VAL A  34      81.154  35.041  72.236  1.00110.00           H  
ATOM    498 HG11 VAL A  34      78.778  34.481  72.900  1.00110.00           H  
ATOM    499 HG12 VAL A  34      79.396  35.920  73.672  1.00110.00           H  
ATOM    500 HG13 VAL A  34      78.281  36.061  72.313  1.00110.00           H  
ATOM    501 HG21 VAL A  34      79.648  33.609  70.840  1.00110.00           H  
ATOM    502 HG22 VAL A  34      79.182  35.025  69.910  1.00110.00           H  
ATOM    503 HG23 VAL A  34      80.843  34.457  69.881  1.00110.00           H  
ATOM    504  N   LEU A  35      80.121  38.966  72.410  1.00 30.00           N  
ATOM    505  CA  LEU A  35      80.010  39.891  73.536  1.00 30.00           C  
ATOM    506  C   LEU A  35      78.927  39.373  74.492  1.00 30.00           C  
ATOM    507  O   LEU A  35      77.797  39.146  74.067  1.00 30.00           O  
ATOM    508  CB  LEU A  35      79.731  41.318  73.012  1.00 30.00           C  
ATOM    509  CG  LEU A  35      79.885  42.442  74.072  1.00 30.00           C  
ATOM    510  CD1 LEU A  35      80.309  43.773  73.418  1.00 30.00           C  
ATOM    511  CD2 LEU A  35      78.630  42.608  74.959  1.00 30.00           C  
ATOM    512  H   LEU A  35      79.507  39.137  71.626  1.00110.00           H  
ATOM    513  HA  LEU A  35      80.967  39.918  74.062  1.00110.00           H  
ATOM    514  HB2 LEU A  35      80.457  41.500  72.218  1.00110.00           H  
ATOM    515  HB3 LEU A  35      78.755  41.375  72.529  1.00110.00           H  
ATOM    516  HG  LEU A  35      80.708  42.162  74.732  1.00110.00           H  
ATOM    517 HD11 LEU A  35      79.738  44.631  73.771  1.00110.00           H  
ATOM    518 HD12 LEU A  35      81.358  43.989  73.626  1.00110.00           H  
ATOM    519 HD13 LEU A  35      80.197  43.741  72.334  1.00110.00           H  
ATOM    520 HD21 LEU A  35      78.835  42.288  75.981  1.00110.00           H  
ATOM    521 HD22 LEU A  35      78.274  43.635  75.016  1.00110.00           H  
ATOM    522 HD23 LEU A  35      77.796  42.012  74.595  1.00110.00           H  
ATOM    523  N   GLU A  36      79.298  39.190  75.765  1.00 30.00           N  
ATOM    524  CA  GLU A  36      78.428  38.654  76.808  1.00 30.00           C  
ATOM    525  C   GLU A  36      77.642  39.805  77.459  1.00 30.00           C  
ATOM    526  O   GLU A  36      78.112  40.398  78.430  1.00 30.00           O  
ATOM    527  CB  GLU A  36      79.299  37.843  77.790  1.00 30.00           C  
ATOM    528  CG  GLU A  36      79.967  36.623  77.107  1.00 30.00           C  
ATOM    529  CD  GLU A  36      80.887  35.800  78.011  1.00 30.00           C  
ATOM    530  OE1 GLU A  36      81.296  36.320  79.072  1.00 30.00           O  
ATOM    531  OE2 GLU A  36      81.170  34.648  77.614  1.00 30.00           O1-
ATOM    532  H   GLU A  36      80.247  39.392  76.044  1.00110.00           H  
ATOM    533  HA  GLU A  36      77.703  37.966  76.371  1.00110.00           H  
ATOM    534  HB2 GLU A  36      80.066  38.490  78.219  1.00110.00           H  
ATOM    535  HB3 GLU A  36      78.687  37.502  78.626  1.00110.00           H  
ATOM    536  HG2 GLU A  36      79.196  35.959  76.715  1.00110.00           H  
ATOM    537  HG3 GLU A  36      80.564  36.938  76.251  1.00110.00           H  
ATOM    538  N   ILE A  37      76.477  40.122  76.862  1.00 30.00           N  
ATOM    539  CA  ILE A  37      75.586  41.236  77.217  1.00 30.00           C  
ATOM    540  C   ILE A  37      75.050  41.138  78.664  1.00 30.00           C  
ATOM    541  O   ILE A  37      75.049  42.147  79.370  1.00 30.00           O  
ATOM    542  CB  ILE A  37      74.394  41.337  76.211  1.00 30.00           C  
ATOM    543  CG1 ILE A  37      74.901  41.639  74.780  1.00 30.00           C  
ATOM    544  CG2 ILE A  37      73.284  42.348  76.588  1.00 30.00           C  
ATOM    545  CD1 ILE A  37      73.812  41.585  73.700  1.00 30.00           C  
ATOM    546  H   ILE A  37      76.186  39.577  76.063  1.00110.00           H  
ATOM    547  HA  ILE A  37      76.174  42.154  77.143  1.00110.00           H  
ATOM    548  HB  ILE A  37      73.933  40.353  76.182  1.00110.00           H  
ATOM    549 HG12 ILE A  37      75.364  42.626  74.763  1.00110.00           H  
ATOM    550 HG13 ILE A  37      75.686  40.938  74.497  1.00110.00           H  
ATOM    551 HG21 ILE A  37      72.426  42.267  75.921  1.00110.00           H  
ATOM    552 HG22 ILE A  37      72.886  42.202  77.590  1.00110.00           H  
ATOM    553 HG23 ILE A  37      73.655  43.368  76.510  1.00110.00           H  
ATOM    554 HD11 ILE A  37      73.171  42.460  73.752  1.00110.00           H  
ATOM    555 HD12 ILE A  37      74.250  41.576  72.704  1.00110.00           H  
ATOM    556 HD13 ILE A  37      73.189  40.696  73.800  1.00110.00           H  
ATOM    557  N   ASN A  38      74.660  39.919  79.073  1.00 30.00           N  
ATOM    558  CA  ASN A  38      74.338  39.513  80.447  1.00 30.00           C  
ATOM    559  C   ASN A  38      74.268  37.974  80.516  1.00 30.00           C  
ATOM    560  O   ASN A  38      74.702  37.305  79.579  1.00 30.00           O  
ATOM    561  CB  ASN A  38      73.093  40.252  81.024  1.00 30.00           C  
ATOM    562  CG  ASN A  38      71.782  40.033  80.260  1.00 30.00           C  
ATOM    563  OD1 ASN A  38      71.210  38.946  80.280  1.00 30.00           O  
ATOM    564  ND2 ASN A  38      71.290  41.081  79.601  1.00 30.00           N  
ATOM    565  H   ASN A  38      74.708  39.153  78.414  1.00110.00           H  
ATOM    566  HA  ASN A  38      75.199  39.803  81.052  1.00110.00           H  
ATOM    567  HB2 ASN A  38      72.928  39.954  82.060  1.00110.00           H  
ATOM    568  HB3 ASN A  38      73.295  41.322  81.078  1.00110.00           H  
ATOM    569 HD21 ASN A  38      70.429  40.993  79.081  1.00110.00           H  
ATOM    570 HD22 ASN A  38      71.787  41.960  79.597  1.00110.00           H  
ATOM    571  N   GLU A  39      73.732  37.434  81.625  1.00 30.00           N  
ATOM    572  CA  GLU A  39      73.564  35.999  81.887  1.00 30.00           C  
ATOM    573  C   GLU A  39      72.642  35.259  80.889  1.00 30.00           C  
ATOM    574  O   GLU A  39      72.822  34.057  80.702  1.00 30.00           O  
ATOM    575  CB  GLU A  39      73.087  35.840  83.351  1.00 30.00           C  
ATOM    576  CG  GLU A  39      72.824  34.391  83.822  1.00110.00           C  
ATOM    577  CD  GLU A  39      72.401  34.308  85.289  1.00110.00           C  
ATOM    578  OE1 GLU A  39      71.563  35.143  85.695  1.00110.00           O  
ATOM    579  OE2 GLU A  39      72.908  33.395  85.977  1.00110.00           O1-
ATOM    580  H   GLU A  39      73.403  38.047  82.356  1.00110.00           H  
ATOM    581  HA  GLU A  39      74.550  35.536  81.804  1.00110.00           H  
ATOM    582  HB2 GLU A  39      73.835  36.285  84.010  1.00110.00           H  
ATOM    583  HB3 GLU A  39      72.179  36.432  83.488  1.00110.00           H  
ATOM    584  HG2 GLU A  39      72.031  33.926  83.238  1.00110.00           H  
ATOM    585  HG3 GLU A  39      73.716  33.784  83.671  1.00110.00           H  
ATOM    586  N   TYR A  40      71.689  35.978  80.272  1.00 30.00           N  
ATOM    587  CA  TYR A  40      70.668  35.435  79.371  1.00 30.00           C  
ATOM    588  C   TYR A  40      70.738  36.007  77.944  1.00 30.00           C  
ATOM    589  O   TYR A  40      69.957  35.551  77.109  1.00 30.00           O  
ATOM    590  CB  TYR A  40      69.276  35.672  80.003  1.00 30.00           C  
ATOM    591  CG  TYR A  40      68.899  34.651  81.062  1.00 30.00           C  
ATOM    592  CD1 TYR A  40      68.088  33.552  80.712  1.00 30.00           C  
ATOM    593  CD2 TYR A  40      69.369  34.777  82.386  1.00 30.00           C  
ATOM    594  CE1 TYR A  40      67.759  32.580  81.673  1.00 30.00           C  
ATOM    595  CE2 TYR A  40      69.046  33.799  83.347  1.00 30.00           C  
ATOM    596  CZ  TYR A  40      68.243  32.697  82.990  1.00 30.00           C  
ATOM    597  OH  TYR A  40      67.934  31.744  83.916  1.00 30.00           O  
ATOM    598  H   TYR A  40      71.615  36.968  80.469  1.00110.00           H  
ATOM    599  HA  TYR A  40      70.809  34.359  79.255  1.00110.00           H  
ATOM    600  HB2 TYR A  40      69.205  36.680  80.415  1.00110.00           H  
ATOM    601  HB3 TYR A  40      68.500  35.620  79.239  1.00110.00           H  
ATOM    602  HD1 TYR A  40      67.725  33.442  79.701  1.00110.00           H  
ATOM    603  HD2 TYR A  40      69.987  35.617  82.666  1.00110.00           H  
ATOM    604  HE1 TYR A  40      67.139  31.745  81.387  1.00110.00           H  
ATOM    605  HE2 TYR A  40      69.420  33.897  84.356  1.00110.00           H  
ATOM    606  HH  TYR A  40      67.448  31.004  83.542  1.00110.00           H  
ATOM    607  N   LEU A  41      71.649  36.958  77.672  1.00 30.00           N  
ATOM    608  CA  LEU A  41      71.811  37.594  76.361  1.00 30.00           C  
ATOM    609  C   LEU A  41      73.263  37.493  75.881  1.00 30.00           C  
ATOM    610  O   LEU A  41      74.190  37.664  76.673  1.00 30.00           O  
ATOM    611  CB  LEU A  41      71.373  39.074  76.443  1.00 30.00           C  
ATOM    612  CG  LEU A  41      69.847  39.272  76.336  1.00 30.00           C  
ATOM    613  CD1 LEU A  41      69.419  40.658  76.859  1.00 30.00           C  
ATOM    614  CD2 LEU A  41      69.365  39.021  74.890  1.00 30.00           C  
ATOM    615  H   LEU A  41      72.279  37.270  78.397  1.00110.00           H  
ATOM    616  HA  LEU A  41      71.195  37.085  75.620  1.00110.00           H  
ATOM    617  HB2 LEU A  41      71.752  39.500  77.371  1.00110.00           H  
ATOM    618  HB3 LEU A  41      71.837  39.657  75.647  1.00110.00           H  
ATOM    619  HG  LEU A  41      69.360  38.538  76.978  1.00110.00           H  
ATOM    620 HD11 LEU A  41      68.938  40.566  77.833  1.00110.00           H  
ATOM    621 HD12 LEU A  41      70.269  41.331  76.974  1.00110.00           H  
ATOM    622 HD13 LEU A  41      68.707  41.157  76.206  1.00110.00           H  
ATOM    623 HD21 LEU A  41      68.690  39.790  74.519  1.00110.00           H  
ATOM    624 HD22 LEU A  41      70.193  38.964  74.183  1.00110.00           H  
ATOM    625 HD23 LEU A  41      68.840  38.072  74.826  1.00110.00           H  
ATOM    626  N   LEU A  42      73.408  37.270  74.567  1.00 30.00           N  
ATOM    627  CA  LEU A  42      74.674  37.252  73.844  1.00 30.00           C  
ATOM    628  C   LEU A  42      74.542  38.122  72.587  1.00 30.00           C  
ATOM    629  O   LEU A  42      73.586  37.966  71.826  1.00 30.00           O  
ATOM    630  CB  LEU A  42      75.038  35.806  73.439  1.00 30.00           C  
ATOM    631  CG  LEU A  42      75.456  34.880  74.600  1.00 30.00           C  
ATOM    632  CD1 LEU A  42      75.624  33.427  74.113  1.00 30.00           C  
ATOM    633  CD2 LEU A  42      76.714  35.385  75.337  1.00 30.00           C  
ATOM    634  H   LEU A  42      72.583  37.142  73.994  1.00110.00           H  
ATOM    635  HA  LEU A  42      75.466  37.674  74.466  1.00110.00           H  
ATOM    636  HB2 LEU A  42      74.192  35.367  72.906  1.00110.00           H  
ATOM    637  HB3 LEU A  42      75.860  35.833  72.723  1.00110.00           H  
ATOM    638  HG  LEU A  42      74.634  34.873  75.315  1.00110.00           H  
ATOM    639 HD11 LEU A  42      75.230  32.724  74.844  1.00110.00           H  
ATOM    640 HD12 LEU A  42      75.090  33.242  73.182  1.00110.00           H  
ATOM    641 HD13 LEU A  42      76.668  33.172  73.937  1.00110.00           H  
ATOM    642 HD21 LEU A  42      77.432  34.588  75.533  1.00110.00           H  
ATOM    643 HD22 LEU A  42      77.236  36.158  74.773  1.00110.00           H  
ATOM    644 HD23 LEU A  42      76.448  35.819  76.300  1.00110.00           H  
ATOM    645  N   GLY A  43      75.547  38.983  72.388  1.00 30.00           N  
ATOM    646  CA  GLY A  43      75.775  39.771  71.184  1.00 30.00           C  
ATOM    647  C   GLY A  43      76.865  39.088  70.351  1.00 30.00           C  
ATOM    648  O   GLY A  43      77.511  38.139  70.802  1.00 30.00           O  
ATOM    649  H   GLY A  43      76.295  39.015  73.071  1.00110.00           H  
ATOM    650  HA2 GLY A  43      74.863  39.914  70.606  1.00110.00           H  
ATOM    651  HA3 GLY A  43      76.125  40.759  71.482  1.00110.00           H  
ATOM    652  N   THR A  44      77.088  39.600  69.133  1.00 30.00           N  
ATOM    653  CA  THR A  44      78.167  39.174  68.241  1.00 30.00           C  
ATOM    654  C   THR A  44      78.675  40.374  67.425  1.00 30.00           C  
ATOM    655  O   THR A  44      77.888  41.265  67.110  1.00 30.00           O  
ATOM    656  CB  THR A  44      77.721  38.065  67.247  1.00 30.00           C  
ATOM    657  OG1 THR A  44      76.813  38.526  66.258  1.00 30.00           O  
ATOM    658  CG2 THR A  44      77.135  36.807  67.898  1.00 30.00           C  
ATOM    659  H   THR A  44      76.563  40.406  68.825  1.00110.00           H  
ATOM    660  HA  THR A  44      78.998  38.806  68.842  1.00110.00           H  
ATOM    661  HB  THR A  44      78.623  37.744  66.727  1.00110.00           H  
ATOM    662  HG1 THR A  44      77.243  39.219  65.750  1.00110.00           H  
ATOM    663 HG21 THR A  44      77.007  36.014  67.163  1.00110.00           H  
ATOM    664 HG22 THR A  44      77.799  36.426  68.672  1.00110.00           H  
ATOM    665 HG23 THR A  44      76.163  37.005  68.350  1.00110.00           H  
ATOM    666  N   MET A  45      79.969  40.353  67.067  1.00 30.00           N  
ATOM    667  CA  MET A  45      80.617  41.407  66.284  1.00 30.00           C  
ATOM    668  C   MET A  45      80.955  40.917  64.866  1.00 30.00           C  
ATOM    669  O   MET A  45      81.352  39.766  64.681  1.00 30.00           O  
ATOM    670  CB  MET A  45      81.870  41.908  67.039  1.00 30.00           C  
ATOM    671  CG  MET A  45      83.069  40.949  67.093  1.00110.00           C  
ATOM    672  SD  MET A  45      84.370  41.448  68.253  1.00110.00           S  
ATOM    673  CE  MET A  45      85.025  42.902  67.403  1.00110.00           C  
ATOM    674  H   MET A  45      80.554  39.577  67.348  1.00110.00           H  
ATOM    675  HA  MET A  45      79.941  42.258  66.188  1.00110.00           H  
ATOM    676  HB2 MET A  45      82.210  42.822  66.554  1.00110.00           H  
ATOM    677  HB3 MET A  45      81.591  42.196  68.053  1.00110.00           H  
ATOM    678  HG2 MET A  45      82.724  39.960  67.380  1.00110.00           H  
ATOM    679  HG3 MET A  45      83.521  40.840  66.107  1.00110.00           H  
ATOM    680  HE1 MET A  45      85.919  43.258  67.915  1.00110.00           H  
ATOM    681  HE2 MET A  45      85.288  42.661  66.373  1.00110.00           H  
ATOM    682  HE3 MET A  45      84.286  43.702  67.402  1.00110.00           H  
ATOM    683  N   ALA A  46      80.840  41.848  63.908  1.00 30.00           N  
ATOM    684  CA  ALA A  46      81.244  41.701  62.514  1.00 30.00           C  
ATOM    685  C   ALA A  46      81.310  43.092  61.875  1.00 30.00           C  
ATOM    686  O   ALA A  46      80.402  43.895  62.082  1.00 30.00           O  
ATOM    687  CB  ALA A  46      80.275  40.779  61.749  1.00 30.00           C  
ATOM    688  H   ALA A  46      80.487  42.763  64.155  1.00110.00           H  
ATOM    689  HA  ALA A  46      82.247  41.276  62.499  1.00110.00           H  
ATOM    690  HB1 ALA A  46      80.565  40.684  60.702  1.00110.00           H  
ATOM    691  HB2 ALA A  46      80.255  39.774  62.171  1.00110.00           H  
ATOM    692  HB3 ALA A  46      79.258  41.170  61.775  1.00110.00           H  
ATOM    693  N   GLY A  47      82.379  43.350  61.109  1.00 30.00           N  
ATOM    694  CA  GLY A  47      82.644  44.657  60.514  1.00 30.00           C  
ATOM    695  C   GLY A  47      83.487  45.493  61.480  1.00 30.00           C  
ATOM    696  O   GLY A  47      84.475  44.992  62.021  1.00 30.00           O  
ATOM    697  H   GLY A  47      83.086  42.641  60.980  1.00110.00           H  
ATOM    698  HA2 GLY A  47      83.218  44.500  59.604  1.00110.00           H  
ATOM    699  HA3 GLY A  47      81.725  45.176  60.238  1.00110.00           H  
ATOM    700  N   GLY A  48      83.124  46.778  61.647  1.00 30.00           N  
ATOM    701  CA  GLY A  48      83.824  47.752  62.489  1.00 30.00           C  
ATOM    702  C   GLY A  48      83.750  47.336  63.964  1.00 30.00           C  
ATOM    703  O   GLY A  48      82.690  47.414  64.586  1.00 30.00           O  
ATOM    704  H   GLY A  48      82.307  47.125  61.161  1.00110.00           H  
ATOM    705  HA2 GLY A  48      84.860  47.852  62.160  1.00110.00           H  
ATOM    706  HA3 GLY A  48      83.355  48.729  62.369  1.00110.00           H  
ATOM    707  N   ALA A  49      84.899  46.893  64.502  1.00 30.00           N  
ATOM    708  CA  ALA A  49      85.042  46.303  65.834  1.00 30.00           C  
ATOM    709  C   ALA A  49      84.732  47.259  66.996  1.00 30.00           C  
ATOM    710  O   ALA A  49      84.198  46.805  68.007  1.00 30.00           O  
ATOM    711  CB  ALA A  49      86.461  45.732  65.970  1.00 30.00           C  
ATOM    712  H   ALA A  49      85.724  46.864  63.922  1.00110.00           H  
ATOM    713  HA  ALA A  49      84.332  45.477  65.893  1.00110.00           H  
ATOM    714  HB1 ALA A  49      86.637  45.332  66.969  1.00110.00           H  
ATOM    715  HB2 ALA A  49      86.627  44.924  65.258  1.00110.00           H  
ATOM    716  HB3 ALA A  49      87.218  46.496  65.787  1.00110.00           H  
ATOM    717  N   ALA A  50      85.050  48.553  66.817  1.00 30.00           N  
ATOM    718  CA  ALA A  50      84.796  49.617  67.787  1.00 30.00           C  
ATOM    719  C   ALA A  50      83.299  49.867  68.019  1.00 30.00           C  
ATOM    720  O   ALA A  50      82.884  49.937  69.173  1.00 30.00           O  
ATOM    721  CB  ALA A  50      85.499  50.904  67.327  1.00 30.00           C  
ATOM    722  H   ALA A  50      85.474  48.838  65.947  1.00110.00           H  
ATOM    723  HA  ALA A  50      85.237  49.312  68.738  1.00110.00           H  
ATOM    724  HB1 ALA A  50      85.338  51.716  68.037  1.00110.00           H  
ATOM    725  HB2 ALA A  50      86.575  50.754  67.241  1.00110.00           H  
ATOM    726  HB3 ALA A  50      85.131  51.238  66.356  1.00110.00           H  
ATOM    727  N   ASP A  51      82.523  49.961  66.924  1.00 30.00           N  
ATOM    728  CA  ASP A  51      81.070  50.168  66.939  1.00 30.00           C  
ATOM    729  C   ASP A  51      80.317  48.963  67.518  1.00 30.00           C  
ATOM    730  O   ASP A  51      79.403  49.163  68.316  1.00 30.00           O  
ATOM    731  CB  ASP A  51      80.480  50.543  65.558  1.00 30.00           C  
ATOM    732  CG  ASP A  51      81.200  51.677  64.819  1.00 30.00           C  
ATOM    733  OD1 ASP A  51      81.871  52.493  65.487  1.00 30.00           O  
ATOM    734  OD2 ASP A  51      80.996  51.755  63.589  1.00 30.00           O1-
ATOM    735  H   ASP A  51      82.946  49.895  66.009  1.00110.00           H  
ATOM    736  HA  ASP A  51      80.878  51.010  67.608  1.00110.00           H  
ATOM    737  HB2 ASP A  51      80.517  49.659  64.922  1.00110.00           H  
ATOM    738  HB3 ASP A  51      79.432  50.822  65.670  1.00110.00           H  
ATOM    739  N   CYS A  52      80.745  47.742  67.147  1.00 30.00           N  
ATOM    740  CA  CYS A  52      80.225  46.477  67.671  1.00 30.00           C  
ATOM    741  C   CYS A  52      80.364  46.410  69.200  1.00 30.00           C  
ATOM    742  O   CYS A  52      79.353  46.383  69.898  1.00 30.00           O  
ATOM    743  CB  CYS A  52      80.918  45.251  67.047  1.00 30.00           C  
ATOM    744  SG  CYS A  52      80.548  45.090  65.283  1.00 30.00           S  
ATOM    745  H   CYS A  52      81.499  47.670  66.477  1.00110.00           H  
ATOM    746  HA  CYS A  52      79.162  46.428  67.432  1.00110.00           H  
ATOM    747  HB2 CYS A  52      82.000  45.296  67.172  1.00110.00           H  
ATOM    748  HB3 CYS A  52      80.573  44.342  67.540  1.00110.00           H  
ATOM    749  HG  CYS A  52      81.257  46.156  64.891  1.00110.00           H  
ATOM    750  N   GLN A  53      81.616  46.437  69.685  1.00 30.00           N  
ATOM    751  CA  GLN A  53      81.965  46.309  71.098  1.00 30.00           C  
ATOM    752  C   GLN A  53      81.451  47.444  72.001  1.00 30.00           C  
ATOM    753  O   GLN A  53      81.210  47.184  73.180  1.00 30.00           O  
ATOM    754  CB  GLN A  53      83.487  46.110  71.234  1.00 30.00           C  
ATOM    755  CG  GLN A  53      83.959  44.747  70.683  1.00 30.00           C  
ATOM    756  CD  GLN A  53      85.480  44.575  70.728  1.00 30.00           C  
ATOM    757  OE1 GLN A  53      86.233  45.519  70.502  1.00 30.00           O  
ATOM    758  NE2 GLN A  53      85.941  43.350  70.988  1.00 30.00           N  
ATOM    759  H   GLN A  53      82.396  46.509  69.044  1.00110.00           H  
ATOM    760  HA  GLN A  53      81.482  45.399  71.450  1.00110.00           H  
ATOM    761  HB2 GLN A  53      84.000  46.926  70.723  1.00110.00           H  
ATOM    762  HB3 GLN A  53      83.779  46.182  72.283  1.00110.00           H  
ATOM    763  HG2 GLN A  53      83.483  43.942  71.243  1.00110.00           H  
ATOM    764  HG3 GLN A  53      83.646  44.628  69.646  1.00110.00           H  
ATOM    765 HE21 GLN A  53      86.936  43.180  71.015  1.00110.00           H  
ATOM    766 HE22 GLN A  53      85.301  42.587  71.151  1.00110.00           H  
ATOM    767  N   TYR A  54      81.270  48.656  71.447  1.00 30.00           N  
ATOM    768  CA  TYR A  54      80.748  49.808  72.180  1.00 30.00           C  
ATOM    769  C   TYR A  54      79.219  49.772  72.326  1.00 30.00           C  
ATOM    770  O   TYR A  54      78.743  49.858  73.455  1.00 30.00           O  
ATOM    771  CB  TYR A  54      81.242  51.127  71.552  1.00 30.00           C  
ATOM    772  CG  TYR A  54      80.810  52.380  72.294  1.00 30.00           C  
ATOM    773  CD1 TYR A  54      81.265  52.611  73.610  1.00 30.00           C  
ATOM    774  CD2 TYR A  54      79.939  53.308  71.685  1.00 30.00           C  
ATOM    775  CE1 TYR A  54      80.841  53.751  74.319  1.00 30.00           C  
ATOM    776  CE2 TYR A  54      79.524  54.453  72.391  1.00 30.00           C  
ATOM    777  CZ  TYR A  54      79.967  54.673  73.709  1.00 30.00           C  
ATOM    778  OH  TYR A  54      79.550  55.777  74.393  1.00 30.00           O  
ATOM    779  H   TYR A  54      81.502  48.806  70.474  1.00110.00           H  
ATOM    780  HA  TYR A  54      81.165  49.767  73.188  1.00110.00           H  
ATOM    781  HB2 TYR A  54      82.332  51.127  71.521  1.00110.00           H  
ATOM    782  HB3 TYR A  54      80.909  51.192  70.515  1.00110.00           H  
ATOM    783  HD1 TYR A  54      81.931  51.905  74.085  1.00110.00           H  
ATOM    784  HD2 TYR A  54      79.585  53.143  70.678  1.00110.00           H  
ATOM    785  HE1 TYR A  54      81.186  53.912  75.329  1.00110.00           H  
ATOM    786  HE2 TYR A  54      78.864  55.165  71.921  1.00110.00           H  
ATOM    787  HH  TYR A  54      79.906  55.828  75.282  1.00110.00           H  
ATOM    788  N   TRP A  55      78.475  49.657  71.210  1.00 30.00           N  
ATOM    789  CA  TRP A  55      77.008  49.715  71.225  1.00 30.00           C  
ATOM    790  C   TRP A  55      76.322  48.475  71.827  1.00 30.00           C  
ATOM    791  O   TRP A  55      75.227  48.619  72.369  1.00 30.00           O  
ATOM    792  CB  TRP A  55      76.445  50.085  69.839  1.00 30.00           C  
ATOM    793  CG  TRP A  55      76.855  51.434  69.314  1.00 30.00           C  
ATOM    794  CD1 TRP A  55      77.510  51.664  68.154  1.00 30.00           C  
ATOM    795  CD2 TRP A  55      76.640  52.751  69.914  1.00 30.00           C  
ATOM    796  NE1 TRP A  55      77.737  53.015  68.005  1.00 30.00           N  
ATOM    797  CE3 TRP A  55      76.018  53.220  71.096  1.00 30.00           C  
ATOM    798  CE2 TRP A  55      77.218  53.738  69.056  1.00 30.00           C  
ATOM    799  CZ3 TRP A  55      75.970  54.595  71.404  1.00 30.00           C  
ATOM    800  CZ2 TRP A  55      77.184  55.110  69.356  1.00 30.00           C  
ATOM    801  CH2 TRP A  55      76.551  55.540  70.536  1.00 30.00           C  
ATOM    802  H   TRP A  55      78.917  49.571  70.303  1.00110.00           H  
ATOM    803  HA  TRP A  55      76.738  50.536  71.887  1.00110.00           H  
ATOM    804  HB2 TRP A  55      76.728  49.322  69.113  1.00110.00           H  
ATOM    805  HB3 TRP A  55      75.355  50.079  69.871  1.00110.00           H  
ATOM    806  HD1 TRP A  55      77.803  50.900  67.451  1.00110.00           H  
ATOM    807  HE1 TRP A  55      78.220  53.398  67.204  1.00110.00           H  
ATOM    808  HE3 TRP A  55      75.562  52.515  71.774  1.00110.00           H  
ATOM    809  HZ3 TRP A  55      75.485  54.926  72.310  1.00110.00           H  
ATOM    810  HZ2 TRP A  55      77.631  55.827  68.682  1.00110.00           H  
ATOM    811  HH2 TRP A  55      76.511  56.593  70.774  1.00110.00           H  
ATOM    812  N   GLU A  56      76.984  47.306  71.783  1.00 30.00           N  
ATOM    813  CA  GLU A  56      76.554  46.088  72.482  1.00 30.00           C  
ATOM    814  C   GLU A  56      76.815  46.148  74.002  1.00 30.00           C  
ATOM    815  O   GLU A  56      76.079  45.511  74.755  1.00 30.00           O  
ATOM    816  CB  GLU A  56      77.248  44.868  71.852  1.00 30.00           C  
ATOM    817  CG  GLU A  56      76.782  44.573  70.414  1.00 30.00           C  
ATOM    818  CD  GLU A  56      77.638  43.505  69.735  1.00 30.00           C  
ATOM    819  OE1 GLU A  56      78.126  43.790  68.620  1.00 30.00           O  
ATOM    820  OE2 GLU A  56      77.789  42.420  70.334  1.00 30.00           O1-
ATOM    821  H   GLU A  56      77.866  47.247  71.291  1.00110.00           H  
ATOM    822  HA  GLU A  56      75.477  45.970  72.341  1.00110.00           H  
ATOM    823  HB2 GLU A  56      78.324  45.035  71.859  1.00110.00           H  
ATOM    824  HB3 GLU A  56      77.077  43.985  72.471  1.00110.00           H  
ATOM    825  HG2 GLU A  56      75.747  44.232  70.428  1.00110.00           H  
ATOM    826  HG3 GLU A  56      76.800  45.477  69.803  1.00110.00           H  
ATOM    827  N   ARG A  57      77.827  46.926  74.429  1.00 30.00           N  
ATOM    828  CA  ARG A  57      78.122  47.211  75.836  1.00 30.00           C  
ATOM    829  C   ARG A  57      77.180  48.285  76.418  1.00 30.00           C  
ATOM    830  O   ARG A  57      76.790  48.162  77.578  1.00 30.00           O  
ATOM    831  CB  ARG A  57      79.616  47.574  75.973  1.00 30.00           C  
ATOM    832  CG  ARG A  57      80.091  47.908  77.398  1.00 30.00           C  
ATOM    833  CD  ARG A  57      81.585  48.258  77.445  1.00 30.00           C  
ATOM    834  NE  ARG A  57      82.080  48.357  78.825  1.00 30.00           N  
ATOM    835  CZ  ARG A  57      82.471  47.323  79.590  1.00 30.00           C  
ATOM    836  NH1 ARG A  57      82.471  46.067  79.119  1.00 30.00           N  
ATOM    837  NH2 ARG A  57      82.869  47.553  80.847  1.00 30.00           N1+
ATOM    838  H   ARG A  57      78.397  47.412  73.750  1.00110.00           H  
ATOM    839  HA  ARG A  57      77.959  46.294  76.407  1.00110.00           H  
ATOM    840  HB2 ARG A  57      80.202  46.730  75.606  1.00110.00           H  
ATOM    841  HB3 ARG A  57      79.855  48.414  75.321  1.00110.00           H  
ATOM    842  HG2 ARG A  57      79.547  48.798  77.715  1.00110.00           H  
ATOM    843  HG3 ARG A  57      79.843  47.126  78.117  1.00110.00           H  
ATOM    844  HD2 ARG A  57      82.207  47.652  76.785  1.00110.00           H  
ATOM    845  HD3 ARG A  57      81.676  49.282  77.080  1.00110.00           H  
ATOM    846  HE  ARG A  57      82.059  49.280  79.234  1.00110.00           H  
ATOM    847 HH11 ARG A  57      82.767  45.297  79.700  1.00110.00           H  
ATOM    848 HH12 ARG A  57      82.176  45.886  78.171  1.00110.00           H  
ATOM    849 HH21 ARG A  57      83.165  46.789  81.438  1.00110.00           H  
ATOM    850 HH22 ARG A  57      82.878  48.492  81.217  1.00110.00           H  
ATOM    851  N   VAL A  58      76.800  49.283  75.598  1.00 30.00           N  
ATOM    852  CA  VAL A  58      75.766  50.278  75.904  1.00 30.00           C  
ATOM    853  C   VAL A  58      74.363  49.638  75.995  1.00 30.00           C  
ATOM    854  O   VAL A  58      73.561  50.074  76.821  1.00 30.00           O  
ATOM    855  CB  VAL A  58      75.765  51.434  74.855  1.00 30.00           C  
ATOM    856  CG1 VAL A  58      74.509  52.334  74.826  1.00 30.00           C  
ATOM    857  CG2 VAL A  58      77.012  52.324  75.020  1.00 30.00           C  
ATOM    858  H   VAL A  58      77.203  49.337  74.671  1.00110.00           H  
ATOM    859  HA  VAL A  58      75.996  50.702  76.883  1.00110.00           H  
ATOM    860  HB  VAL A  58      75.832  50.976  73.870  1.00110.00           H  
ATOM    861 HG11 VAL A  58      74.637  53.161  74.127  1.00110.00           H  
ATOM    862 HG12 VAL A  58      73.620  51.792  74.503  1.00110.00           H  
ATOM    863 HG13 VAL A  58      74.304  52.764  75.806  1.00110.00           H  
ATOM    864 HG21 VAL A  58      77.080  53.062  74.220  1.00110.00           H  
ATOM    865 HG22 VAL A  58      76.988  52.863  75.967  1.00110.00           H  
ATOM    866 HG23 VAL A  58      77.933  51.744  75.001  1.00110.00           H  
ATOM    867  N   LEU A  59      74.118  48.579  75.200  1.00 30.00           N  
ATOM    868  CA  LEU A  59      72.939  47.725  75.324  1.00 30.00           C  
ATOM    869  C   LEU A  59      72.946  46.936  76.645  1.00 30.00           C  
ATOM    870  O   LEU A  59      71.925  46.943  77.325  1.00 30.00           O  
ATOM    871  CB  LEU A  59      72.792  46.813  74.080  1.00 30.00           C  
ATOM    872  CG  LEU A  59      71.619  45.800  74.113  1.00 30.00           C  
ATOM    873  CD1 LEU A  59      70.258  46.484  74.320  1.00 30.00           C  
ATOM    874  CD2 LEU A  59      71.598  44.888  72.871  1.00 30.00           C  
ATOM    875  H   LEU A  59      74.808  48.295  74.517  1.00110.00           H  
ATOM    876  HA  LEU A  59      72.080  48.398  75.346  1.00110.00           H  
ATOM    877  HB2 LEU A  59      72.690  47.442  73.194  1.00110.00           H  
ATOM    878  HB3 LEU A  59      73.716  46.256  73.940  1.00110.00           H  
ATOM    879  HG  LEU A  59      71.779  45.138  74.964  1.00110.00           H  
ATOM    880 HD11 LEU A  59      69.488  45.740  74.513  1.00110.00           H  
ATOM    881 HD12 LEU A  59      70.244  47.162  75.171  1.00110.00           H  
ATOM    882 HD13 LEU A  59      69.972  47.054  73.437  1.00110.00           H  
ATOM    883 HD21 LEU A  59      71.554  43.840  73.162  1.00110.00           H  
ATOM    884 HD22 LEU A  59      70.723  45.063  72.247  1.00110.00           H  
ATOM    885 HD23 LEU A  59      72.479  45.023  72.244  1.00110.00           H  
ATOM    886  N   GLY A  60      74.085  46.314  77.003  1.00 30.00           N  
ATOM    887  CA  GLY A  60      74.257  45.522  78.228  1.00 30.00           C  
ATOM    888  C   GLY A  60      74.126  46.355  79.513  1.00 30.00           C  
ATOM    889  O   GLY A  60      73.659  45.830  80.524  1.00 30.00           O  
ATOM    890  H   GLY A  60      74.879  46.355  76.378  1.00110.00           H  
ATOM    891  HA2 GLY A  60      73.511  44.728  78.257  1.00110.00           H  
ATOM    892  HA3 GLY A  60      75.235  45.042  78.207  1.00110.00           H  
ATOM    893  N   MET A  61      74.472  47.653  79.453  1.00 30.00           N  
ATOM    894  CA  MET A  61      74.212  48.651  80.491  1.00 30.00           C  
ATOM    895  C   MET A  61      72.703  48.851  80.718  1.00 30.00           C  
ATOM    896  O   MET A  61      72.252  48.744  81.856  1.00 30.00           O  
ATOM    897  CB  MET A  61      74.947  49.959  80.117  1.00 30.00           C  
ATOM    898  CG  MET A  61      74.606  51.197  80.967  1.00 30.00           C  
ATOM    899  SD  MET A  61      75.468  52.710  80.459  1.00 30.00           S  
ATOM    900  CE  MET A  61      74.539  53.118  78.955  1.00 30.00           C  
ATOM    901  H   MET A  61      74.886  48.005  78.600  1.00110.00           H  
ATOM    902  HA  MET A  61      74.638  48.284  81.427  1.00110.00           H  
ATOM    903  HB2 MET A  61      76.023  49.786  80.163  1.00110.00           H  
ATOM    904  HB3 MET A  61      74.741  50.194  79.076  1.00110.00           H  
ATOM    905  HG2 MET A  61      73.538  51.417  80.930  1.00110.00           H  
ATOM    906  HG3 MET A  61      74.849  51.001  82.011  1.00110.00           H  
ATOM    907  HE1 MET A  61      74.897  54.057  78.536  1.00110.00           H  
ATOM    908  HE2 MET A  61      74.660  52.340  78.203  1.00110.00           H  
ATOM    909  HE3 MET A  61      73.477  53.222  79.178  1.00110.00           H  
ATOM    910  N   GLU A  62      71.958  49.101  79.628  1.00 30.00           N  
ATOM    911  CA  GLU A  62      70.505  49.291  79.638  1.00 30.00           C  
ATOM    912  C   GLU A  62      69.693  48.017  79.938  1.00 30.00           C  
ATOM    913  O   GLU A  62      68.583  48.142  80.453  1.00 30.00           O  
ATOM    914  CB  GLU A  62      70.060  49.958  78.317  1.00 30.00           C  
ATOM    915  CG  GLU A  62      70.498  51.434  78.173  1.00 30.00           C  
ATOM    916  CD  GLU A  62      69.955  52.348  79.276  1.00 30.00           C  
ATOM    917  OE1 GLU A  62      68.758  52.207  79.613  1.00 30.00           O  
ATOM    918  OE2 GLU A  62      70.752  53.159  79.794  1.00 30.00           O1-
ATOM    919  H   GLU A  62      72.406  49.170  78.724  1.00110.00           H  
ATOM    920  HA  GLU A  62      70.278  49.967  80.461  1.00110.00           H  
ATOM    921  HB2 GLU A  62      70.471  49.398  77.475  1.00110.00           H  
ATOM    922  HB3 GLU A  62      68.977  49.891  78.203  1.00110.00           H  
ATOM    923  HG2 GLU A  62      71.587  51.500  78.159  1.00110.00           H  
ATOM    924  HG3 GLU A  62      70.156  51.825  77.215  1.00110.00           H  
ATOM    925  N   CYS A  63      70.257  46.830  79.659  1.00 30.00           N  
ATOM    926  CA  CYS A  63      69.679  45.524  79.993  1.00 30.00           C  
ATOM    927  C   CYS A  63      69.730  45.258  81.509  1.00 30.00           C  
ATOM    928  O   CYS A  63      68.755  44.747  82.059  1.00 30.00           O  
ATOM    929  CB  CYS A  63      70.386  44.367  79.259  1.00 30.00           C  
ATOM    930  SG  CYS A  63      70.107  44.429  77.467  1.00 30.00           S  
ATOM    931  H   CYS A  63      71.157  46.815  79.197  1.00110.00           H  
ATOM    932  HA  CYS A  63      68.629  45.533  79.696  1.00110.00           H  
ATOM    933  HB2 CYS A  63      71.458  44.370  79.459  1.00110.00           H  
ATOM    934  HB3 CYS A  63      69.994  43.415  79.615  1.00110.00           H  
ATOM    935  HG  CYS A  63      70.792  45.562  77.264  1.00110.00           H  
ATOM    936  N   ARG A  64      70.853  45.628  82.151  1.00 30.00           N  
ATOM    937  CA  ARG A  64      71.045  45.543  83.599  1.00 30.00           C  
ATOM    938  C   ARG A  64      70.267  46.632  84.358  1.00 30.00           C  
ATOM    939  O   ARG A  64      69.765  46.350  85.444  1.00 30.00           O  
ATOM    940  CB  ARG A  64      72.559  45.542  83.916  1.00 30.00           C  
ATOM    941  CG  ARG A  64      72.937  45.672  85.408  1.00 30.00           C  
ATOM    942  CD  ARG A  64      72.416  44.531  86.300  1.00 30.00           C  
ATOM    943  NE  ARG A  64      72.622  44.839  87.721  1.00 30.00           N  
ATOM    944  CZ  ARG A  64      72.111  44.155  88.759  1.00 30.00           C  
ATOM    945  NH1 ARG A  64      71.298  43.104  88.580  1.00 30.00           N  
ATOM    946  NH2 ARG A  64      72.421  44.534  90.005  1.00 30.00           N1+
ATOM    947  H   ARG A  64      71.618  46.031  81.627  1.00110.00           H  
ATOM    948  HA  ARG A  64      70.642  44.579  83.916  1.00110.00           H  
ATOM    949  HB2 ARG A  64      73.000  44.631  83.510  1.00110.00           H  
ATOM    950  HB3 ARG A  64      73.035  46.366  83.383  1.00110.00           H  
ATOM    951  HG2 ARG A  64      74.027  45.638  85.438  1.00110.00           H  
ATOM    952  HG3 ARG A  64      72.667  46.645  85.822  1.00110.00           H  
ATOM    953  HD2 ARG A  64      71.380  44.279  86.079  1.00110.00           H  
ATOM    954  HD3 ARG A  64      73.004  43.631  86.118  1.00110.00           H  
ATOM    955  HE  ARG A  64      73.247  45.608  87.916  1.00110.00           H  
ATOM    956 HH11 ARG A  64      70.929  42.596  89.370  1.00110.00           H  
ATOM    957 HH12 ARG A  64      71.028  42.806  87.645  1.00110.00           H  
ATOM    958 HH21 ARG A  64      72.049  44.034  90.799  1.00110.00           H  
ATOM    959 HH22 ARG A  64      73.029  45.325  90.163  1.00110.00           H  
ATOM    960  N   LEU A  65      70.147  47.838  83.779  1.00 30.00           N  
ATOM    961  CA  LEU A  65      69.334  48.914  84.345  1.00 30.00           C  
ATOM    962  C   LEU A  65      67.828  48.627  84.241  1.00 30.00           C  
ATOM    963  O   LEU A  65      67.109  49.023  85.151  1.00 30.00           O  
ATOM    964  CB  LEU A  65      69.704  50.267  83.708  1.00 30.00           C  
ATOM    965  CG  LEU A  65      71.066  50.827  84.177  1.00 30.00           C  
ATOM    966  CD1 LEU A  65      71.528  51.999  83.289  1.00 30.00           C  
ATOM    967  CD2 LEU A  65      71.070  51.200  85.676  1.00 30.00           C  
ATOM    968  H   LEU A  65      70.611  48.029  82.900  1.00110.00           H  
ATOM    969  HA  LEU A  65      69.557  48.967  85.411  1.00110.00           H  
ATOM    970  HB2 LEU A  65      69.687  50.159  82.625  1.00110.00           H  
ATOM    971  HB3 LEU A  65      68.938  51.006  83.943  1.00110.00           H  
ATOM    972  HG  LEU A  65      71.805  50.037  84.048  1.00110.00           H  
ATOM    973 HD11 LEU A  65      71.345  52.968  83.753  1.00110.00           H  
ATOM    974 HD12 LEU A  65      72.597  51.928  83.088  1.00110.00           H  
ATOM    975 HD13 LEU A  65      71.020  52.006  82.324  1.00110.00           H  
ATOM    976 HD21 LEU A  65      71.463  52.200  85.860  1.00110.00           H  
ATOM    977 HD22 LEU A  65      70.071  51.165  86.112  1.00110.00           H  
ATOM    978 HD23 LEU A  65      71.695  50.507  86.240  1.00110.00           H  
ATOM    979  N   TRP A  66      67.379  47.890  83.209  1.00 30.00           N  
ATOM    980  CA  TRP A  66      66.010  47.369  83.101  1.00 30.00           C  
ATOM    981  C   TRP A  66      65.673  46.390  84.244  1.00 30.00           C  
ATOM    982  O   TRP A  66      64.576  46.474  84.794  1.00 30.00           O  
ATOM    983  CB  TRP A  66      65.812  46.735  81.707  1.00 30.00           C  
ATOM    984  CG  TRP A  66      64.436  46.258  81.328  1.00 30.00           C  
ATOM    985  CD1 TRP A  66      63.769  45.220  81.884  1.00 30.00           C  
ATOM    986  CD2 TRP A  66      63.561  46.766  80.274  1.00 30.00           C  
ATOM    987  NE1 TRP A  66      62.545  45.065  81.270  1.00 30.00           N  
ATOM    988  CE3 TRP A  66      63.660  47.803  79.315  1.00 30.00           C  
ATOM    989  CE2 TRP A  66      62.367  45.981  80.255  1.00 30.00           C  
ATOM    990  CZ3 TRP A  66      62.629  48.036  78.381  1.00 30.00           C  
ATOM    991  CZ2 TRP A  66      61.331  46.208  79.334  1.00 30.00           C  
ATOM    992  CH2 TRP A  66      61.466  47.241  78.389  1.00 30.00           C  
ATOM    993  H   TRP A  66      68.020  47.612  82.478  1.00110.00           H  
ATOM    994  HA  TRP A  66      65.330  48.219  83.180  1.00110.00           H  
ATOM    995  HB2 TRP A  66      66.097  47.468  80.953  1.00110.00           H  
ATOM    996  HB3 TRP A  66      66.498  45.900  81.576  1.00110.00           H  
ATOM    997  HD1 TRP A  66      64.151  44.603  82.683  1.00110.00           H  
ATOM    998  HE1 TRP A  66      61.892  44.341  81.535  1.00110.00           H  
ATOM    999  HE3 TRP A  66      64.546  48.418  79.288  1.00110.00           H  
ATOM   1000  HZ3 TRP A  66      62.734  48.829  77.654  1.00110.00           H  
ATOM   1001  HZ2 TRP A  66      60.443  45.593  79.346  1.00110.00           H  
ATOM   1002  HH2 TRP A  66      60.681  47.425  77.670  1.00110.00           H  
ATOM   1003  N   GLU A  67      66.639  45.525  84.609  1.00 30.00           N  
ATOM   1004  CA  GLU A  67      66.551  44.594  85.737  1.00 30.00           C  
ATOM   1005  C   GLU A  67      66.455  45.292  87.110  1.00 30.00           C  
ATOM   1006  O   GLU A  67      65.832  44.735  88.011  1.00 30.00           O  
ATOM   1007  CB  GLU A  67      67.717  43.581  85.644  1.00 30.00           C  
ATOM   1008  CG  GLU A  67      67.724  42.474  86.722  1.00 30.00           C  
ATOM   1009  CD  GLU A  67      68.892  41.497  86.569  1.00 30.00           C  
ATOM   1010  OE1 GLU A  67      70.010  41.968  86.263  1.00 30.00           O  
ATOM   1011  OE2 GLU A  67      68.654  40.288  86.783  1.00 30.00           O1-
ATOM   1012  H   GLU A  67      67.514  45.523  84.105  1.00110.00           H  
ATOM   1013  HA  GLU A  67      65.627  44.034  85.614  1.00110.00           H  
ATOM   1014  HB2 GLU A  67      67.699  43.110  84.660  1.00110.00           H  
ATOM   1015  HB3 GLU A  67      68.660  44.121  85.690  1.00110.00           H  
ATOM   1016  HG2 GLU A  67      67.798  42.905  87.720  1.00110.00           H  
ATOM   1017  HG3 GLU A  67      66.784  41.921  86.687  1.00110.00           H  
ATOM   1018  N   LEU A  68      67.031  46.499  87.237  1.00 30.00           N  
ATOM   1019  CA  LEU A  68      66.980  47.324  88.447  1.00 30.00           C  
ATOM   1020  C   LEU A  68      65.698  48.173  88.527  1.00 30.00           C  
ATOM   1021  O   LEU A  68      65.127  48.280  89.611  1.00 30.00           O  
ATOM   1022  CB  LEU A  68      68.237  48.219  88.507  1.00 30.00           C  
ATOM   1023  CG  LEU A  68      69.560  47.445  88.713  1.00 30.00           C  
ATOM   1024  CD1 LEU A  68      70.781  48.335  88.396  1.00 30.00           C  
ATOM   1025  CD2 LEU A  68      69.640  46.794  90.112  1.00 30.00           C  
ATOM   1026  H   LEU A  68      67.534  46.890  86.452  1.00110.00           H  
ATOM   1027  HA  LEU A  68      66.980  46.668  89.319  1.00110.00           H  
ATOM   1028  HB2 LEU A  68      68.295  48.794  87.581  1.00110.00           H  
ATOM   1029  HB3 LEU A  68      68.135  48.958  89.304  1.00110.00           H  
ATOM   1030  HG  LEU A  68      69.587  46.628  87.993  1.00110.00           H  
ATOM   1031 HD11 LEU A  68      71.495  48.392  89.217  1.00110.00           H  
ATOM   1032 HD12 LEU A  68      71.318  47.952  87.528  1.00110.00           H  
ATOM   1033 HD13 LEU A  68      70.488  49.359  88.163  1.00110.00           H  
ATOM   1034 HD21 LEU A  68      70.565  47.025  90.638  1.00110.00           H  
ATOM   1035 HD22 LEU A  68      68.822  47.112  90.759  1.00110.00           H  
ATOM   1036 HD23 LEU A  68      69.581  45.708  90.031  1.00110.00           H  
ATOM   1037  N   ARG A  69      65.263  48.747  87.389  1.00 30.00           N  
ATOM   1038  CA  ARG A  69      64.052  49.567  87.256  1.00 30.00           C  
ATOM   1039  C   ARG A  69      62.760  48.764  87.489  1.00 30.00           C  
ATOM   1040  O   ARG A  69      61.860  49.266  88.162  1.00 30.00           O  
ATOM   1041  CB  ARG A  69      64.013  50.203  85.847  1.00 30.00           C  
ATOM   1042  CG  ARG A  69      65.079  51.287  85.591  1.00 30.00           C  
ATOM   1043  CD  ARG A  69      65.240  51.585  84.089  1.00 30.00           C  
ATOM   1044  NE  ARG A  69      66.425  52.412  83.805  1.00 30.00           N  
ATOM   1045  CZ  ARG A  69      67.135  52.404  82.659  1.00 30.00           C  
ATOM   1046  NH1 ARG A  69      68.152  53.260  82.497  1.00 30.00           N  
ATOM   1047  NH2 ARG A  69      66.859  51.557  81.659  1.00 30.00           N1+
ATOM   1048  H   ARG A  69      65.806  48.628  86.544  1.00110.00           H  
ATOM   1049  HA  ARG A  69      64.099  50.364  88.001  1.00110.00           H  
ATOM   1050  HB2 ARG A  69      64.127  49.399  85.117  1.00110.00           H  
ATOM   1051  HB3 ARG A  69      63.032  50.639  85.649  1.00110.00           H  
ATOM   1052  HG2 ARG A  69      64.742  52.187  86.107  1.00110.00           H  
ATOM   1053  HG3 ARG A  69      66.044  51.050  86.034  1.00110.00           H  
ATOM   1054  HD2 ARG A  69      65.217  50.663  83.508  1.00110.00           H  
ATOM   1055  HD3 ARG A  69      64.396  52.186  83.749  1.00110.00           H  
ATOM   1056  HE  ARG A  69      66.662  53.096  84.508  1.00110.00           H  
ATOM   1057 HH11 ARG A  69      68.682  53.241  81.632  1.00110.00           H  
ATOM   1058 HH12 ARG A  69      68.403  53.918  83.219  1.00110.00           H  
ATOM   1059 HH21 ARG A  69      67.415  51.600  80.807  1.00110.00           H  
ATOM   1060 HH22 ARG A  69      66.116  50.880  81.741  1.00110.00           H  
ATOM   1061  N   ASN A  70      62.692  47.555  86.908  1.00 30.00           N  
ATOM   1062  CA  ASN A  70      61.480  46.730  86.839  1.00 30.00           C  
ATOM   1063  C   ASN A  70      61.552  45.481  87.737  1.00 30.00           C  
ATOM   1064  O   ASN A  70      60.563  44.749  87.795  1.00 30.00           O  
ATOM   1065  CB  ASN A  70      61.222  46.326  85.365  1.00 30.00           C  
ATOM   1066  CG  ASN A  70      61.049  47.528  84.426  1.00 30.00           C  
ATOM   1067  OD1 ASN A  70      60.310  48.461  84.731  1.00 30.00           O  
ATOM   1068  ND2 ASN A  70      61.722  47.510  83.275  1.00 30.00           N  
ATOM   1069  H   ASN A  70      63.481  47.221  86.370  1.00110.00           H  
ATOM   1070  HA  ASN A  70      60.615  47.294  87.192  1.00110.00           H  
ATOM   1071  HB2 ASN A  70      62.027  45.683  85.003  1.00110.00           H  
ATOM   1072  HB3 ASN A  70      60.310  45.732  85.295  1.00110.00           H  
ATOM   1073 HD21 ASN A  70      61.627  48.275  82.624  1.00110.00           H  
ATOM   1074 HD22 ASN A  70      62.316  46.728  83.037  1.00110.00           H  
ATOM   1075  N   ASN A  71      62.691  45.251  88.419  1.00 30.00           N  
ATOM   1076  CA  ASN A  71      62.946  44.126  89.335  1.00 30.00           C  
ATOM   1077  C   ASN A  71      62.940  42.738  88.645  1.00 30.00           C  
ATOM   1078  O   ASN A  71      62.727  41.727  89.314  1.00 30.00           O  
ATOM   1079  CB  ASN A  71      61.981  44.180  90.554  1.00 30.00           C  
ATOM   1080  CG  ASN A  71      62.620  43.722  91.869  1.00110.00           C  
ATOM   1081  OD1 ASN A  71      63.652  44.246  92.283  1.00110.00           O  
ATOM   1082  ND2 ASN A  71      61.996  42.755  92.544  1.00110.00           N  
ATOM   1083  H   ASN A  71      63.453  45.908  88.323  1.00110.00           H  
ATOM   1084  HA  ASN A  71      63.972  44.205  89.695  1.00110.00           H  
ATOM   1085  HB2 ASN A  71      61.699  45.218  90.739  1.00110.00           H  
ATOM   1086  HB3 ASN A  71      61.046  43.655  90.352  1.00110.00           H  
ATOM   1087 HD21 ASN A  71      62.376  42.427  93.420  1.00110.00           H  
ATOM   1088 HD22 ASN A  71      61.152  42.338  92.181  1.00110.00           H  
ATOM   1089  N   CYS A  72      63.172  42.713  87.322  1.00 30.00           N  
ATOM   1090  CA  CYS A  72      63.105  41.527  86.471  1.00 30.00           C  
ATOM   1091  C   CYS A  72      63.777  41.859  85.129  1.00 30.00           C  
ATOM   1092  O   CYS A  72      63.572  42.960  84.614  1.00 30.00           O  
ATOM   1093  CB  CYS A  72      61.647  41.031  86.297  1.00 30.00           C  
ATOM   1094  SG  CYS A  72      61.503  39.568  85.224  1.00110.00           S  
ATOM   1095  H   CYS A  72      63.355  43.582  86.839  1.00110.00           H  
ATOM   1096  HA  CYS A  72      63.689  40.739  86.953  1.00110.00           H  
ATOM   1097  HB2 CYS A  72      61.214  40.775  87.264  1.00110.00           H  
ATOM   1098  HB3 CYS A  72      61.027  41.826  85.880  1.00110.00           H  
ATOM   1099  HG  CYS A  72      60.181  39.432  85.354  1.00110.00           H  
ATOM   1100  N   ARG A  73      64.556  40.899  84.595  1.00 30.00           N  
ATOM   1101  CA  ARG A  73      65.317  41.007  83.345  1.00 30.00           C  
ATOM   1102  C   ARG A  73      64.478  41.383  82.113  1.00 30.00           C  
ATOM   1103  O   ARG A  73      63.298  41.041  82.017  1.00 30.00           O  
ATOM   1104  CB  ARG A  73      66.066  39.687  83.061  1.00 30.00           C  
ATOM   1105  CG  ARG A  73      67.200  39.389  84.053  1.00 30.00           C  
ATOM   1106  CD  ARG A  73      68.003  38.125  83.704  1.00 30.00           C  
ATOM   1107  NE  ARG A  73      67.239  36.894  83.943  1.00 30.00           N  
ATOM   1108  CZ  ARG A  73      67.191  36.221  85.105  1.00 30.00           C  
ATOM   1109  NH1 ARG A  73      66.445  35.112  85.188  1.00 30.00           N  
ATOM   1110  NH2 ARG A  73      67.876  36.638  86.180  1.00 30.00           N1+
ATOM   1111  H   ARG A  73      64.646  40.019  85.082  1.00110.00           H  
ATOM   1112  HA  ARG A  73      66.053  41.798  83.503  1.00110.00           H  
ATOM   1113  HB2 ARG A  73      65.361  38.855  83.024  1.00110.00           H  
ATOM   1114  HB3 ARG A  73      66.514  39.745  82.067  1.00110.00           H  
ATOM   1115  HG2 ARG A  73      67.877  40.236  84.157  1.00110.00           H  
ATOM   1116  HG3 ARG A  73      66.736  39.244  85.029  1.00110.00           H  
ATOM   1117  HD2 ARG A  73      68.138  38.120  82.622  1.00110.00           H  
ATOM   1118  HD3 ARG A  73      69.011  38.118  84.120  1.00110.00           H  
ATOM   1119  HE  ARG A  73      66.681  36.563  83.169  1.00110.00           H  
ATOM   1120 HH11 ARG A  73      66.406  34.586  86.049  1.00110.00           H  
ATOM   1121 HH12 ARG A  73      65.939  34.775  84.382  1.00110.00           H  
ATOM   1122 HH21 ARG A  73      67.857  36.114  87.042  1.00110.00           H  
ATOM   1123 HH22 ARG A  73      68.436  37.478  86.128  1.00110.00           H  
ATOM   1124  N   ILE A  74      65.162  42.060  81.181  1.00 30.00           N  
ATOM   1125  CA  ILE A  74      64.657  42.484  79.881  1.00 30.00           C  
ATOM   1126  C   ILE A  74      64.405  41.290  78.936  1.00 30.00           C  
ATOM   1127  O   ILE A  74      65.126  40.291  78.989  1.00 30.00           O  
ATOM   1128  CB  ILE A  74      65.685  43.461  79.237  1.00 30.00           C  
ATOM   1129  CG1 ILE A  74      65.095  44.290  78.077  1.00 30.00           C  
ATOM   1130  CG2 ILE A  74      67.006  42.793  78.809  1.00 30.00           C  
ATOM   1131  CD1 ILE A  74      65.909  45.542  77.725  1.00 30.00           C  
ATOM   1132  H   ILE A  74      66.133  42.276  81.353  1.00110.00           H  
ATOM   1133  HA  ILE A  74      63.710  42.999  80.040  1.00110.00           H  
ATOM   1134  HB  ILE A  74      65.950  44.172  80.019  1.00110.00           H  
ATOM   1135 HG12 ILE A  74      65.019  43.674  77.187  1.00110.00           H  
ATOM   1136 HG13 ILE A  74      64.078  44.596  78.319  1.00110.00           H  
ATOM   1137 HG21 ILE A  74      67.728  43.549  78.527  1.00110.00           H  
ATOM   1138 HG22 ILE A  74      67.449  42.210  79.617  1.00110.00           H  
ATOM   1139 HG23 ILE A  74      66.878  42.136  77.949  1.00110.00           H  
ATOM   1140 HD11 ILE A  74      65.295  46.236  77.153  1.00110.00           H  
ATOM   1141 HD12 ILE A  74      66.258  46.065  78.616  1.00110.00           H  
ATOM   1142 HD13 ILE A  74      66.779  45.294  77.117  1.00110.00           H  
ATOM   1143  N   SER A  75      63.398  41.448  78.065  1.00 30.00           N  
ATOM   1144  CA  SER A  75      63.116  40.551  76.945  1.00 30.00           C  
ATOM   1145  C   SER A  75      64.200  40.672  75.857  1.00 30.00           C  
ATOM   1146  O   SER A  75      64.751  41.754  75.659  1.00 30.00           O  
ATOM   1147  CB  SER A  75      61.701  40.887  76.420  1.00 30.00           C  
ATOM   1148  OG  SER A  75      61.358  40.188  75.240  1.00110.00           O  
ATOM   1149  H   SER A  75      62.852  42.297  78.095  1.00110.00           H  
ATOM   1150  HA  SER A  75      63.114  39.524  77.316  1.00110.00           H  
ATOM   1151  HB2 SER A  75      60.954  40.660  77.181  1.00110.00           H  
ATOM   1152  HB3 SER A  75      61.616  41.953  76.207  1.00110.00           H  
ATOM   1153  HG  SER A  75      61.483  39.242  75.390  1.00110.00           H  
ATOM   1154  N   VAL A  76      64.451  39.572  75.131  1.00 30.00           N  
ATOM   1155  CA  VAL A  76      65.336  39.537  73.961  1.00 30.00           C  
ATOM   1156  C   VAL A  76      64.787  40.423  72.815  1.00 30.00           C  
ATOM   1157  O   VAL A  76      65.573  41.044  72.099  1.00 30.00           O  
ATOM   1158  CB  VAL A  76      65.501  38.092  73.405  1.00 30.00           C  
ATOM   1159  CG1 VAL A  76      66.554  37.986  72.285  1.00 30.00           C  
ATOM   1160  CG2 VAL A  76      65.848  37.063  74.494  1.00 30.00           C  
ATOM   1161  H   VAL A  76      63.929  38.723  75.320  1.00110.00           H  
ATOM   1162  HA  VAL A  76      66.312  39.920  74.260  1.00110.00           H  
ATOM   1163  HB  VAL A  76      64.542  37.787  72.984  1.00110.00           H  
ATOM   1164 HG11 VAL A  76      66.653  36.960  71.938  1.00110.00           H  
ATOM   1165 HG12 VAL A  76      66.305  38.591  71.418  1.00110.00           H  
ATOM   1166 HG13 VAL A  76      67.536  38.299  72.636  1.00110.00           H  
ATOM   1167 HG21 VAL A  76      65.897  36.062  74.070  1.00110.00           H  
ATOM   1168 HG22 VAL A  76      66.802  37.277  74.970  1.00110.00           H  
ATOM   1169 HG23 VAL A  76      65.102  37.028  75.280  1.00110.00           H  
ATOM   1170  N   ALA A  77      63.447  40.510  72.717  1.00 30.00           N  
ATOM   1171  CA  ALA A  77      62.712  41.398  71.819  1.00 30.00           C  
ATOM   1172  C   ALA A  77      62.914  42.885  72.142  1.00 30.00           C  
ATOM   1173  O   ALA A  77      63.145  43.659  71.216  1.00 30.00           O  
ATOM   1174  CB  ALA A  77      61.220  41.033  71.854  1.00 30.00           C  
ATOM   1175  H   ALA A  77      62.881  39.983  73.368  1.00110.00           H  
ATOM   1176  HA  ALA A  77      63.083  41.226  70.810  1.00110.00           H  
ATOM   1177  HB1 ALA A  77      60.666  41.576  71.089  1.00110.00           H  
ATOM   1178  HB2 ALA A  77      61.069  39.968  71.679  1.00110.00           H  
ATOM   1179  HB3 ALA A  77      60.768  41.272  72.818  1.00110.00           H  
ATOM   1180  N   ALA A  78      62.849  43.249  73.435  1.00 30.00           N  
ATOM   1181  CA  ALA A  78      63.062  44.615  73.918  1.00 30.00           C  
ATOM   1182  C   ALA A  78      64.526  45.072  73.805  1.00 30.00           C  
ATOM   1183  O   ALA A  78      64.762  46.220  73.430  1.00 30.00           O  
ATOM   1184  CB  ALA A  78      62.554  44.730  75.363  1.00 30.00           C  
ATOM   1185  H   ALA A  78      62.667  42.547  74.139  1.00110.00           H  
ATOM   1186  HA  ALA A  78      62.462  45.287  73.302  1.00110.00           H  
ATOM   1187  HB1 ALA A  78      62.750  45.720  75.779  1.00110.00           H  
ATOM   1188  HB2 ALA A  78      61.477  44.564  75.413  1.00110.00           H  
ATOM   1189  HB3 ALA A  78      63.029  43.997  76.014  1.00110.00           H  
ATOM   1190  N   ALA A  79      65.472  44.161  74.090  1.00 30.00           N  
ATOM   1191  CA  ALA A  79      66.912  44.386  73.973  1.00 30.00           C  
ATOM   1192  C   ALA A  79      67.371  44.598  72.522  1.00 30.00           C  
ATOM   1193  O   ALA A  79      68.118  45.540  72.262  1.00 30.00           O  
ATOM   1194  CB  ALA A  79      67.661  43.215  74.623  1.00 30.00           C  
ATOM   1195  H   ALA A  79      65.192  43.244  74.413  1.00110.00           H  
ATOM   1196  HA  ALA A  79      67.149  45.291  74.535  1.00110.00           H  
ATOM   1197  HB1 ALA A  79      68.742  43.344  74.554  1.00110.00           H  
ATOM   1198  HB2 ALA A  79      67.409  43.137  75.681  1.00110.00           H  
ATOM   1199  HB3 ALA A  79      67.409  42.264  74.151  1.00110.00           H  
ATOM   1200  N   SER A  80      66.871  43.767  71.591  1.00 30.00           N  
ATOM   1201  CA  SER A  80      67.124  43.912  70.154  1.00 30.00           C  
ATOM   1202  C   SER A  80      66.560  45.218  69.559  1.00 30.00           C  
ATOM   1203  O   SER A  80      67.176  45.751  68.637  1.00 30.00           O  
ATOM   1204  CB  SER A  80      66.643  42.656  69.399  1.00 30.00           C  
ATOM   1205  OG  SER A  80      65.234  42.554  69.358  1.00 30.00           O  
ATOM   1206  H   SER A  80      66.267  43.006  71.869  1.00110.00           H  
ATOM   1207  HA  SER A  80      68.206  43.958  70.033  1.00110.00           H  
ATOM   1208  HB2 SER A  80      67.010  42.675  68.372  1.00110.00           H  
ATOM   1209  HB3 SER A  80      67.046  41.752  69.857  1.00110.00           H  
ATOM   1210  HG  SER A  80      64.940  42.218  70.210  1.00110.00           H  
ATOM   1211  N   LYS A  81      65.440  45.724  70.111  1.00 30.00           N  
ATOM   1212  CA  LYS A  81      64.822  46.985  69.696  1.00 30.00           C  
ATOM   1213  C   LYS A  81      65.619  48.210  70.180  1.00 30.00           C  
ATOM   1214  O   LYS A  81      65.698  49.180  69.432  1.00 30.00           O  
ATOM   1215  CB  LYS A  81      63.344  47.050  70.153  1.00 30.00           C  
ATOM   1216  CG  LYS A  81      62.348  47.496  69.060  1.00 30.00           C  
ATOM   1217  CD  LYS A  81      62.617  48.878  68.438  1.00 30.00           C  
ATOM   1218  CE  LYS A  81      61.532  49.294  67.433  1.00 30.00           C  
ATOM   1219  NZ  LYS A  81      61.840  50.593  66.811  1.00 30.00           N1+
ATOM   1220  H   LYS A  81      64.993  45.234  70.873  1.00110.00           H  
ATOM   1221  HA  LYS A  81      64.837  47.001  68.607  1.00110.00           H  
ATOM   1222  HB2 LYS A  81      63.018  46.062  70.472  1.00110.00           H  
ATOM   1223  HB3 LYS A  81      63.238  47.675  71.042  1.00110.00           H  
ATOM   1224  HG2 LYS A  81      62.335  46.748  68.268  1.00110.00           H  
ATOM   1225  HG3 LYS A  81      61.345  47.489  69.488  1.00110.00           H  
ATOM   1226  HD2 LYS A  81      62.698  49.625  69.230  1.00110.00           H  
ATOM   1227  HD3 LYS A  81      63.577  48.870  67.922  1.00110.00           H  
ATOM   1228  HE2 LYS A  81      61.438  48.546  66.645  1.00110.00           H  
ATOM   1229  HE3 LYS A  81      60.563  49.364  67.929  1.00110.00           H  
ATOM   1230  HZ1 LYS A  81      62.713  50.537  66.307  1.00110.00           H  
ATOM   1231  HZ2 LYS A  81      61.106  50.854  66.167  1.00110.00           H  
ATOM   1232  HZ3 LYS A  81      61.929  51.303  67.525  1.00110.00           H  
ATOM   1233  N   ILE A  82      66.219  48.146  71.384  1.00 30.00           N  
ATOM   1234  CA  ILE A  82      67.080  49.202  71.936  1.00 30.00           C  
ATOM   1235  C   ILE A  82      68.351  49.433  71.093  1.00 30.00           C  
ATOM   1236  O   ILE A  82      68.681  50.588  70.823  1.00 30.00           O  
ATOM   1237  CB  ILE A  82      67.449  48.937  73.432  1.00 30.00           C  
ATOM   1238  CG1 ILE A  82      66.214  49.173  74.331  1.00 30.00           C  
ATOM   1239  CG2 ILE A  82      68.654  49.740  73.986  1.00 30.00           C  
ATOM   1240  CD1 ILE A  82      66.337  48.565  75.736  1.00 30.00           C  
ATOM   1241  H   ILE A  82      66.106  47.319  71.955  1.00110.00           H  
ATOM   1242  HA  ILE A  82      66.506  50.130  71.896  1.00110.00           H  
ATOM   1243  HB  ILE A  82      67.706  47.881  73.514  1.00110.00           H  
ATOM   1244 HG12 ILE A  82      66.028  50.244  74.418  1.00110.00           H  
ATOM   1245 HG13 ILE A  82      65.320  48.762  73.861  1.00110.00           H  
ATOM   1246 HG21 ILE A  82      68.825  49.526  75.041  1.00110.00           H  
ATOM   1247 HG22 ILE A  82      69.588  49.499  73.478  1.00110.00           H  
ATOM   1248 HG23 ILE A  82      68.489  50.814  73.893  1.00110.00           H  
ATOM   1249 HD11 ILE A  82      65.350  48.396  76.167  1.00110.00           H  
ATOM   1250 HD12 ILE A  82      66.860  47.609  75.716  1.00110.00           H  
ATOM   1251 HD13 ILE A  82      66.878  49.230  76.410  1.00110.00           H  
ATOM   1252  N   LEU A  83      69.000  48.341  70.650  1.00 30.00           N  
ATOM   1253  CA  LEU A  83      70.149  48.394  69.744  1.00 30.00           C  
ATOM   1254  C   LEU A  83      69.755  48.820  68.316  1.00 30.00           C  
ATOM   1255  O   LEU A  83      70.541  49.509  67.670  1.00 30.00           O  
ATOM   1256  CB  LEU A  83      70.894  47.042  69.778  1.00 30.00           C  
ATOM   1257  CG  LEU A  83      72.264  47.012  69.055  1.00 30.00           C  
ATOM   1258  CD1 LEU A  83      73.274  48.001  69.674  1.00 30.00           C  
ATOM   1259  CD2 LEU A  83      72.823  45.576  68.985  1.00 30.00           C  
ATOM   1260  H   LEU A  83      68.674  47.422  70.916  1.00110.00           H  
ATOM   1261  HA  LEU A  83      70.821  49.160  70.131  1.00110.00           H  
ATOM   1262  HB2 LEU A  83      71.058  46.767  70.818  1.00110.00           H  
ATOM   1263  HB3 LEU A  83      70.242  46.271  69.363  1.00110.00           H  
ATOM   1264  HG  LEU A  83      72.116  47.324  68.022  1.00110.00           H  
ATOM   1265 HD11 LEU A  83      74.265  47.568  69.800  1.00110.00           H  
ATOM   1266 HD12 LEU A  83      73.390  48.877  69.035  1.00110.00           H  
ATOM   1267 HD13 LEU A  83      72.956  48.354  70.655  1.00110.00           H  
ATOM   1268 HD21 LEU A  83      73.737  45.450  69.566  1.00110.00           H  
ATOM   1269 HD22 LEU A  83      72.112  44.841  69.361  1.00110.00           H  
ATOM   1270 HD23 LEU A  83      73.053  45.301  67.955  1.00110.00           H  
ATOM   1271  N   ALA A  84      68.542  48.452  67.864  1.00 30.00           N  
ATOM   1272  CA  ALA A  84      67.991  48.871  66.574  1.00 30.00           C  
ATOM   1273  C   ALA A  84      67.624  50.365  66.517  1.00 30.00           C  
ATOM   1274  O   ALA A  84      67.726  50.943  65.441  1.00 30.00           O  
ATOM   1275  CB  ALA A  84      66.785  47.997  66.212  1.00 30.00           C  
ATOM   1276  H   ALA A  84      67.947  47.873  68.440  1.00110.00           H  
ATOM   1277  HA  ALA A  84      68.755  48.695  65.816  1.00110.00           H  
ATOM   1278  HB1 ALA A  84      66.397  48.251  65.225  1.00110.00           H  
ATOM   1279  HB2 ALA A  84      67.066  46.944  66.190  1.00110.00           H  
ATOM   1280  HB3 ALA A  84      65.972  48.116  66.927  1.00110.00           H  
ATOM   1281  N   ASN A  85      67.241  50.972  67.656  1.00 30.00           N  
ATOM   1282  CA  ASN A  85      66.992  52.415  67.784  1.00 30.00           C  
ATOM   1283  C   ASN A  85      68.299  53.223  67.736  1.00 30.00           C  
ATOM   1284  O   ASN A  85      68.319  54.279  67.103  1.00 30.00           O  
ATOM   1285  CB  ASN A  85      66.232  52.722  69.097  1.00 30.00           C  
ATOM   1286  CG  ASN A  85      64.796  52.187  69.156  1.00 30.00           C  
ATOM   1287  OD1 ASN A  85      64.167  51.923  68.134  1.00 30.00           O  
ATOM   1288  ND2 ASN A  85      64.265  52.039  70.371  1.00 30.00           N  
ATOM   1289  H   ASN A  85      67.144  50.424  68.500  1.00110.00           H  
ATOM   1290  HA  ASN A  85      66.370  52.712  66.936  1.00110.00           H  
ATOM   1291  HB2 ASN A  85      66.794  52.347  69.953  1.00110.00           H  
ATOM   1292  HB3 ASN A  85      66.160  53.803  69.228  1.00110.00           H  
ATOM   1293 HD21 ASN A  85      63.323  51.696  70.478  1.00110.00           H  
ATOM   1294 HD22 ASN A  85      64.803  52.273  71.193  1.00110.00           H  
ATOM   1295  N   ILE A  86      69.362  52.697  68.375  1.00 30.00           N  
ATOM   1296  CA  ILE A  86      70.722  53.243  68.348  1.00 30.00           C  
ATOM   1297  C   ILE A  86      71.285  53.295  66.916  1.00 30.00           C  
ATOM   1298  O   ILE A  86      71.653  54.373  66.454  1.00 30.00           O  
ATOM   1299  CB  ILE A  86      71.680  52.435  69.286  1.00 30.00           C  
ATOM   1300  CG1 ILE A  86      71.357  52.725  70.770  1.00 30.00           C  
ATOM   1301  CG2 ILE A  86      73.195  52.619  69.033  1.00 30.00           C  
ATOM   1302  CD1 ILE A  86      71.992  51.729  71.757  1.00 30.00           C  
ATOM   1303  H   ILE A  86      69.249  51.830  68.881  1.00110.00           H  
ATOM   1304  HA  ILE A  86      70.668  54.270  68.715  1.00110.00           H  
ATOM   1305  HB  ILE A  86      71.471  51.379  69.123  1.00110.00           H  
ATOM   1306 HG12 ILE A  86      71.689  53.734  71.019  1.00110.00           H  
ATOM   1307 HG13 ILE A  86      70.279  52.726  70.929  1.00110.00           H  
ATOM   1308 HG21 ILE A  86      73.780  52.023  69.732  1.00110.00           H  
ATOM   1309 HG22 ILE A  86      73.505  52.296  68.040  1.00110.00           H  
ATOM   1310 HG23 ILE A  86      73.493  53.659  69.159  1.00110.00           H  
ATOM   1311 HD11 ILE A  86      71.359  51.592  72.634  1.00110.00           H  
ATOM   1312 HD12 ILE A  86      72.145  50.749  71.307  1.00110.00           H  
ATOM   1313 HD13 ILE A  86      72.961  52.089  72.102  1.00110.00           H  
ATOM   1314  N   THR A  87      71.293  52.142  66.230  1.00 30.00           N  
ATOM   1315  CA  THR A  87      71.810  52.002  64.871  1.00 30.00           C  
ATOM   1316  C   THR A  87      70.901  52.626  63.785  1.00 30.00           C  
ATOM   1317  O   THR A  87      71.423  52.943  62.717  1.00 30.00           O  
ATOM   1318  CB  THR A  87      72.064  50.514  64.530  1.00 30.00           C  
ATOM   1319  OG1 THR A  87      70.872  49.757  64.516  1.00 30.00           O  
ATOM   1320  CG2 THR A  87      73.089  49.831  65.449  1.00 30.00           C  
ATOM   1321  H   THR A  87      70.955  51.292  66.663  1.00110.00           H  
ATOM   1322  HA  THR A  87      72.769  52.522  64.824  1.00110.00           H  
ATOM   1323  HB  THR A  87      72.464  50.464  63.521  1.00110.00           H  
ATOM   1324  HG1 THR A  87      71.098  48.855  64.268  1.00110.00           H  
ATOM   1325 HG21 THR A  87      73.241  48.788  65.168  1.00110.00           H  
ATOM   1326 HG22 THR A  87      74.055  50.327  65.381  1.00110.00           H  
ATOM   1327 HG23 THR A  87      72.790  49.850  66.495  1.00110.00           H  
ATOM   1328  N   TYR A  88      69.604  52.867  64.065  1.00 30.00           N  
ATOM   1329  CA  TYR A  88      68.727  53.648  63.181  1.00 30.00           C  
ATOM   1330  C   TYR A  88      69.089  55.141  63.196  1.00 30.00           C  
ATOM   1331  O   TYR A  88      69.104  55.760  62.134  1.00 30.00           O  
ATOM   1332  CB  TYR A  88      67.235  53.435  63.524  1.00 30.00           C  
ATOM   1333  CG  TYR A  88      66.262  54.051  62.529  1.00 30.00           C  
ATOM   1334  CD1 TYR A  88      66.204  53.556  61.209  1.00 30.00           C  
ATOM   1335  CD2 TYR A  88      65.418  55.116  62.910  1.00 30.00           C  
ATOM   1336  CE1 TYR A  88      65.323  54.128  60.273  1.00 30.00           C  
ATOM   1337  CE2 TYR A  88      64.534  55.687  61.973  1.00 30.00           C  
ATOM   1338  CZ  TYR A  88      64.494  55.199  60.652  1.00 30.00           C  
ATOM   1339  OH  TYR A  88      63.663  55.762  59.731  1.00 30.00           O  
ATOM   1340  H   TYR A  88      69.213  52.566  64.947  1.00110.00           H  
ATOM   1341  HA  TYR A  88      68.888  53.288  62.163  1.00110.00           H  
ATOM   1342  HB2 TYR A  88      67.002  52.373  63.548  1.00110.00           H  
ATOM   1343  HB3 TYR A  88      67.023  53.806  64.527  1.00110.00           H  
ATOM   1344  HD1 TYR A  88      66.840  52.741  60.901  1.00110.00           H  
ATOM   1345  HD2 TYR A  88      65.450  55.503  63.918  1.00110.00           H  
ATOM   1346  HE1 TYR A  88      65.297  53.755  59.260  1.00110.00           H  
ATOM   1347  HE2 TYR A  88      63.896  56.508  62.269  1.00110.00           H  
ATOM   1348  HH  TYR A  88      63.176  56.519  60.067  1.00110.00           H  
ATOM   1349  N   SER A  89      69.424  55.676  64.383  1.00 30.00           N  
ATOM   1350  CA  SER A  89      69.905  57.047  64.579  1.00 30.00           C  
ATOM   1351  C   SER A  89      71.306  57.301  63.975  1.00 30.00           C  
ATOM   1352  O   SER A  89      71.673  58.464  63.809  1.00 30.00           O  
ATOM   1353  CB  SER A  89      69.859  57.367  66.090  1.00 30.00           C  
ATOM   1354  OG  SER A  89      70.152  58.723  66.362  1.00110.00           O  
ATOM   1355  H   SER A  89      69.386  55.100  65.214  1.00110.00           H  
ATOM   1356  HA  SER A  89      69.208  57.715  64.068  1.00110.00           H  
ATOM   1357  HB2 SER A  89      68.870  57.150  66.493  1.00110.00           H  
ATOM   1358  HB3 SER A  89      70.566  56.747  66.641  1.00110.00           H  
ATOM   1359  HG  SER A  89      71.042  58.911  66.053  1.00110.00           H  
ATOM   1360  N   TYR A  90      72.052  56.227  63.655  1.00 30.00           N  
ATOM   1361  CA  TYR A  90      73.408  56.279  63.108  1.00 30.00           C  
ATOM   1362  C   TYR A  90      73.526  55.605  61.726  1.00 30.00           C  
ATOM   1363  O   TYR A  90      74.648  55.325  61.304  1.00 30.00           O  
ATOM   1364  CB  TYR A  90      74.405  55.696  64.141  1.00 30.00           C  
ATOM   1365  CG  TYR A  90      74.464  56.414  65.482  1.00 30.00           C  
ATOM   1366  CD1 TYR A  90      74.601  57.818  65.544  1.00 30.00           C  
ATOM   1367  CD2 TYR A  90      74.383  55.676  66.681  1.00 30.00           C  
ATOM   1368  CE1 TYR A  90      74.635  58.478  66.787  1.00 30.00           C  
ATOM   1369  CE2 TYR A  90      74.398  56.337  67.923  1.00 30.00           C  
ATOM   1370  CZ  TYR A  90      74.530  57.737  67.979  1.00 30.00           C  
ATOM   1371  OH  TYR A  90      74.557  58.370  69.187  1.00 30.00           O  
ATOM   1372  H   TYR A  90      71.679  55.303  63.820  1.00110.00           H  
ATOM   1373  HA  TYR A  90      73.678  57.316  62.916  1.00110.00           H  
ATOM   1374  HB2 TYR A  90      74.167  54.645  64.310  1.00110.00           H  
ATOM   1375  HB3 TYR A  90      75.420  55.712  63.745  1.00110.00           H  
ATOM   1376  HD1 TYR A  90      74.671  58.401  64.640  1.00110.00           H  
ATOM   1377  HD2 TYR A  90      74.292  54.600  66.657  1.00110.00           H  
ATOM   1378  HE1 TYR A  90      74.732  59.553  66.817  1.00110.00           H  
ATOM   1379  HE2 TYR A  90      74.315  55.767  68.836  1.00110.00           H  
ATOM   1380  HH  TYR A  90      74.624  59.324  69.110  1.00110.00           H  
ATOM   1381  N   ARG A  91      72.400  55.415  61.008  1.00 30.00           N  
ATOM   1382  CA  ARG A  91      72.367  54.872  59.639  1.00 30.00           C  
ATOM   1383  C   ARG A  91      73.121  55.753  58.617  1.00 30.00           C  
ATOM   1384  O   ARG A  91      73.729  55.225  57.687  1.00 30.00           O  
ATOM   1385  CB  ARG A  91      70.897  54.575  59.224  1.00 30.00           C  
ATOM   1386  CG  ARG A  91      70.187  55.618  58.331  1.00 30.00           C  
ATOM   1387  CD  ARG A  91      68.672  55.403  58.190  1.00 30.00           C  
ATOM   1388  NE  ARG A  91      67.943  55.884  59.370  1.00 30.00           N  
ATOM   1389  CZ  ARG A  91      67.619  57.167  59.605  1.00 30.00           C  
ATOM   1390  NH1 ARG A  91      66.992  57.496  60.738  1.00 30.00           N  
ATOM   1391  NH2 ARG A  91      67.916  58.132  58.725  1.00 30.00           N1+
ATOM   1392  H   ARG A  91      71.508  55.670  61.409  1.00110.00           H  
ATOM   1393  HA  ARG A  91      72.897  53.917  59.671  1.00110.00           H  
ATOM   1394  HB2 ARG A  91      70.892  53.655  58.642  1.00110.00           H  
ATOM   1395  HB3 ARG A  91      70.301  54.356  60.111  1.00110.00           H  
ATOM   1396  HG2 ARG A  91      70.321  56.579  58.828  1.00110.00           H  
ATOM   1397  HG3 ARG A  91      70.651  55.716  57.348  1.00110.00           H  
ATOM   1398  HD2 ARG A  91      68.267  55.761  57.243  1.00110.00           H  
ATOM   1399  HD3 ARG A  91      68.489  54.328  58.206  1.00110.00           H  
ATOM   1400  HE  ARG A  91      67.766  55.206  60.098  1.00110.00           H  
ATOM   1401 HH11 ARG A  91      66.730  58.466  60.906  1.00110.00           H  
ATOM   1402 HH12 ARG A  91      66.772  56.794  61.429  1.00110.00           H  
ATOM   1403 HH21 ARG A  91      67.717  59.099  58.954  1.00110.00           H  
ATOM   1404 HH22 ARG A  91      68.387  57.914  57.861  1.00110.00           H  
ATOM   1405  N   ASN A  92      73.051  57.075  58.836  1.00 30.00           N  
ATOM   1406  CA  ASN A  92      73.660  58.151  58.049  1.00 30.00           C  
ATOM   1407  C   ASN A  92      74.994  58.645  58.644  1.00 30.00           C  
ATOM   1408  O   ASN A  92      75.738  59.324  57.938  1.00 30.00           O  
ATOM   1409  CB  ASN A  92      72.631  59.308  57.895  1.00 30.00           C  
ATOM   1410  CG  ASN A  92      71.868  59.722  59.168  1.00 30.00           C  
ATOM   1411  OD1 ASN A  92      72.364  59.590  60.285  1.00 30.00           O  
ATOM   1412  ND2 ASN A  92      70.643  60.219  58.999  1.00 30.00           N  
ATOM   1413  H   ASN A  92      72.522  57.395  59.636  1.00110.00           H  
ATOM   1414  HA  ASN A  92      73.843  57.741  57.054  1.00110.00           H  
ATOM   1415  HB2 ASN A  92      73.100  60.190  57.456  1.00110.00           H  
ATOM   1416  HB3 ASN A  92      71.879  58.984  57.174  1.00110.00           H  
ATOM   1417 HD21 ASN A  92      70.072  60.456  59.802  1.00110.00           H  
ATOM   1418 HD22 ASN A  92      70.251  60.341  58.076  1.00110.00           H  
ATOM   1419  N   TYR A  93      75.272  58.300  59.914  1.00 30.00           N  
ATOM   1420  CA  TYR A  93      76.471  58.687  60.664  1.00 30.00           C  
ATOM   1421  C   TYR A  93      77.730  57.879  60.275  1.00 30.00           C  
ATOM   1422  O   TYR A  93      78.832  58.289  60.638  1.00 30.00           O  
ATOM   1423  CB  TYR A  93      76.141  58.572  62.166  1.00 30.00           C  
ATOM   1424  CG  TYR A  93      77.185  59.067  63.153  1.00110.00           C  
ATOM   1425  CD1 TYR A  93      77.837  58.158  64.014  1.00110.00           C  
ATOM   1426  CD2 TYR A  93      77.483  60.443  63.239  1.00110.00           C  
ATOM   1427  CE1 TYR A  93      78.782  58.621  64.950  1.00110.00           C  
ATOM   1428  CE2 TYR A  93      78.430  60.906  64.174  1.00110.00           C  
ATOM   1429  CZ  TYR A  93      79.081  59.995  65.029  1.00110.00           C  
ATOM   1430  OH  TYR A  93      79.996  60.449  65.935  1.00110.00           O  
ATOM   1431  H   TYR A  93      74.599  57.742  60.419  1.00110.00           H  
ATOM   1432  HA  TYR A  93      76.682  59.735  60.444  1.00110.00           H  
ATOM   1433  HB2 TYR A  93      75.226  59.131  62.370  1.00110.00           H  
ATOM   1434  HB3 TYR A  93      75.919  57.532  62.395  1.00110.00           H  
ATOM   1435  HD1 TYR A  93      77.608  57.104  63.966  1.00110.00           H  
ATOM   1436  HD2 TYR A  93      76.982  61.149  62.593  1.00110.00           H  
ATOM   1437  HE1 TYR A  93      79.271  57.917  65.608  1.00110.00           H  
ATOM   1438  HE2 TYR A  93      78.653  61.961  64.238  1.00110.00           H  
ATOM   1439  HH  TYR A  93      80.386  59.748  66.462  1.00110.00           H  
ATOM   1440  N   GLY A  94      77.555  56.776  59.524  1.00 30.00           N  
ATOM   1441  CA  GLY A  94      78.655  55.971  58.992  1.00 30.00           C  
ATOM   1442  C   GLY A  94      79.027  54.806  59.919  1.00 30.00           C  
ATOM   1443  O   GLY A  94      80.167  54.346  59.865  1.00 30.00           O  
ATOM   1444  H   GLY A  94      76.618  56.506  59.263  1.00110.00           H  
ATOM   1445  HA2 GLY A  94      78.343  55.561  58.032  1.00110.00           H  
ATOM   1446  HA3 GLY A  94      79.536  56.585  58.797  1.00110.00           H  
ATOM   1447  N   LEU A  95      78.087  54.330  60.758  1.00 30.00           N  
ATOM   1448  CA  LEU A  95      78.255  53.177  61.650  1.00 30.00           C  
ATOM   1449  C   LEU A  95      78.478  51.868  60.862  1.00 30.00           C  
ATOM   1450  O   LEU A  95      77.902  51.705  59.785  1.00 30.00           O  
ATOM   1451  CB  LEU A  95      77.009  53.078  62.566  1.00 30.00           C  
ATOM   1452  CG  LEU A  95      77.327  52.780  64.046  1.00 30.00           C  
ATOM   1453  CD1 LEU A  95      78.068  53.958  64.718  1.00 30.00           C  
ATOM   1454  CD2 LEU A  95      76.061  52.364  64.823  1.00 30.00           C  
ATOM   1455  H   LEU A  95      77.170  54.754  60.759  1.00110.00           H  
ATOM   1456  HA  LEU A  95      79.143  53.372  62.254  1.00110.00           H  
ATOM   1457  HB2 LEU A  95      76.450  54.011  62.542  1.00110.00           H  
ATOM   1458  HB3 LEU A  95      76.317  52.331  62.170  1.00110.00           H  
ATOM   1459  HG  LEU A  95      77.994  51.917  64.052  1.00110.00           H  
ATOM   1460 HD11 LEU A  95      77.489  54.430  65.511  1.00110.00           H  
ATOM   1461 HD12 LEU A  95      79.007  53.622  65.158  1.00110.00           H  
ATOM   1462 HD13 LEU A  95      78.315  54.747  64.008  1.00110.00           H  
ATOM   1463 HD21 LEU A  95      76.213  51.400  65.303  1.00110.00           H  
ATOM   1464 HD22 LEU A  95      75.792  53.066  65.612  1.00110.00           H  
ATOM   1465 HD23 LEU A  95      75.189  52.267  64.175  1.00110.00           H  
ATOM   1466  N   SER A  96      79.310  50.973  61.418  1.00 30.00           N  
ATOM   1467  CA  SER A  96      79.706  49.712  60.797  1.00 30.00           C  
ATOM   1468  C   SER A  96      79.647  48.590  61.842  1.00 30.00           C  
ATOM   1469  O   SER A  96      80.569  48.463  62.645  1.00 30.00           O  
ATOM   1470  CB  SER A  96      81.103  49.882  60.159  1.00 30.00           C  
ATOM   1471  OG  SER A  96      81.525  48.696  59.511  1.00 30.00           O  
ATOM   1472  H   SER A  96      79.776  51.196  62.292  1.00110.00           H  
ATOM   1473  HA  SER A  96      79.016  49.461  59.995  1.00110.00           H  
ATOM   1474  HB2 SER A  96      81.083  50.686  59.422  1.00110.00           H  
ATOM   1475  HB3 SER A  96      81.844  50.163  60.909  1.00110.00           H  
ATOM   1476  HG  SER A  96      80.947  48.543  58.759  1.00110.00           H  
ATOM   1477  N   MET A  97      78.562  47.799  61.812  1.00 30.00           N  
ATOM   1478  CA  MET A  97      78.335  46.682  62.727  1.00 30.00           C  
ATOM   1479  C   MET A  97      77.239  45.746  62.197  1.00 30.00           C  
ATOM   1480  O   MET A  97      76.169  46.207  61.804  1.00 30.00           O  
ATOM   1481  CB  MET A  97      78.029  47.167  64.169  1.00 30.00           C  
ATOM   1482  CG  MET A  97      76.821  48.104  64.345  1.00 30.00           C  
ATOM   1483  SD  MET A  97      76.540  48.634  66.057  1.00 30.00           S  
ATOM   1484  CE  MET A  97      75.996  47.086  66.826  1.00 30.00           C  
ATOM   1485  H   MET A  97      77.856  47.945  61.101  1.00110.00           H  
ATOM   1486  HA  MET A  97      79.263  46.111  62.761  1.00110.00           H  
ATOM   1487  HB2 MET A  97      77.875  46.288  64.795  1.00110.00           H  
ATOM   1488  HB3 MET A  97      78.910  47.657  64.584  1.00110.00           H  
ATOM   1489  HG2 MET A  97      76.963  49.004  63.746  1.00110.00           H  
ATOM   1490  HG3 MET A  97      75.905  47.633  63.988  1.00110.00           H  
ATOM   1491  HE1 MET A  97      75.674  47.271  67.850  1.00110.00           H  
ATOM   1492  HE2 MET A  97      75.162  46.653  66.273  1.00110.00           H  
ATOM   1493  HE3 MET A  97      76.812  46.365  66.856  1.00110.00           H  
ATOM   1494  N   GLY A  98      77.524  44.438  62.243  1.00 30.00           N  
ATOM   1495  CA  GLY A  98      76.562  43.365  62.025  1.00 30.00           C  
ATOM   1496  C   GLY A  98      76.548  42.561  63.325  1.00 30.00           C  
ATOM   1497  O   GLY A  98      77.597  42.086  63.766  1.00 30.00           O  
ATOM   1498  H   GLY A  98      78.444  44.153  62.555  1.00110.00           H  
ATOM   1499  HA2 GLY A  98      75.563  43.732  61.778  1.00110.00           H  
ATOM   1500  HA3 GLY A  98      76.900  42.734  61.202  1.00110.00           H  
ATOM   1501  N   THR A  99      75.360  42.417  63.930  1.00 30.00           N  
ATOM   1502  CA  THR A  99      75.179  41.849  65.267  1.00 30.00           C  
ATOM   1503  C   THR A  99      73.925  40.966  65.309  1.00 30.00           C  
ATOM   1504  O   THR A  99      72.963  41.245  64.598  1.00 30.00           O  
ATOM   1505  CB  THR A  99      75.011  42.991  66.316  1.00 30.00           C  
ATOM   1506  OG1 THR A  99      76.191  43.768  66.366  1.00 30.00           O  
ATOM   1507  CG2 THR A  99      74.682  42.557  67.759  1.00 30.00           C  
ATOM   1508  H   THR A  99      74.532  42.825  63.517  1.00110.00           H  
ATOM   1509  HA  THR A  99      76.024  41.213  65.520  1.00110.00           H  
ATOM   1510  HB  THR A  99      74.219  43.664  65.984  1.00110.00           H  
ATOM   1511  HG1 THR A  99      76.850  43.313  66.904  1.00110.00           H  
ATOM   1512 HG21 THR A  99      74.737  43.405  68.441  1.00110.00           H  
ATOM   1513 HG22 THR A  99      73.673  42.155  67.847  1.00110.00           H  
ATOM   1514 HG23 THR A  99      75.379  41.802  68.122  1.00110.00           H  
ATOM   1515  N   MET A 100      73.946  39.940  66.175  1.00 30.00           N  
ATOM   1516  CA  MET A 100      72.770  39.156  66.542  1.00 30.00           C  
ATOM   1517  C   MET A 100      72.578  39.234  68.055  1.00 30.00           C  
ATOM   1518  O   MET A 100      73.476  38.835  68.796  1.00 30.00           O  
ATOM   1519  CB  MET A 100      72.938  37.689  66.112  1.00 30.00           C  
ATOM   1520  CG  MET A 100      72.866  37.484  64.595  1.00 30.00           C  
ATOM   1521  SD  MET A 100      73.415  35.849  64.051  1.00 30.00           S  
ATOM   1522  CE  MET A 100      75.179  36.032  64.393  1.00 30.00           C  
ATOM   1523  H   MET A 100      74.785  39.746  66.705  1.00110.00           H  
ATOM   1524  HA  MET A 100      71.882  39.567  66.068  1.00110.00           H  
ATOM   1525  HB2 MET A 100      73.874  37.299  66.511  1.00110.00           H  
ATOM   1526  HB3 MET A 100      72.150  37.086  66.568  1.00110.00           H  
ATOM   1527  HG2 MET A 100      71.842  37.635  64.252  1.00110.00           H  
ATOM   1528  HG3 MET A 100      73.479  38.224  64.083  1.00110.00           H  
ATOM   1529  HE1 MET A 100      75.741  35.238  63.914  1.00110.00           H  
ATOM   1530  HE2 MET A 100      75.534  36.988  64.011  1.00110.00           H  
ATOM   1531  HE3 MET A 100      75.376  35.990  65.462  1.00110.00           H  
ATOM   1532  N   VAL A 101      71.390  39.700  68.471  1.00 30.00           N  
ATOM   1533  CA  VAL A 101      70.942  39.686  69.859  1.00 30.00           C  
ATOM   1534  C   VAL A 101      70.148  38.382  70.077  1.00 30.00           C  
ATOM   1535  O   VAL A 101      68.948  38.320  69.803  1.00 30.00           O  
ATOM   1536  CB  VAL A 101      70.086  40.941  70.200  1.00 30.00           C  
ATOM   1537  CG1 VAL A 101      69.486  40.923  71.623  1.00 30.00           C  
ATOM   1538  CG2 VAL A 101      70.913  42.228  70.018  1.00 30.00           C  
ATOM   1539  H   VAL A 101      70.700  39.976  67.786  1.00110.00           H  
ATOM   1540  HA  VAL A 101      71.804  39.685  70.531  1.00110.00           H  
ATOM   1541  HB  VAL A 101      69.256  40.995  69.494  1.00110.00           H  
ATOM   1542 HG11 VAL A 101      68.986  41.864  71.850  1.00110.00           H  
ATOM   1543 HG12 VAL A 101      68.742  40.139  71.750  1.00110.00           H  
ATOM   1544 HG13 VAL A 101      70.262  40.776  72.375  1.00110.00           H  
ATOM   1545 HG21 VAL A 101      70.342  43.114  70.293  1.00110.00           H  
ATOM   1546 HG22 VAL A 101      71.809  42.213  70.641  1.00110.00           H  
ATOM   1547 HG23 VAL A 101      71.231  42.359  68.984  1.00110.00           H  
ATOM   1548  N   ALA A 102      70.887  37.351  70.510  1.00 30.00           N  
ATOM   1549  CA  ALA A 102      70.396  36.013  70.825  1.00 30.00           C  
ATOM   1550  C   ALA A 102      70.211  35.878  72.341  1.00 30.00           C  
ATOM   1551  O   ALA A 102      70.963  36.494  73.097  1.00 30.00           O  
ATOM   1552  CB  ALA A 102      71.445  34.999  70.340  1.00 30.00           C  
ATOM   1553  H   ALA A 102      71.869  37.505  70.703  1.00110.00           H  
ATOM   1554  HA  ALA A 102      69.447  35.822  70.321  1.00110.00           H  
ATOM   1555  HB1 ALA A 102      71.127  33.977  70.545  1.00110.00           H  
ATOM   1556  HB2 ALA A 102      71.613  35.086  69.267  1.00110.00           H  
ATOM   1557  HB3 ALA A 102      72.408  35.149  70.833  1.00110.00           H  
ATOM   1558  N   GLY A 103      69.248  35.047  72.763  1.00 30.00           N  
ATOM   1559  CA  GLY A 103      69.028  34.810  74.184  1.00 30.00           C  
ATOM   1560  C   GLY A 103      67.763  33.985  74.412  1.00 30.00           C  
ATOM   1561  O   GLY A 103      67.129  33.502  73.473  1.00 30.00           O  
ATOM   1562  H   GLY A 103      68.642  34.571  72.109  1.00110.00           H  
ATOM   1563  HA2 GLY A 103      69.887  34.292  74.612  1.00110.00           H  
ATOM   1564  HA3 GLY A 103      68.920  35.762  74.703  1.00110.00           H  
ATOM   1565  N   TRP A 104      67.415  33.843  75.699  1.00 30.00           N  
ATOM   1566  CA  TRP A 104      66.204  33.191  76.190  1.00 30.00           C  
ATOM   1567  C   TRP A 104      65.514  34.162  77.161  1.00 30.00           C  
ATOM   1568  O   TRP A 104      66.196  34.822  77.948  1.00 30.00           O  
ATOM   1569  CB  TRP A 104      66.602  31.856  76.862  1.00 30.00           C  
ATOM   1570  CG  TRP A 104      65.496  30.908  77.244  1.00 30.00           C  
ATOM   1571  CD1 TRP A 104      64.548  31.130  78.184  1.00 30.00           C  
ATOM   1572  CD2 TRP A 104      65.232  29.563  76.733  1.00 30.00           C  
ATOM   1573  NE1 TRP A 104      63.692  30.052  78.251  1.00 30.00           N  
ATOM   1574  CE3 TRP A 104      65.863  28.713  75.794  1.00 30.00           C  
ATOM   1575  CE2 TRP A 104      64.071  29.047  77.388  1.00 30.00           C  
ATOM   1576  CZ3 TRP A 104      65.375  27.415  75.536  1.00 30.00           C  
ATOM   1577  CZ2 TRP A 104      63.557  27.767  77.116  1.00 30.00           C  
ATOM   1578  CH2 TRP A 104      64.221  26.944  76.190  1.00 30.00           C  
ATOM   1579  H   TRP A 104      67.988  34.277  76.411  1.00110.00           H  
ATOM   1580  HA  TRP A 104      65.532  32.983  75.356  1.00110.00           H  
ATOM   1581  HB2 TRP A 104      67.256  31.307  76.183  1.00110.00           H  
ATOM   1582  HB3 TRP A 104      67.205  32.047  77.751  1.00110.00           H  
ATOM   1583  HD1 TRP A 104      64.474  32.025  78.783  1.00110.00           H  
ATOM   1584  HE1 TRP A 104      62.901  30.027  78.878  1.00110.00           H  
ATOM   1585  HE3 TRP A 104      66.752  29.057  75.285  1.00110.00           H  
ATOM   1586  HZ3 TRP A 104      65.889  26.776  74.835  1.00110.00           H  
ATOM   1587  HZ2 TRP A 104      62.678  27.410  77.632  1.00110.00           H  
ATOM   1588  HH2 TRP A 104      63.850  25.951  75.984  1.00110.00           H  
ATOM   1589  N   ASP A 105      64.175  34.215  77.103  1.00 30.00           N  
ATOM   1590  CA  ASP A 105      63.343  35.067  77.958  1.00 30.00           C  
ATOM   1591  C   ASP A 105      62.056  34.317  78.360  1.00 30.00           C  
ATOM   1592  O   ASP A 105      61.980  33.093  78.244  1.00 30.00           O  
ATOM   1593  CB  ASP A 105      63.066  36.468  77.331  1.00 30.00           C  
ATOM   1594  CG  ASP A 105      62.443  36.479  75.924  1.00 30.00           C  
ATOM   1595  OD1 ASP A 105      62.375  37.587  75.356  1.00 30.00           O  
ATOM   1596  OD2 ASP A 105      61.995  35.413  75.450  1.00 30.00           O1-
ATOM   1597  H   ASP A 105      63.675  33.656  76.424  1.00110.00           H  
ATOM   1598  HA  ASP A 105      63.866  35.233  78.901  1.00110.00           H  
ATOM   1599  HB2 ASP A 105      62.442  37.072  77.989  1.00110.00           H  
ATOM   1600  HB3 ASP A 105      64.023  36.986  77.271  1.00110.00           H  
ATOM   1601  N   GLN A 106      61.051  35.088  78.805  1.00 30.00           N  
ATOM   1602  CA  GLN A 106      59.681  34.674  79.103  1.00 30.00           C  
ATOM   1603  C   GLN A 106      58.927  34.079  77.891  1.00 30.00           C  
ATOM   1604  O   GLN A 106      57.950  33.360  78.098  1.00 30.00           O  
ATOM   1605  CB  GLN A 106      58.903  35.888  79.671  1.00 30.00           C  
ATOM   1606  CG  GLN A 106      59.390  36.420  81.040  1.00 30.00           C  
ATOM   1607  CD  GLN A 106      60.478  37.500  80.951  1.00 30.00           C  
ATOM   1608  OE1 GLN A 106      61.644  37.203  80.703  1.00 30.00           O  
ATOM   1609  NE2 GLN A 106      60.112  38.764  81.175  1.00 30.00           N  
ATOM   1610  H   GLN A 106      61.226  36.077  78.914  1.00110.00           H  
ATOM   1611  HA  GLN A 106      59.728  33.896  79.867  1.00110.00           H  
ATOM   1612  HB2 GLN A 106      58.881  36.700  78.940  1.00110.00           H  
ATOM   1613  HB3 GLN A 106      57.860  35.591  79.796  1.00110.00           H  
ATOM   1614  HG2 GLN A 106      58.538  36.845  81.572  1.00110.00           H  
ATOM   1615  HG3 GLN A 106      59.744  35.599  81.664  1.00110.00           H  
ATOM   1616 HE21 GLN A 106      60.806  39.498  81.151  1.00110.00           H  
ATOM   1617 HE22 GLN A 106      59.152  38.992  81.384  1.00110.00           H  
ATOM   1618  N   PHE A 107      59.397  34.376  76.667  1.00 30.00           N  
ATOM   1619  CA  PHE A 107      58.845  33.904  75.394  1.00 30.00           C  
ATOM   1620  C   PHE A 107      59.685  32.759  74.784  1.00 30.00           C  
ATOM   1621  O   PHE A 107      59.387  32.338  73.666  1.00 30.00           O  
ATOM   1622  CB  PHE A 107      58.740  35.100  74.421  1.00 30.00           C  
ATOM   1623  CG  PHE A 107      57.934  36.274  74.953  1.00 30.00           C  
ATOM   1624  CD1 PHE A 107      56.525  36.220  74.972  1.00 30.00           C  
ATOM   1625  CD2 PHE A 107      58.586  37.353  75.590  1.00 30.00           C  
ATOM   1626  CE1 PHE A 107      55.798  37.249  75.557  1.00 30.00           C  
ATOM   1627  CE2 PHE A 107      57.841  38.372  76.170  1.00 30.00           C  
ATOM   1628  CZ  PHE A 107      56.453  38.322  76.149  1.00 30.00           C  
ATOM   1629  H   PHE A 107      60.226  34.951  76.582  1.00110.00           H  
ATOM   1630  HA  PHE A 107      57.840  33.509  75.552  1.00110.00           H  
ATOM   1631  HB2 PHE A 107      59.732  35.455  74.140  1.00110.00           H  
ATOM   1632  HB3 PHE A 107      58.270  34.772  73.493  1.00110.00           H  
ATOM   1633  HD1 PHE A 107      56.007  35.381  74.529  1.00110.00           H  
ATOM   1634  HD2 PHE A 107      59.664  37.391  75.630  1.00110.00           H  
ATOM   1635  HE1 PHE A 107      54.719  37.212  75.556  1.00110.00           H  
ATOM   1636  HE2 PHE A 107      58.345  39.201  76.643  1.00110.00           H  
ATOM   1637  HZ  PHE A 107      55.880  39.119  76.601  1.00110.00           H  
ATOM   1638  N   GLY A 108      60.698  32.262  75.518  1.00 30.00           N  
ATOM   1639  CA  GLY A 108      61.555  31.150  75.111  1.00 30.00           C  
ATOM   1640  C   GLY A 108      62.746  31.643  74.265  1.00 30.00           C  
ATOM   1641  O   GLY A 108      63.117  32.814  74.360  1.00 30.00           O  
ATOM   1642  H   GLY A 108      60.895  32.675  76.420  1.00110.00           H  
ATOM   1643  HA2 GLY A 108      61.940  30.664  76.007  1.00110.00           H  
ATOM   1644  HA3 GLY A 108      60.954  30.412  74.581  1.00110.00           H  
ATOM   1645  N   PRO A 109      63.387  30.752  73.472  1.00 30.00           N  
ATOM   1646  CA  PRO A 109      64.592  31.079  72.688  1.00 30.00           C  
ATOM   1647  C   PRO A 109      64.285  31.948  71.453  1.00 30.00           C  
ATOM   1648  O   PRO A 109      63.895  31.419  70.411  1.00 30.00           O  
ATOM   1649  CB  PRO A 109      65.173  29.699  72.331  1.00 30.00           C  
ATOM   1650  CG  PRO A 109      63.971  28.770  72.292  1.00 30.00           C  
ATOM   1651  CD  PRO A 109      63.037  29.336  73.352  1.00 30.00           C  
ATOM   1652  HA  PRO A 109      65.315  31.603  73.315  1.00110.00           H  
ATOM   1653  HB2 PRO A 109      65.734  29.683  71.397  1.00110.00           H  
ATOM   1654  HB3 PRO A 109      65.860  29.385  73.115  1.00110.00           H  
ATOM   1655  HG2 PRO A 109      63.492  28.858  71.320  1.00110.00           H  
ATOM   1656  HG3 PRO A 109      64.217  27.719  72.447  1.00110.00           H  
ATOM   1657  HD2 PRO A 109      61.997  29.179  73.062  1.00110.00           H  
ATOM   1658  HD3 PRO A 109      63.200  28.849  74.312  1.00110.00           H  
ATOM   1659  N   SER A 110      64.481  33.267  71.602  1.00 30.00           N  
ATOM   1660  CA  SER A 110      64.301  34.266  70.548  1.00 30.00           C  
ATOM   1661  C   SER A 110      65.655  34.648  69.926  1.00 30.00           C  
ATOM   1662  O   SER A 110      66.643  34.777  70.650  1.00 30.00           O  
ATOM   1663  CB  SER A 110      63.607  35.500  71.154  1.00 30.00           C  
ATOM   1664  OG  SER A 110      62.208  35.304  71.210  1.00 30.00           O  
ATOM   1665  H   SER A 110      64.814  33.617  72.490  1.00110.00           H  
ATOM   1666  HA  SER A 110      63.671  33.869  69.749  1.00110.00           H  
ATOM   1667  HB2 SER A 110      63.987  35.715  72.154  1.00110.00           H  
ATOM   1668  HB3 SER A 110      63.789  36.385  70.546  1.00110.00           H  
ATOM   1669  HG  SER A 110      62.019  34.715  71.947  1.00110.00           H  
ATOM   1670  N   LEU A 111      65.668  34.823  68.594  1.00 30.00           N  
ATOM   1671  CA  LEU A 111      66.861  35.138  67.810  1.00 30.00           C  
ATOM   1672  C   LEU A 111      66.546  36.281  66.840  1.00 30.00           C  
ATOM   1673  O   LEU A 111      65.695  36.116  65.966  1.00 30.00           O  
ATOM   1674  CB  LEU A 111      67.331  33.865  67.065  1.00 30.00           C  
ATOM   1675  CG  LEU A 111      68.566  34.048  66.151  1.00 30.00           C  
ATOM   1676  CD1 LEU A 111      69.806  34.548  66.918  1.00 30.00           C  
ATOM   1677  CD2 LEU A 111      68.856  32.756  65.369  1.00 30.00           C  
ATOM   1678  H   LEU A 111      64.817  34.706  68.064  1.00110.00           H  
ATOM   1679  HA  LEU A 111      67.661  35.471  68.473  1.00110.00           H  
ATOM   1680  HB2 LEU A 111      67.547  33.082  67.792  1.00110.00           H  
ATOM   1681  HB3 LEU A 111      66.502  33.487  66.464  1.00110.00           H  
ATOM   1682  HG  LEU A 111      68.321  34.797  65.398  1.00110.00           H  
ATOM   1683 HD11 LEU A 111      70.722  34.051  66.599  1.00110.00           H  
ATOM   1684 HD12 LEU A 111      69.952  35.617  66.762  1.00110.00           H  
ATOM   1685 HD13 LEU A 111      69.707  34.383  67.991  1.00110.00           H  
ATOM   1686 HD21 LEU A 111      69.088  32.969  64.325  1.00110.00           H  
ATOM   1687 HD22 LEU A 111      69.700  32.217  65.796  1.00110.00           H  
ATOM   1688 HD23 LEU A 111      68.006  32.072  65.373  1.00110.00           H  
ATOM   1689  N   TYR A 112      67.280  37.393  66.993  1.00 30.00           N  
ATOM   1690  CA  TYR A 112      67.211  38.567  66.126  1.00 30.00           C  
ATOM   1691  C   TYR A 112      68.585  38.847  65.516  1.00 30.00           C  
ATOM   1692  O   TYR A 112      69.602  38.586  66.155  1.00 30.00           O  
ATOM   1693  CB  TYR A 112      66.775  39.796  66.950  1.00 30.00           C  
ATOM   1694  CG  TYR A 112      65.355  39.741  67.474  1.00 30.00           C  
ATOM   1695  CD1 TYR A 112      64.305  40.330  66.740  1.00 30.00           C  
ATOM   1696  CD2 TYR A 112      65.085  39.115  68.707  1.00 30.00           C  
ATOM   1697  CE1 TYR A 112      62.991  40.292  67.242  1.00 30.00           C  
ATOM   1698  CE2 TYR A 112      63.771  39.078  69.208  1.00 30.00           C  
ATOM   1699  CZ  TYR A 112      62.723  39.663  68.473  1.00 30.00           C  
ATOM   1700  OH  TYR A 112      61.446  39.621  68.952  1.00 30.00           O  
ATOM   1701  H   TYR A 112      67.970  37.436  67.731  1.00110.00           H  
ATOM   1702  HA  TYR A 112      66.498  38.407  65.317  1.00110.00           H  
ATOM   1703  HB2 TYR A 112      67.455  39.948  67.792  1.00110.00           H  
ATOM   1704  HB3 TYR A 112      66.861  40.697  66.339  1.00110.00           H  
ATOM   1705  HD1 TYR A 112      64.504  40.812  65.794  1.00110.00           H  
ATOM   1706  HD2 TYR A 112      65.890  38.662  69.264  1.00110.00           H  
ATOM   1707  HE1 TYR A 112      62.188  40.744  66.678  1.00110.00           H  
ATOM   1708  HE2 TYR A 112      63.573  38.607  70.160  1.00110.00           H  
ATOM   1709  HH  TYR A 112      61.391  39.254  69.837  1.00110.00           H  
ATOM   1710  N   TYR A 113      68.560  39.455  64.322  1.00 30.00           N  
ATOM   1711  CA  TYR A 113      69.675  40.184  63.731  1.00 30.00           C  
ATOM   1712  C   TYR A 113      69.387  41.685  63.876  1.00 30.00           C  
ATOM   1713  O   TYR A 113      68.248  42.101  63.661  1.00 30.00           O  
ATOM   1714  CB  TYR A 113      69.838  39.775  62.251  1.00 30.00           C  
ATOM   1715  CG  TYR A 113      70.926  40.535  61.513  1.00 30.00           C  
ATOM   1716  CD1 TYR A 113      72.276  40.190  61.716  1.00 30.00           C  
ATOM   1717  CD2 TYR A 113      70.600  41.610  60.660  1.00 30.00           C  
ATOM   1718  CE1 TYR A 113      73.298  40.933  61.098  1.00 30.00           C  
ATOM   1719  CE2 TYR A 113      71.623  42.340  60.025  1.00 30.00           C  
ATOM   1720  CZ  TYR A 113      72.972  42.008  60.252  1.00 30.00           C  
ATOM   1721  OH  TYR A 113      73.971  42.717  59.655  1.00 30.00           O  
ATOM   1722  H   TYR A 113      67.666  39.608  63.871  1.00110.00           H  
ATOM   1723  HA  TYR A 113      70.602  39.949  64.253  1.00110.00           H  
ATOM   1724  HB2 TYR A 113      70.070  38.711  62.189  1.00110.00           H  
ATOM   1725  HB3 TYR A 113      68.896  39.908  61.717  1.00110.00           H  
ATOM   1726  HD1 TYR A 113      72.533  39.370  62.367  1.00110.00           H  
ATOM   1727  HD2 TYR A 113      69.567  41.881  60.494  1.00110.00           H  
ATOM   1728  HE1 TYR A 113      74.331  40.680  61.274  1.00110.00           H  
ATOM   1729  HE2 TYR A 113      71.366  43.146  59.355  1.00110.00           H  
ATOM   1730  HH  TYR A 113      73.678  43.556  59.273  1.00110.00           H  
ATOM   1731  N   VAL A 114      70.429  42.463  64.203  1.00 30.00           N  
ATOM   1732  CA  VAL A 114      70.400  43.921  64.256  1.00 30.00           C  
ATOM   1733  C   VAL A 114      71.573  44.454  63.412  1.00 30.00           C  
ATOM   1734  O   VAL A 114      72.731  44.157  63.706  1.00 30.00           O  
ATOM   1735  CB  VAL A 114      70.513  44.470  65.707  1.00 30.00           C  
ATOM   1736  CG1 VAL A 114      70.559  46.011  65.763  1.00 30.00           C  
ATOM   1737  CG2 VAL A 114      69.363  43.966  66.601  1.00 30.00           C  
ATOM   1738  H   VAL A 114      71.341  42.044  64.345  1.00110.00           H  
ATOM   1739  HA  VAL A 114      69.467  44.290  63.830  1.00110.00           H  
ATOM   1740  HB  VAL A 114      71.439  44.100  66.151  1.00110.00           H  
ATOM   1741 HG11 VAL A 114      70.460  46.366  66.786  1.00110.00           H  
ATOM   1742 HG12 VAL A 114      71.495  46.413  65.374  1.00110.00           H  
ATOM   1743 HG13 VAL A 114      69.742  46.451  65.189  1.00110.00           H  
ATOM   1744 HG21 VAL A 114      69.451  44.360  67.614  1.00110.00           H  
ATOM   1745 HG22 VAL A 114      68.393  44.273  66.208  1.00110.00           H  
ATOM   1746 HG23 VAL A 114      69.361  42.879  66.683  1.00110.00           H  
ATOM   1747  N   ASP A 115      71.230  45.224  62.370  1.00 30.00           N  
ATOM   1748  CA  ASP A 115      72.156  45.816  61.403  1.00 30.00           C  
ATOM   1749  C   ASP A 115      72.646  47.192  61.896  1.00 30.00           C  
ATOM   1750  O   ASP A 115      72.101  47.737  62.857  1.00 30.00           O  
ATOM   1751  CB  ASP A 115      71.423  45.986  60.049  1.00 30.00           C  
ATOM   1752  CG  ASP A 115      72.295  45.919  58.789  1.00 30.00           C  
ATOM   1753  OD1 ASP A 115      71.793  46.400  57.750  1.00 30.00           O  
ATOM   1754  OD2 ASP A 115      73.394  45.325  58.854  1.00 30.00           O1-
ATOM   1755  H   ASP A 115      70.250  45.422  62.214  1.00110.00           H  
ATOM   1756  HA  ASP A 115      73.021  45.157  61.303  1.00110.00           H  
ATOM   1757  HB2 ASP A 115      70.651  45.225  59.953  1.00110.00           H  
ATOM   1758  HB3 ASP A 115      70.924  46.957  60.048  1.00110.00           H  
ATOM   1759  N   ASP A 116      73.625  47.755  61.171  1.00 30.00           N  
ATOM   1760  CA  ASP A 116      74.148  49.118  61.344  1.00 30.00           C  
ATOM   1761  C   ASP A 116      73.195  50.229  60.858  1.00 30.00           C  
ATOM   1762  O   ASP A 116      73.436  51.390  61.188  1.00 30.00           O  
ATOM   1763  CB  ASP A 116      75.554  49.325  60.723  1.00 30.00           C  
ATOM   1764  CG  ASP A 116      75.822  48.635  59.378  1.00 30.00           C  
ATOM   1765  OD1 ASP A 116      74.870  48.510  58.578  1.00 30.00           O  
ATOM   1766  OD2 ASP A 116      77.007  48.329  59.132  1.00 30.00           O1-
ATOM   1767  H   ASP A 116      74.010  47.243  60.387  1.00110.00           H  
ATOM   1768  HA  ASP A 116      74.262  49.271  62.419  1.00110.00           H  
ATOM   1769  HB2 ASP A 116      75.780  50.384  60.608  1.00110.00           H  
ATOM   1770  HB3 ASP A 116      76.270  48.942  61.446  1.00110.00           H  
ATOM   1771  N   LYS A 117      72.152  49.867  60.089  1.00 30.00           N  
ATOM   1772  CA  LYS A 117      71.203  50.806  59.485  1.00 30.00           C  
ATOM   1773  C   LYS A 117      69.854  50.893  60.223  1.00 30.00           C  
ATOM   1774  O   LYS A 117      68.978  51.625  59.760  1.00 30.00           O  
ATOM   1775  CB  LYS A 117      70.990  50.441  57.997  1.00 30.00           C  
ATOM   1776  CG  LYS A 117      72.271  50.380  57.144  1.00 30.00           C  
ATOM   1777  CD  LYS A 117      73.150  51.646  57.208  1.00 30.00           C  
ATOM   1778  CE  LYS A 117      74.446  51.537  56.395  1.00 30.00           C  
ATOM   1779  NZ  LYS A 117      74.181  51.376  54.956  1.00 30.00           N1+
ATOM   1780  H   LYS A 117      72.046  48.895  59.834  1.00110.00           H  
ATOM   1781  HA  LYS A 117      71.618  51.809  59.538  1.00110.00           H  
ATOM   1782  HB2 LYS A 117      70.486  49.475  57.929  1.00110.00           H  
ATOM   1783  HB3 LYS A 117      70.313  51.164  57.540  1.00110.00           H  
ATOM   1784  HG2 LYS A 117      72.855  49.511  57.442  1.00110.00           H  
ATOM   1785  HG3 LYS A 117      71.979  50.189  56.111  1.00110.00           H  
ATOM   1786  HD2 LYS A 117      72.575  52.513  56.881  1.00110.00           H  
ATOM   1787  HD3 LYS A 117      73.436  51.847  58.239  1.00110.00           H  
ATOM   1788  HE2 LYS A 117      75.049  52.434  56.541  1.00110.00           H  
ATOM   1789  HE3 LYS A 117      75.042  50.692  56.746  1.00110.00           H  
ATOM   1790  HZ1 LYS A 117      73.649  52.164  54.619  1.00110.00           H  
ATOM   1791  HZ2 LYS A 117      75.058  51.322  54.457  1.00110.00           H  
ATOM   1792  HZ3 LYS A 117      73.657  50.525  54.806  1.00110.00           H  
ATOM   1793  N   GLY A 118      69.699  50.167  61.342  1.00 30.00           N  
ATOM   1794  CA  GLY A 118      68.460  50.137  62.120  1.00 30.00           C  
ATOM   1795  C   GLY A 118      67.519  49.003  61.701  1.00 30.00           C  
ATOM   1796  O   GLY A 118      66.442  48.881  62.284  1.00 30.00           O  
ATOM   1797  H   GLY A 118      70.470  49.609  61.683  1.00110.00           H  
ATOM   1798  HA2 GLY A 118      68.698  50.013  63.172  1.00110.00           H  
ATOM   1799  HA3 GLY A 118      67.922  51.075  62.029  1.00110.00           H  
ATOM   1800  N   THR A 119      67.917  48.177  60.716  1.00 30.00           N  
ATOM   1801  CA  THR A 119      67.230  46.956  60.299  1.00 30.00           C  
ATOM   1802  C   THR A 119      67.234  45.932  61.452  1.00 30.00           C  
ATOM   1803  O   THR A 119      68.281  45.689  62.053  1.00 30.00           O  
ATOM   1804  CB  THR A 119      67.940  46.353  59.052  1.00 30.00           C  
ATOM   1805  OG1 THR A 119      67.532  47.055  57.896  1.00110.00           O  
ATOM   1806  CG2 THR A 119      67.797  44.840  58.801  1.00110.00           C  
ATOM   1807  H   THR A 119      68.802  48.354  60.264  1.00110.00           H  
ATOM   1808  HA  THR A 119      66.200  47.209  60.045  1.00110.00           H  
ATOM   1809  HB  THR A 119      69.002  46.559  59.124  1.00110.00           H  
ATOM   1810  HG1 THR A 119      67.997  46.685  57.141  1.00110.00           H  
ATOM   1811 HG21 THR A 119      68.228  44.562  57.842  1.00110.00           H  
ATOM   1812 HG22 THR A 119      68.322  44.252  59.554  1.00110.00           H  
ATOM   1813 HG23 THR A 119      66.758  44.523  58.810  1.00110.00           H  
ATOM   1814  N   ARG A 120      66.048  45.372  61.727  1.00 30.00           N  
ATOM   1815  CA  ARG A 120      65.788  44.426  62.800  1.00 30.00           C  
ATOM   1816  C   ARG A 120      64.874  43.321  62.260  1.00 30.00           C  
ATOM   1817  O   ARG A 120      63.661  43.518  62.173  1.00 30.00           O  
ATOM   1818  CB  ARG A 120      65.196  45.184  64.005  1.00 30.00           C  
ATOM   1819  CG  ARG A 120      64.787  44.293  65.191  1.00 30.00           C  
ATOM   1820  CD  ARG A 120      64.331  45.129  66.390  1.00 30.00           C  
ATOM   1821  NE  ARG A 120      63.687  44.316  67.429  1.00 30.00           N  
ATOM   1822  CZ  ARG A 120      62.392  43.962  67.449  1.00 30.00           C  
ATOM   1823  NH1 ARG A 120      61.555  44.312  66.461  1.00 30.00           N  
ATOM   1824  NH2 ARG A 120      61.928  43.251  68.482  1.00 30.00           N1+
ATOM   1825  H   ARG A 120      65.240  45.623  61.169  1.00110.00           H  
ATOM   1826  HA  ARG A 120      66.726  43.975  63.121  1.00110.00           H  
ATOM   1827  HB2 ARG A 120      65.928  45.917  64.344  1.00110.00           H  
ATOM   1828  HB3 ARG A 120      64.326  45.755  63.680  1.00110.00           H  
ATOM   1829  HG2 ARG A 120      64.045  43.537  64.936  1.00110.00           H  
ATOM   1830  HG3 ARG A 120      65.687  43.748  65.484  1.00110.00           H  
ATOM   1831  HD2 ARG A 120      65.243  45.462  66.881  1.00110.00           H  
ATOM   1832  HD3 ARG A 120      63.789  46.038  66.128  1.00110.00           H  
ATOM   1833  HE  ARG A 120      64.296  43.940  68.148  1.00110.00           H  
ATOM   1834 HH11 ARG A 120      60.583  44.037  66.484  1.00110.00           H  
ATOM   1835 HH12 ARG A 120      61.900  44.839  65.672  1.00110.00           H  
ATOM   1836 HH21 ARG A 120      60.962  42.960  68.519  1.00110.00           H  
ATOM   1837 HH22 ARG A 120      62.543  43.028  69.254  1.00110.00           H  
ATOM   1838  N   VAL A 121      65.488  42.186  61.902  1.00 30.00           N  
ATOM   1839  CA  VAL A 121      64.808  40.995  61.399  1.00 30.00           C  
ATOM   1840  C   VAL A 121      64.864  39.910  62.482  1.00 30.00           C  
ATOM   1841  O   VAL A 121      65.921  39.714  63.084  1.00 30.00           O  
ATOM   1842  CB  VAL A 121      65.523  40.447  60.130  1.00 30.00           C  
ATOM   1843  CG1 VAL A 121      64.973  39.103  59.598  1.00 30.00           C  
ATOM   1844  CG2 VAL A 121      65.485  41.483  58.998  1.00 30.00           C  
ATOM   1845  H   VAL A 121      66.489  42.106  62.020  1.00110.00           H  
ATOM   1846  HA  VAL A 121      63.767  41.210  61.152  1.00110.00           H  
ATOM   1847  HB  VAL A 121      66.575  40.288  60.376  1.00110.00           H  
ATOM   1848 HG11 VAL A 121      65.439  38.837  58.649  1.00110.00           H  
ATOM   1849 HG12 VAL A 121      65.165  38.275  60.279  1.00110.00           H  
ATOM   1850 HG13 VAL A 121      63.897  39.155  59.430  1.00110.00           H  
ATOM   1851 HG21 VAL A 121      66.046  41.130  58.138  1.00110.00           H  
ATOM   1852 HG22 VAL A 121      64.464  41.664  58.667  1.00110.00           H  
ATOM   1853 HG23 VAL A 121      65.923  42.434  59.298  1.00110.00           H  
ATOM   1854  N   LYS A 122      63.741  39.199  62.666  1.00 30.00           N  
ATOM   1855  CA  LYS A 122      63.681  37.982  63.468  1.00 30.00           C  
ATOM   1856  C   LYS A 122      63.586  36.801  62.495  1.00 30.00           C  
ATOM   1857  O   LYS A 122      62.642  36.746  61.704  1.00 30.00           O  
ATOM   1858  CB  LYS A 122      62.463  38.026  64.417  1.00 30.00           C  
ATOM   1859  CG  LYS A 122      62.589  37.014  65.569  1.00 30.00           C  
ATOM   1860  CD  LYS A 122      61.368  36.947  66.494  1.00 30.00           C  
ATOM   1861  CE  LYS A 122      61.666  36.123  67.756  1.00 30.00           C  
ATOM   1862  NZ  LYS A 122      60.524  36.110  68.684  1.00 30.00           N1+
ATOM   1863  H   LYS A 122      62.917  39.411  62.122  1.00110.00           H  
ATOM   1864  HA  LYS A 122      64.583  37.870  64.071  1.00110.00           H  
ATOM   1865  HB2 LYS A 122      62.384  39.022  64.850  1.00110.00           H  
ATOM   1866  HB3 LYS A 122      61.534  37.872  63.865  1.00110.00           H  
ATOM   1867  HG2 LYS A 122      62.800  36.018  65.178  1.00110.00           H  
ATOM   1868  HG3 LYS A 122      63.454  37.299  66.168  1.00110.00           H  
ATOM   1869  HD2 LYS A 122      61.053  37.954  66.766  1.00110.00           H  
ATOM   1870  HD3 LYS A 122      60.531  36.502  65.954  1.00110.00           H  
ATOM   1871  HE2 LYS A 122      61.923  35.096  67.494  1.00110.00           H  
ATOM   1872  HE3 LYS A 122      62.525  36.540  68.283  1.00110.00           H  
ATOM   1873  HZ1 LYS A 122      59.734  35.655  68.248  1.00110.00           H  
ATOM   1874  HZ2 LYS A 122      60.784  35.608  69.525  1.00110.00           H  
ATOM   1875  HZ3 LYS A 122      60.275  37.058  68.926  1.00110.00           H  
ATOM   1876  N   HIS A 123      64.558  35.881  62.573  1.00 30.00           N  
ATOM   1877  CA  HIS A 123      64.575  34.659  61.776  1.00 30.00           C  
ATOM   1878  C   HIS A 123      65.375  33.561  62.496  1.00 30.00           C  
ATOM   1879  O   HIS A 123      66.179  33.829  63.390  1.00 30.00           O  
ATOM   1880  CB  HIS A 123      65.039  34.938  60.320  1.00 30.00           C  
ATOM   1881  CG  HIS A 123      65.018  33.752  59.382  1.00110.00           C  
ATOM   1882  ND1 HIS A 123      63.957  32.865  59.302  1.00110.00           N  
ATOM   1883  CD2 HIS A 123      65.959  33.268  58.501  1.00110.00           C  
ATOM   1884  CE1 HIS A 123      64.307  31.901  58.448  1.00110.00           C  
ATOM   1885  NE2 HIS A 123      65.510  32.081  57.922  1.00110.00           N  
ATOM   1886  H   HIS A 123      65.300  35.975  63.253  1.00110.00           H  
ATOM   1887  HA  HIS A 123      63.546  34.296  61.731  1.00110.00           H  
ATOM   1888  HB2 HIS A 123      64.420  35.714  59.869  1.00110.00           H  
ATOM   1889  HB3 HIS A 123      66.055  35.325  60.324  1.00110.00           H  
ATOM   1890  HD1 HIS A 123      63.072  32.941  59.783  1.00110.00           H  
ATOM   1891  HD2 HIS A 123      66.927  33.670  58.251  1.00110.00           H  
ATOM   1892  HE1 HIS A 123      63.669  31.066  58.194  1.00110.00           H  
ATOM   1893  N   GLU A 124      65.064  32.328  62.083  1.00 30.00           N  
ATOM   1894  CA  GLU A 124      65.470  31.050  62.641  1.00 30.00           C  
ATOM   1895  C   GLU A 124      66.913  30.624  62.312  1.00 30.00           C  
ATOM   1896  O   GLU A 124      67.424  29.742  62.999  1.00 30.00           O  
ATOM   1897  CB  GLU A 124      64.395  30.054  62.161  1.00 30.00           C  
ATOM   1898  CG  GLU A 124      64.574  28.572  62.524  1.00110.00           C  
ATOM   1899  CD  GLU A 124      63.302  27.792  62.192  1.00110.00           C  
ATOM   1900  OE1 GLU A 124      63.374  26.910  61.310  1.00110.00           O  
ATOM   1901  OE2 GLU A 124      62.267  28.103  62.822  1.00110.00           O1-
ATOM   1902  H   GLU A 124      64.425  32.249  61.306  1.00110.00           H  
ATOM   1903  HA  GLU A 124      65.404  31.127  63.726  1.00110.00           H  
ATOM   1904  HB2 GLU A 124      63.436  30.399  62.551  1.00110.00           H  
ATOM   1905  HB3 GLU A 124      64.307  30.125  61.075  1.00110.00           H  
ATOM   1906  HG2 GLU A 124      65.416  28.144  61.977  1.00110.00           H  
ATOM   1907  HG3 GLU A 124      64.795  28.457  63.584  1.00110.00           H  
ATOM   1908  N   LEU A 125      67.551  31.247  61.304  1.00 30.00           N  
ATOM   1909  CA  LEU A 125      68.919  30.936  60.886  1.00 30.00           C  
ATOM   1910  C   LEU A 125      69.553  32.183  60.250  1.00 30.00           C  
ATOM   1911  O   LEU A 125      68.964  32.771  59.346  1.00 30.00           O  
ATOM   1912  CB  LEU A 125      68.907  29.693  59.956  1.00 30.00           C  
ATOM   1913  CG  LEU A 125      70.286  29.044  59.677  1.00 30.00           C  
ATOM   1914  CD1 LEU A 125      70.134  27.558  59.277  1.00 30.00           C  
ATOM   1915  CD2 LEU A 125      71.125  29.825  58.648  1.00 30.00           C  
ATOM   1916  H   LEU A 125      67.081  31.970  60.777  1.00110.00           H  
ATOM   1917  HA  LEU A 125      69.498  30.693  61.778  1.00110.00           H  
ATOM   1918  HB2 LEU A 125      68.291  28.937  60.446  1.00110.00           H  
ATOM   1919  HB3 LEU A 125      68.395  29.916  59.019  1.00110.00           H  
ATOM   1920  HG  LEU A 125      70.850  29.047  60.606  1.00110.00           H  
ATOM   1921 HD11 LEU A 125      70.649  27.316  58.348  1.00110.00           H  
ATOM   1922 HD12 LEU A 125      70.547  26.908  60.048  1.00110.00           H  
ATOM   1923 HD13 LEU A 125      69.093  27.269  59.138  1.00110.00           H  
ATOM   1924 HD21 LEU A 125      71.818  29.180  58.109  1.00110.00           H  
ATOM   1925 HD22 LEU A 125      70.498  30.327  57.912  1.00110.00           H  
ATOM   1926 HD23 LEU A 125      71.742  30.579  59.133  1.00110.00           H  
ATOM   1927  N   PHE A 126      70.750  32.548  60.729  1.00 30.00           N  
ATOM   1928  CA  PHE A 126      71.535  33.693  60.269  1.00 30.00           C  
ATOM   1929  C   PHE A 126      73.016  33.318  60.116  1.00 30.00           C  
ATOM   1930  O   PHE A 126      73.510  32.447  60.833  1.00 30.00           O  
ATOM   1931  CB  PHE A 126      71.421  34.832  61.306  1.00 30.00           C  
ATOM   1932  CG  PHE A 126      70.080  35.535  61.426  1.00 30.00           C  
ATOM   1933  CD1 PHE A 126      69.487  36.151  60.304  1.00 30.00           C  
ATOM   1934  CD2 PHE A 126      69.462  35.665  62.689  1.00 30.00           C  
ATOM   1935  CE1 PHE A 126      68.310  36.870  60.453  1.00 30.00           C  
ATOM   1936  CE2 PHE A 126      68.276  36.374  62.811  1.00 30.00           C  
ATOM   1937  CZ  PHE A 126      67.709  36.982  61.700  1.00 30.00           C  
ATOM   1938  H   PHE A 126      71.170  32.015  61.481  1.00110.00           H  
ATOM   1939  HA  PHE A 126      71.181  34.035  59.295  1.00110.00           H  
ATOM   1940  HB2 PHE A 126      71.679  34.422  62.283  1.00110.00           H  
ATOM   1941  HB3 PHE A 126      72.161  35.609  61.105  1.00110.00           H  
ATOM   1942  HD1 PHE A 126      69.951  36.077  59.331  1.00110.00           H  
ATOM   1943  HD2 PHE A 126      69.911  35.220  63.565  1.00110.00           H  
ATOM   1944  HE1 PHE A 126      67.855  37.345  59.596  1.00110.00           H  
ATOM   1945  HE2 PHE A 126      67.796  36.464  63.774  1.00110.00           H  
ATOM   1946  HZ  PHE A 126      66.791  37.539  61.805  1.00110.00           H  
ATOM   1947  N   SER A 127      73.707  34.054  59.233  1.00 30.00           N  
ATOM   1948  CA  SER A 127      75.162  34.099  59.136  1.00 30.00           C  
ATOM   1949  C   SER A 127      75.571  35.487  58.620  1.00 30.00           C  
ATOM   1950  O   SER A 127      74.959  35.994  57.683  1.00 30.00           O  
ATOM   1951  CB  SER A 127      75.706  32.932  58.290  1.00 30.00           C  
ATOM   1952  OG  SER A 127      77.118  32.901  58.345  1.00 30.00           O  
ATOM   1953  H   SER A 127      73.218  34.719  58.650  1.00110.00           H  
ATOM   1954  HA  SER A 127      75.561  33.999  60.143  1.00110.00           H  
ATOM   1955  HB2 SER A 127      75.328  31.976  58.655  1.00110.00           H  
ATOM   1956  HB3 SER A 127      75.397  33.019  57.249  1.00110.00           H  
ATOM   1957  HG  SER A 127      77.383  32.581  59.210  1.00110.00           H  
ATOM   1958  N   VAL A 128      76.573  36.080  59.281  1.00 30.00           N  
ATOM   1959  CA  VAL A 128      76.971  37.481  59.173  1.00 30.00           C  
ATOM   1960  C   VAL A 128      78.484  37.562  58.879  1.00 30.00           C  
ATOM   1961  O   VAL A 128      79.245  36.702  59.327  1.00 30.00           O  
ATOM   1962  CB  VAL A 128      76.714  38.229  60.522  1.00 30.00           C  
ATOM   1963  CG1 VAL A 128      76.914  39.754  60.431  1.00 30.00           C  
ATOM   1964  CG2 VAL A 128      75.316  37.944  61.108  1.00 30.00           C  
ATOM   1965  H   VAL A 128      77.017  35.578  60.042  1.00110.00           H  
ATOM   1966  HA  VAL A 128      76.426  37.969  58.367  1.00110.00           H  
ATOM   1967  HB  VAL A 128      77.433  37.868  61.259  1.00110.00           H  
ATOM   1968 HG11 VAL A 128      76.731  40.225  61.396  1.00110.00           H  
ATOM   1969 HG12 VAL A 128      77.925  40.031  60.140  1.00110.00           H  
ATOM   1970 HG13 VAL A 128      76.227  40.199  59.711  1.00110.00           H  
ATOM   1971 HG21 VAL A 128      75.144  38.521  62.018  1.00110.00           H  
ATOM   1972 HG22 VAL A 128      74.529  38.195  60.399  1.00110.00           H  
ATOM   1973 HG23 VAL A 128      75.194  36.895  61.381  1.00110.00           H  
ATOM   1974  N   GLY A 129      78.887  38.611  58.146  1.00 30.00           N  
ATOM   1975  CA  GLY A 129      80.273  38.892  57.781  1.00 30.00           C  
ATOM   1976  C   GLY A 129      80.553  38.454  56.337  1.00 30.00           C  
ATOM   1977  O   GLY A 129      79.695  37.896  55.652  1.00 30.00           O  
ATOM   1978  H   GLY A 129      78.196  39.265  57.807  1.00110.00           H  
ATOM   1979  HA2 GLY A 129      80.439  39.966  57.866  1.00110.00           H  
ATOM   1980  HA3 GLY A 129      80.976  38.407  58.460  1.00110.00           H  
ATOM   1981  N   SER A 130      81.784  38.731  55.883  1.00 30.00           N  
ATOM   1982  CA  SER A 130      82.290  38.451  54.534  1.00 30.00           C  
ATOM   1983  C   SER A 130      82.391  36.957  54.157  1.00 30.00           C  
ATOM   1984  O   SER A 130      82.323  36.643  52.968  1.00 30.00           O  
ATOM   1985  CB  SER A 130      83.632  39.194  54.365  1.00 30.00           C  
ATOM   1986  OG  SER A 130      84.610  38.748  55.287  1.00 30.00           O  
ATOM   1987  H   SER A 130      82.442  39.190  56.495  1.00110.00           H  
ATOM   1988  HA  SER A 130      81.582  38.898  53.833  1.00110.00           H  
ATOM   1989  HB2 SER A 130      84.019  39.054  53.355  1.00110.00           H  
ATOM   1990  HB3 SER A 130      83.491  40.267  54.497  1.00110.00           H  
ATOM   1991  HG  SER A 130      84.940  37.885  55.007  1.00110.00           H  
ATOM   1992  N   GLY A 131      82.527  36.071  55.156  1.00 30.00           N  
ATOM   1993  CA  GLY A 131      82.641  34.625  54.977  1.00 30.00           C  
ATOM   1994  C   GLY A 131      81.292  33.904  55.133  1.00 30.00           C  
ATOM   1995  O   GLY A 131      81.274  32.675  55.083  1.00 30.00           O  
ATOM   1996  H   GLY A 131      82.590  36.410  56.108  1.00110.00           H  
ATOM   1997  HA2 GLY A 131      83.061  34.387  53.999  1.00110.00           H  
ATOM   1998  HA3 GLY A 131      83.342  34.240  55.717  1.00110.00           H  
ATOM   1999  N   SER A 132      80.174  34.636  55.318  1.00 30.00           N  
ATOM   2000  CA  SER A 132      78.822  34.089  55.496  1.00 30.00           C  
ATOM   2001  C   SER A 132      78.319  33.187  54.354  1.00 30.00           C  
ATOM   2002  O   SER A 132      77.571  32.252  54.630  1.00 30.00           O  
ATOM   2003  CB  SER A 132      77.823  35.226  55.786  1.00 30.00           C  
ATOM   2004  OG  SER A 132      77.622  36.077  54.674  1.00 30.00           O  
ATOM   2005  H   SER A 132      80.249  35.643  55.352  1.00110.00           H  
ATOM   2006  HA  SER A 132      78.871  33.465  56.388  1.00110.00           H  
ATOM   2007  HB2 SER A 132      76.856  34.803  56.055  1.00110.00           H  
ATOM   2008  HB3 SER A 132      78.153  35.817  56.638  1.00110.00           H  
ATOM   2009  HG  SER A 132      78.319  36.739  54.673  1.00110.00           H  
ATOM   2010  N   ILE A 133      78.757  33.458  53.113  1.00 30.00           N  
ATOM   2011  CA  ILE A 133      78.429  32.682  51.913  1.00 30.00           C  
ATOM   2012  C   ILE A 133      78.949  31.228  51.933  1.00 30.00           C  
ATOM   2013  O   ILE A 133      78.290  30.354  51.373  1.00 30.00           O  
ATOM   2014  CB  ILE A 133      78.952  33.381  50.625  1.00 30.00           C  
ATOM   2015  CG1 ILE A 133      80.481  33.646  50.617  1.00 30.00           C  
ATOM   2016  CG2 ILE A 133      78.153  34.670  50.361  1.00 30.00           C  
ATOM   2017  CD1 ILE A 133      81.011  34.212  49.291  1.00 30.00           C  
ATOM   2018  H   ILE A 133      79.368  34.249  52.972  1.00110.00           H  
ATOM   2019  HA  ILE A 133      77.339  32.623  51.858  1.00110.00           H  
ATOM   2020  HB  ILE A 133      78.741  32.715  49.786  1.00110.00           H  
ATOM   2021 HG12 ILE A 133      80.743  34.336  51.420  1.00110.00           H  
ATOM   2022 HG13 ILE A 133      81.032  32.730  50.822  1.00110.00           H  
ATOM   2023 HG21 ILE A 133      78.399  35.097  49.391  1.00110.00           H  
ATOM   2024 HG22 ILE A 133      77.081  34.471  50.359  1.00110.00           H  
ATOM   2025 HG23 ILE A 133      78.351  35.427  51.121  1.00110.00           H  
ATOM   2026 HD11 ILE A 133      82.076  34.009  49.182  1.00110.00           H  
ATOM   2027 HD12 ILE A 133      80.503  33.770  48.434  1.00110.00           H  
ATOM   2028 HD13 ILE A 133      80.877  35.292  49.244  1.00110.00           H  
ATOM   2029  N   TYR A 134      80.086  30.995  52.611  1.00 30.00           N  
ATOM   2030  CA  TYR A 134      80.677  29.672  52.814  1.00 30.00           C  
ATOM   2031  C   TYR A 134      80.009  28.927  53.981  1.00 30.00           C  
ATOM   2032  O   TYR A 134      79.896  27.703  53.924  1.00 30.00           O  
ATOM   2033  CB  TYR A 134      82.186  29.824  53.084  1.00 30.00           C  
ATOM   2034  CG  TYR A 134      82.956  30.623  52.045  1.00 30.00           C  
ATOM   2035  CD1 TYR A 134      83.012  30.181  50.707  1.00 30.00           C  
ATOM   2036  CD2 TYR A 134      83.613  31.816  52.415  1.00 30.00           C  
ATOM   2037  CE1 TYR A 134      83.713  30.931  49.743  1.00 30.00           C  
ATOM   2038  CE2 TYR A 134      84.312  32.566  51.451  1.00 30.00           C  
ATOM   2039  CZ  TYR A 134      84.365  32.123  50.115  1.00 30.00           C  
ATOM   2040  OH  TYR A 134      85.051  32.843  49.183  1.00 30.00           O  
ATOM   2041  H   TYR A 134      80.565  31.766  53.055  1.00110.00           H  
ATOM   2042  HA  TYR A 134      80.541  29.075  51.911  1.00110.00           H  
ATOM   2043  HB2 TYR A 134      82.316  30.316  54.047  1.00110.00           H  
ATOM   2044  HB3 TYR A 134      82.655  28.844  53.178  1.00110.00           H  
ATOM   2045  HD1 TYR A 134      82.513  29.268  50.415  1.00110.00           H  
ATOM   2046  HD2 TYR A 134      83.585  32.157  53.439  1.00110.00           H  
ATOM   2047  HE1 TYR A 134      83.751  30.589  48.720  1.00110.00           H  
ATOM   2048  HE2 TYR A 134      84.811  33.480  51.738  1.00110.00           H  
ATOM   2049  HH  TYR A 134      85.464  33.632  49.543  1.00110.00           H  
ATOM   2050  N   ALA A 135      79.578  29.682  55.008  1.00 30.00           N  
ATOM   2051  CA  ALA A 135      78.901  29.162  56.191  1.00 30.00           C  
ATOM   2052  C   ALA A 135      77.461  28.716  55.916  1.00 30.00           C  
ATOM   2053  O   ALA A 135      77.110  27.630  56.364  1.00 30.00           O  
ATOM   2054  CB  ALA A 135      78.959  30.197  57.316  1.00 30.00           C  
ATOM   2055  H   ALA A 135      79.708  30.684  54.975  1.00110.00           H  
ATOM   2056  HA  ALA A 135      79.449  28.280  56.526  1.00110.00           H  
ATOM   2057  HB1 ALA A 135      78.381  29.881  58.184  1.00110.00           H  
ATOM   2058  HB2 ALA A 135      79.988  30.336  57.639  1.00110.00           H  
ATOM   2059  HB3 ALA A 135      78.578  31.162  56.987  1.00110.00           H  
ATOM   2060  N   TYR A 136      76.679  29.507  55.154  1.00 30.00           N  
ATOM   2061  CA  TYR A 136      75.320  29.162  54.708  1.00 30.00           C  
ATOM   2062  C   TYR A 136      75.255  27.861  53.881  1.00 30.00           C  
ATOM   2063  O   TYR A 136      74.274  27.130  54.008  1.00 30.00           O  
ATOM   2064  CB  TYR A 136      74.698  30.330  53.901  1.00 30.00           C  
ATOM   2065  CG  TYR A 136      74.116  31.501  54.685  1.00 30.00           C  
ATOM   2066  CD1 TYR A 136      73.133  31.279  55.674  1.00 30.00           C  
ATOM   2067  CD2 TYR A 136      74.478  32.828  54.362  1.00 30.00           C  
ATOM   2068  CE1 TYR A 136      72.511  32.366  56.319  1.00 30.00           C  
ATOM   2069  CE2 TYR A 136      73.861  33.915  55.012  1.00 30.00           C  
ATOM   2070  CZ  TYR A 136      72.864  33.685  55.980  1.00 30.00           C  
ATOM   2071  OH  TYR A 136      72.236  34.733  56.589  1.00 30.00           O  
ATOM   2072  H   TYR A 136      77.038  30.399  54.836  1.00110.00           H  
ATOM   2073  HA  TYR A 136      74.725  28.996  55.606  1.00110.00           H  
ATOM   2074  HB2 TYR A 136      75.412  30.691  53.159  1.00110.00           H  
ATOM   2075  HB3 TYR A 136      73.853  29.951  53.324  1.00110.00           H  
ATOM   2076  HD1 TYR A 136      72.826  30.273  55.921  1.00110.00           H  
ATOM   2077  HD2 TYR A 136      75.216  33.020  53.596  1.00110.00           H  
ATOM   2078  HE1 TYR A 136      71.748  32.187  57.062  1.00110.00           H  
ATOM   2079  HE2 TYR A 136      74.146  34.925  54.758  1.00110.00           H  
ATOM   2080  HH  TYR A 136      72.475  35.588  56.213  1.00110.00           H  
ATOM   2081  N   GLY A 137      76.309  27.567  53.097  1.00 30.00           N  
ATOM   2082  CA  GLY A 137      76.416  26.360  52.272  1.00 30.00           C  
ATOM   2083  C   GLY A 137      76.574  25.064  53.091  1.00 30.00           C  
ATOM   2084  O   GLY A 137      76.368  23.985  52.537  1.00 30.00           O  
ATOM   2085  H   GLY A 137      77.085  28.212  53.059  1.00110.00           H  
ATOM   2086  HA2 GLY A 137      75.539  26.276  51.628  1.00110.00           H  
ATOM   2087  HA3 GLY A 137      77.281  26.464  51.616  1.00110.00           H  
ATOM   2088  N   VAL A 138      76.913  25.163  54.388  1.00 30.00           N  
ATOM   2089  CA  VAL A 138      77.035  24.041  55.321  1.00 30.00           C  
ATOM   2090  C   VAL A 138      75.908  24.089  56.373  1.00 30.00           C  
ATOM   2091  O   VAL A 138      75.389  23.034  56.739  1.00 30.00           O  
ATOM   2092  CB  VAL A 138      78.408  24.081  56.058  1.00 30.00           C  
ATOM   2093  CG1 VAL A 138      78.599  22.988  57.134  1.00 30.00           C  
ATOM   2094  CG2 VAL A 138      79.579  24.013  55.063  1.00 30.00           C  
ATOM   2095  H   VAL A 138      77.069  26.080  54.781  1.00110.00           H  
ATOM   2096  HA  VAL A 138      76.957  23.089  54.793  1.00110.00           H  
ATOM   2097  HB  VAL A 138      78.489  25.045  56.562  1.00110.00           H  
ATOM   2098 HG11 VAL A 138      79.600  23.034  57.565  1.00110.00           H  
ATOM   2099 HG12 VAL A 138      77.900  23.089  57.964  1.00110.00           H  
ATOM   2100 HG13 VAL A 138      78.467  21.993  56.709  1.00110.00           H  
ATOM   2101 HG21 VAL A 138      80.533  24.038  55.586  1.00110.00           H  
ATOM   2102 HG22 VAL A 138      79.547  23.096  54.474  1.00110.00           H  
ATOM   2103 HG23 VAL A 138      79.575  24.855  54.371  1.00110.00           H  
ATOM   2104  N   LEU A 139      75.553  25.303  56.832  1.00 30.00           N  
ATOM   2105  CA  LEU A 139      74.591  25.567  57.900  1.00 30.00           C  
ATOM   2106  C   LEU A 139      73.161  25.187  57.498  1.00 30.00           C  
ATOM   2107  O   LEU A 139      72.558  24.376  58.196  1.00 30.00           O  
ATOM   2108  CB  LEU A 139      74.719  27.040  58.364  1.00 30.00           C  
ATOM   2109  CG  LEU A 139      74.020  27.395  59.694  1.00 30.00           C  
ATOM   2110  CD1 LEU A 139      74.538  26.555  60.878  1.00 30.00           C  
ATOM   2111  CD2 LEU A 139      74.140  28.902  59.990  1.00 30.00           C  
ATOM   2112  H   LEU A 139      76.045  26.119  56.489  1.00110.00           H  
ATOM   2113  HA  LEU A 139      74.876  24.919  58.729  1.00110.00           H  
ATOM   2114  HB2 LEU A 139      75.773  27.284  58.490  1.00110.00           H  
ATOM   2115  HB3 LEU A 139      74.356  27.696  57.572  1.00110.00           H  
ATOM   2116  HG  LEU A 139      72.958  27.182  59.575  1.00110.00           H  
ATOM   2117 HD11 LEU A 139      74.779  27.168  61.745  1.00110.00           H  
ATOM   2118 HD12 LEU A 139      73.782  25.836  61.193  1.00110.00           H  
ATOM   2119 HD13 LEU A 139      75.444  26.002  60.634  1.00110.00           H  
ATOM   2120 HD21 LEU A 139      73.261  29.269  60.519  1.00110.00           H  
ATOM   2121 HD22 LEU A 139      75.003  29.121  60.615  1.00110.00           H  
ATOM   2122 HD23 LEU A 139      74.248  29.494  59.081  1.00110.00           H  
ATOM   2123  N   ASP A 140      72.678  25.720  56.361  1.00 30.00           N  
ATOM   2124  CA  ASP A 140      71.371  25.397  55.764  1.00 30.00           C  
ATOM   2125  C   ASP A 140      71.249  23.917  55.359  1.00 30.00           C  
ATOM   2126  O   ASP A 140      70.173  23.339  55.511  1.00 30.00           O  
ATOM   2127  CB  ASP A 140      71.006  26.276  54.536  1.00 30.00           C  
ATOM   2128  CG  ASP A 140      71.184  27.788  54.705  1.00 30.00           C  
ATOM   2129  OD1 ASP A 140      71.282  28.464  53.658  1.00 30.00           O  
ATOM   2130  OD2 ASP A 140      71.155  28.259  55.861  1.00 30.00           O1-
ATOM   2131  H   ASP A 140      73.243  26.378  55.841  1.00110.00           H  
ATOM   2132  HA  ASP A 140      70.621  25.579  56.536  1.00110.00           H  
ATOM   2133  HB2 ASP A 140      71.632  25.971  53.696  1.00110.00           H  
ATOM   2134  HB3 ASP A 140      69.968  26.094  54.254  1.00110.00           H  
ATOM   2135  N   GLN A 141      72.359  23.344  54.861  1.00 30.00           N  
ATOM   2136  CA  GLN A 141      72.472  21.969  54.377  1.00 30.00           C  
ATOM   2137  C   GLN A 141      72.266  20.896  55.465  1.00 30.00           C  
ATOM   2138  O   GLN A 141      71.675  19.858  55.166  1.00 30.00           O  
ATOM   2139  CB  GLN A 141      73.818  21.832  53.628  1.00 30.00           C  
ATOM   2140  CG  GLN A 141      74.160  20.417  53.115  1.00110.00           C  
ATOM   2141  CD  GLN A 141      75.428  20.403  52.259  1.00110.00           C  
ATOM   2142  OE1 GLN A 141      75.511  21.095  51.246  1.00110.00           O  
ATOM   2143  NE2 GLN A 141      76.415  19.592  52.647  1.00110.00           N  
ATOM   2144  H   GLN A 141      73.196  23.904  54.787  1.00110.00           H  
ATOM   2145  HA  GLN A 141      71.676  21.828  53.644  1.00110.00           H  
ATOM   2146  HB2 GLN A 141      73.805  22.523  52.784  1.00110.00           H  
ATOM   2147  HB3 GLN A 141      74.628  22.173  54.273  1.00110.00           H  
ATOM   2148  HG2 GLN A 141      74.278  19.724  53.949  1.00110.00           H  
ATOM   2149  HG3 GLN A 141      73.338  20.038  52.506  1.00110.00           H  
ATOM   2150 HE21 GLN A 141      77.265  19.542  52.106  1.00110.00           H  
ATOM   2151 HE22 GLN A 141      76.319  19.025  53.476  1.00110.00           H  
ATOM   2152  N   GLY A 142      72.748  21.161  56.691  1.00 30.00           N  
ATOM   2153  CA  GLY A 142      72.679  20.220  57.811  1.00 30.00           C  
ATOM   2154  C   GLY A 142      71.602  20.593  58.842  1.00 30.00           C  
ATOM   2155  O   GLY A 142      71.429  19.839  59.801  1.00 30.00           O  
ATOM   2156  H   GLY A 142      73.224  22.037  56.857  1.00110.00           H  
ATOM   2157  HA2 GLY A 142      72.504  19.198  57.471  1.00110.00           H  
ATOM   2158  HA3 GLY A 142      73.649  20.208  58.307  1.00110.00           H  
ATOM   2159  N   TYR A 143      70.903  21.733  58.687  1.00 30.00           N  
ATOM   2160  CA  TYR A 143      69.921  22.233  59.653  1.00 30.00           C  
ATOM   2161  C   TYR A 143      68.637  21.384  59.725  1.00 30.00           C  
ATOM   2162  O   TYR A 143      68.091  20.999  58.691  1.00 30.00           O  
ATOM   2163  CB  TYR A 143      69.601  23.720  59.359  1.00 30.00           C  
ATOM   2164  CG  TYR A 143      68.559  24.323  60.281  1.00 30.00           C  
ATOM   2165  CD1 TYR A 143      68.910  24.637  61.609  1.00 30.00           C  
ATOM   2166  CD2 TYR A 143      67.225  24.483  59.848  1.00 30.00           C  
ATOM   2167  CE1 TYR A 143      67.919  25.056  62.513  1.00 30.00           C  
ATOM   2168  CE2 TYR A 143      66.236  24.903  60.756  1.00 30.00           C  
ATOM   2169  CZ  TYR A 143      66.581  25.169  62.094  1.00 30.00           C  
ATOM   2170  OH  TYR A 143      65.617  25.504  62.994  1.00 30.00           O  
ATOM   2171  H   TYR A 143      71.074  22.317  57.881  1.00110.00           H  
ATOM   2172  HA  TYR A 143      70.396  22.194  60.635  1.00110.00           H  
ATOM   2173  HB2 TYR A 143      70.497  24.324  59.472  1.00110.00           H  
ATOM   2174  HB3 TYR A 143      69.275  23.840  58.325  1.00110.00           H  
ATOM   2175  HD1 TYR A 143      69.927  24.510  61.951  1.00110.00           H  
ATOM   2176  HD2 TYR A 143      66.950  24.237  58.833  1.00110.00           H  
ATOM   2177  HE1 TYR A 143      68.182  25.242  63.541  1.00110.00           H  
ATOM   2178  HE2 TYR A 143      65.208  24.991  60.434  1.00110.00           H  
ATOM   2179  HH  TYR A 143      65.986  25.827  63.823  1.00110.00           H  
ATOM   2180  N   ARG A 144      68.152  21.195  60.962  1.00 30.00           N  
ATOM   2181  CA  ARG A 144      66.804  20.737  61.298  1.00 30.00           C  
ATOM   2182  C   ARG A 144      66.308  21.524  62.523  1.00 30.00           C  
ATOM   2183  O   ARG A 144      67.117  22.092  63.258  1.00 30.00           O  
ATOM   2184  CB  ARG A 144      66.782  19.219  61.615  1.00 30.00           C  
ATOM   2185  CG  ARG A 144      67.441  18.303  60.565  1.00 30.00           C  
ATOM   2186  CD  ARG A 144      67.132  16.810  60.775  1.00 30.00           C  
ATOM   2187  NE  ARG A 144      67.507  16.338  62.118  1.00 30.00           N  
ATOM   2188  CZ  ARG A 144      68.740  16.019  62.548  1.00 30.00           C  
ATOM   2189  NH1 ARG A 144      69.812  16.056  61.746  1.00 30.00           N  
ATOM   2190  NH2 ARG A 144      68.902  15.652  63.824  1.00 30.00           N1+
ATOM   2191  H   ARG A 144      68.676  21.556  61.747  1.00110.00           H  
ATOM   2192  HA  ARG A 144      66.124  20.948  60.470  1.00110.00           H  
ATOM   2193  HB2 ARG A 144      67.258  19.036  62.578  1.00110.00           H  
ATOM   2194  HB3 ARG A 144      65.742  18.911  61.739  1.00110.00           H  
ATOM   2195  HG2 ARG A 144      67.018  18.574  59.598  1.00110.00           H  
ATOM   2196  HG3 ARG A 144      68.514  18.472  60.478  1.00110.00           H  
ATOM   2197  HD2 ARG A 144      66.078  16.613  60.575  1.00110.00           H  
ATOM   2198  HD3 ARG A 144      67.693  16.209  60.059  1.00110.00           H  
ATOM   2199  HE  ARG A 144      66.757  16.316  62.796  1.00110.00           H  
ATOM   2200 HH11 ARG A 144      70.726  15.827  62.131  1.00110.00           H  
ATOM   2201 HH12 ARG A 144      69.727  16.332  60.779  1.00110.00           H  
ATOM   2202 HH21 ARG A 144      69.831  15.455  64.185  1.00110.00           H  
ATOM   2203 HH22 ARG A 144      68.119  15.656  64.465  1.00110.00           H  
ATOM   2204  N   LYS A 145      64.990  21.473  62.782  1.00 30.00           N  
ATOM   2205  CA  LYS A 145      64.427  21.810  64.095  1.00 30.00           C  
ATOM   2206  C   LYS A 145      64.908  20.828  65.176  1.00 30.00           C  
ATOM   2207  O   LYS A 145      65.456  21.261  66.187  1.00 30.00           O  
ATOM   2208  CB  LYS A 145      62.882  21.822  64.034  1.00 30.00           C  
ATOM   2209  CG  LYS A 145      62.255  23.142  63.557  1.00 30.00           C  
ATOM   2210  CD  LYS A 145      62.475  24.312  64.535  1.00 30.00           C  
ATOM   2211  CE  LYS A 145      61.491  25.468  64.319  1.00 30.00           C  
ATOM   2212  NZ  LYS A 145      60.156  25.162  64.860  1.00 30.00           N1+
ATOM   2213  H   LYS A 145      64.365  21.027  62.127  1.00110.00           H  
ATOM   2214  HA  LYS A 145      64.787  22.803  64.370  1.00110.00           H  
ATOM   2215  HB2 LYS A 145      62.527  20.994  63.418  1.00110.00           H  
ATOM   2216  HB3 LYS A 145      62.473  21.632  65.028  1.00110.00           H  
ATOM   2217  HG2 LYS A 145      62.649  23.409  62.576  1.00110.00           H  
ATOM   2218  HG3 LYS A 145      61.186  22.977  63.415  1.00110.00           H  
ATOM   2219  HD2 LYS A 145      62.420  23.966  65.568  1.00110.00           H  
ATOM   2220  HD3 LYS A 145      63.484  24.702  64.408  1.00110.00           H  
ATOM   2221  HE2 LYS A 145      61.851  26.361  64.827  1.00110.00           H  
ATOM   2222  HE3 LYS A 145      61.405  25.704  63.258  1.00110.00           H  
ATOM   2223  HZ1 LYS A 145      60.230  24.987  65.852  1.00110.00           H  
ATOM   2224  HZ2 LYS A 145      59.545  25.951  64.702  1.00110.00           H  
ATOM   2225  HZ3 LYS A 145      59.782  24.347  64.398  1.00110.00           H  
ATOM   2226  N   ASN A 146      64.714  19.526  64.910  1.00 30.00           N  
ATOM   2227  CA  ASN A 146      64.997  18.422  65.825  1.00 30.00           C  
ATOM   2228  C   ASN A 146      66.461  17.940  65.721  1.00 30.00           C  
ATOM   2229  O   ASN A 146      66.706  16.747  65.531  1.00 30.00           O  
ATOM   2230  CB  ASN A 146      63.966  17.291  65.573  1.00 30.00           C  
ATOM   2231  CG  ASN A 146      63.600  16.521  66.844  1.00110.00           C  
ATOM   2232  OD1 ASN A 146      62.724  16.939  67.596  1.00110.00           O  
ATOM   2233  ND2 ASN A 146      64.263  15.388  67.083  1.00110.00           N  
ATOM   2234  H   ASN A 146      64.279  19.266  64.037  1.00110.00           H  
ATOM   2235  HA  ASN A 146      64.913  18.750  66.865  1.00110.00           H  
ATOM   2236  HB2 ASN A 146      63.025  17.739  65.246  1.00110.00           H  
ATOM   2237  HB3 ASN A 146      64.257  16.625  64.760  1.00110.00           H  
ATOM   2238 HD21 ASN A 146      64.056  14.849  67.911  1.00110.00           H  
ATOM   2239 HD22 ASN A 146      64.993  15.080  66.456  1.00110.00           H  
ATOM   2240  N   LEU A 147      67.412  18.876  65.881  1.00 30.00           N  
ATOM   2241  CA  LEU A 147      68.824  18.579  66.122  1.00 30.00           C  
ATOM   2242  C   LEU A 147      69.029  18.275  67.614  1.00 30.00           C  
ATOM   2243  O   LEU A 147      68.420  18.933  68.460  1.00 30.00           O  
ATOM   2244  CB  LEU A 147      69.703  19.794  65.736  1.00 30.00           C  
ATOM   2245  CG  LEU A 147      69.741  20.162  64.237  1.00 30.00           C  
ATOM   2246  CD1 LEU A 147      70.420  21.530  64.022  1.00 30.00           C  
ATOM   2247  CD2 LEU A 147      70.366  19.063  63.358  1.00 30.00           C  
ATOM   2248  H   LEU A 147      67.131  19.836  66.026  1.00110.00           H  
ATOM   2249  HA  LEU A 147      69.130  17.711  65.540  1.00110.00           H  
ATOM   2250  HB2 LEU A 147      69.358  20.659  66.302  1.00110.00           H  
ATOM   2251  HB3 LEU A 147      70.729  19.615  66.063  1.00110.00           H  
ATOM   2252  HG  LEU A 147      68.707  20.271  63.922  1.00110.00           H  
ATOM   2253 HD11 LEU A 147      69.832  22.162  63.357  1.00110.00           H  
ATOM   2254 HD12 LEU A 147      70.540  22.075  64.957  1.00110.00           H  
ATOM   2255 HD13 LEU A 147      71.415  21.437  63.589  1.00110.00           H  
ATOM   2256 HD21 LEU A 147      69.623  18.650  62.680  1.00110.00           H  
ATOM   2257 HD22 LEU A 147      71.189  19.425  62.742  1.00110.00           H  
ATOM   2258 HD23 LEU A 147      70.753  18.242  63.955  1.00110.00           H  
ATOM   2259  N   THR A 148      69.954  17.348  67.907  1.00 30.00           N  
ATOM   2260  CA  THR A 148      70.551  17.180  69.236  1.00 30.00           C  
ATOM   2261  C   THR A 148      71.452  18.396  69.557  1.00 30.00           C  
ATOM   2262  O   THR A 148      71.947  19.039  68.631  1.00 30.00           O  
ATOM   2263  CB  THR A 148      71.390  15.871  69.271  1.00 30.00           C  
ATOM   2264  OG1 THR A 148      70.502  14.774  69.198  1.00110.00           O  
ATOM   2265  CG2 THR A 148      72.310  15.651  70.487  1.00110.00           C  
ATOM   2266  H   THR A 148      70.401  16.833  67.157  1.00110.00           H  
ATOM   2267  HA  THR A 148      69.755  17.124  69.980  1.00110.00           H  
ATOM   2268  HB  THR A 148      72.007  15.817  68.376  1.00110.00           H  
ATOM   2269  HG1 THR A 148      71.012  13.961  69.240  1.00110.00           H  
ATOM   2270 HG21 THR A 148      72.752  14.654  70.466  1.00110.00           H  
ATOM   2271 HG22 THR A 148      73.140  16.358  70.500  1.00110.00           H  
ATOM   2272 HG23 THR A 148      71.762  15.752  71.424  1.00110.00           H  
ATOM   2273  N   VAL A 149      71.629  18.717  70.850  1.00 30.00           N  
ATOM   2274  CA  VAL A 149      72.375  19.898  71.307  1.00 30.00           C  
ATOM   2275  C   VAL A 149      73.827  19.964  70.789  1.00 30.00           C  
ATOM   2276  O   VAL A 149      74.206  21.006  70.257  1.00 30.00           O  
ATOM   2277  CB  VAL A 149      72.343  20.049  72.857  1.00 30.00           C  
ATOM   2278  CG1 VAL A 149      73.310  21.107  73.437  1.00 30.00           C  
ATOM   2279  CG2 VAL A 149      70.913  20.354  73.342  1.00 30.00           C  
ATOM   2280  H   VAL A 149      71.191  18.159  71.570  1.00110.00           H  
ATOM   2281  HA  VAL A 149      71.861  20.762  70.884  1.00110.00           H  
ATOM   2282  HB  VAL A 149      72.627  19.090  73.293  1.00110.00           H  
ATOM   2283 HG11 VAL A 149      73.150  21.241  74.507  1.00110.00           H  
ATOM   2284 HG12 VAL A 149      74.356  20.824  73.315  1.00110.00           H  
ATOM   2285 HG13 VAL A 149      73.166  22.076  72.959  1.00110.00           H  
ATOM   2286 HG21 VAL A 149      70.868  20.413  74.430  1.00110.00           H  
ATOM   2287 HG22 VAL A 149      70.555  21.305  72.946  1.00110.00           H  
ATOM   2288 HG23 VAL A 149      70.210  19.580  73.032  1.00110.00           H  
ATOM   2289  N   GLU A 150      74.587  18.857  70.898  1.00 30.00           N  
ATOM   2290  CA  GLU A 150      75.965  18.782  70.405  1.00 30.00           C  
ATOM   2291  C   GLU A 150      76.067  18.561  68.879  1.00 30.00           C  
ATOM   2292  O   GLU A 150      77.077  18.948  68.296  1.00 30.00           O  
ATOM   2293  CB  GLU A 150      76.775  17.761  71.240  1.00 30.00           C  
ATOM   2294  CG  GLU A 150      78.287  17.648  70.910  1.00 30.00           C  
ATOM   2295  CD  GLU A 150      79.072  18.960  71.045  1.00 30.00           C  
ATOM   2296  OE1 GLU A 150      78.690  19.785  71.903  1.00 30.00           O  
ATOM   2297  OE2 GLU A 150      80.051  19.120  70.284  1.00 30.00           O1-
ATOM   2298  H   GLU A 150      74.219  18.030  71.345  1.00110.00           H  
ATOM   2299  HA  GLU A 150      76.404  19.758  70.603  1.00110.00           H  
ATOM   2300  HB2 GLU A 150      76.673  18.015  72.296  1.00110.00           H  
ATOM   2301  HB3 GLU A 150      76.322  16.775  71.136  1.00110.00           H  
ATOM   2302  HG2 GLU A 150      78.750  16.927  71.584  1.00110.00           H  
ATOM   2303  HG3 GLU A 150      78.429  17.248  69.906  1.00110.00           H  
ATOM   2304  N   GLU A 151      75.013  18.014  68.244  1.00 30.00           N  
ATOM   2305  CA  GLU A 151      74.877  17.939  66.783  1.00 30.00           C  
ATOM   2306  C   GLU A 151      74.715  19.336  66.154  1.00 30.00           C  
ATOM   2307  O   GLU A 151      75.332  19.611  65.127  1.00 30.00           O  
ATOM   2308  CB  GLU A 151      73.696  17.010  66.431  1.00 30.00           C  
ATOM   2309  CG  GLU A 151      73.410  16.825  64.924  1.00110.00           C  
ATOM   2310  CD  GLU A 151      72.180  15.959  64.635  1.00110.00           C  
ATOM   2311  OE1 GLU A 151      71.326  15.811  65.539  1.00110.00           O  
ATOM   2312  OE2 GLU A 151      72.072  15.500  63.477  1.00110.00           O1-
ATOM   2313  H   GLU A 151      74.207  17.727  68.780  1.00110.00           H  
ATOM   2314  HA  GLU A 151      75.791  17.495  66.381  1.00110.00           H  
ATOM   2315  HB2 GLU A 151      73.875  16.030  66.877  1.00110.00           H  
ATOM   2316  HB3 GLU A 151      72.800  17.403  66.906  1.00110.00           H  
ATOM   2317  HG2 GLU A 151      73.236  17.787  64.441  1.00110.00           H  
ATOM   2318  HG3 GLU A 151      74.278  16.381  64.436  1.00110.00           H  
ATOM   2319  N   ALA A 152      73.920  20.193  66.816  1.00 30.00           N  
ATOM   2320  CA  ALA A 152      73.725  21.601  66.485  1.00 30.00           C  
ATOM   2321  C   ALA A 152      74.994  22.441  66.727  1.00 30.00           C  
ATOM   2322  O   ALA A 152      75.285  23.332  65.929  1.00 30.00           O  
ATOM   2323  CB  ALA A 152      72.533  22.130  67.300  1.00 30.00           C  
ATOM   2324  H   ALA A 152      73.427  19.866  67.637  1.00110.00           H  
ATOM   2325  HA  ALA A 152      73.469  21.661  65.426  1.00110.00           H  
ATOM   2326  HB1 ALA A 152      72.243  23.130  66.985  1.00110.00           H  
ATOM   2327  HB2 ALA A 152      71.657  21.496  67.177  1.00110.00           H  
ATOM   2328  HB3 ALA A 152      72.754  22.173  68.366  1.00110.00           H  
ATOM   2329  N   CYS A 153      75.753  22.117  67.791  1.00 30.00           N  
ATOM   2330  CA  CYS A 153      77.057  22.716  68.088  1.00 30.00           C  
ATOM   2331  C   CYS A 153      78.102  22.353  67.024  1.00 30.00           C  
ATOM   2332  O   CYS A 153      78.839  23.239  66.601  1.00 30.00           O  
ATOM   2333  CB  CYS A 153      77.590  22.331  69.478  1.00 30.00           C  
ATOM   2334  SG  CYS A 153      76.544  23.070  70.758  1.00 30.00           S  
ATOM   2335  H   CYS A 153      75.445  21.385  68.416  1.00110.00           H  
ATOM   2336  HA  CYS A 153      76.936  23.801  68.063  1.00110.00           H  
ATOM   2337  HB2 CYS A 153      77.623  21.252  69.601  1.00110.00           H  
ATOM   2338  HB3 CYS A 153      78.610  22.683  69.628  1.00110.00           H  
ATOM   2339  HG  CYS A 153      75.485  22.280  70.546  1.00110.00           H  
ATOM   2340  N   GLU A 154      78.117  21.079  66.588  1.00 30.00           N  
ATOM   2341  CA  GLU A 154      78.995  20.576  65.533  1.00 30.00           C  
ATOM   2342  C   GLU A 154      78.655  21.146  64.143  1.00 30.00           C  
ATOM   2343  O   GLU A 154      79.583  21.435  63.393  1.00 30.00           O  
ATOM   2344  CB  GLU A 154      79.040  19.034  65.560  1.00 30.00           C  
ATOM   2345  CG  GLU A 154      80.036  18.436  64.539  1.00110.00           C  
ATOM   2346  CD  GLU A 154      80.227  16.922  64.626  1.00110.00           C  
ATOM   2347  OE1 GLU A 154      79.856  16.332  65.663  1.00110.00           O  
ATOM   2348  OE2 GLU A 154      80.779  16.382  63.640  1.00110.00           O1-
ATOM   2349  H   GLU A 154      77.495  20.401  67.007  1.00110.00           H  
ATOM   2350  HA  GLU A 154      80.000  20.917  65.782  1.00110.00           H  
ATOM   2351  HB2 GLU A 154      79.303  18.708  66.566  1.00110.00           H  
ATOM   2352  HB3 GLU A 154      78.043  18.634  65.371  1.00110.00           H  
ATOM   2353  HG2 GLU A 154      79.703  18.663  63.528  1.00110.00           H  
ATOM   2354  HG3 GLU A 154      81.014  18.902  64.660  1.00110.00           H  
ATOM   2355  N   LEU A 155      77.358  21.346  63.841  1.00 30.00           N  
ATOM   2356  CA  LEU A 155      76.875  22.000  62.619  1.00 30.00           C  
ATOM   2357  C   LEU A 155      77.413  23.436  62.481  1.00 30.00           C  
ATOM   2358  O   LEU A 155      77.934  23.778  61.421  1.00 30.00           O  
ATOM   2359  CB  LEU A 155      75.326  21.942  62.571  1.00 30.00           C  
ATOM   2360  CG  LEU A 155      74.654  22.730  61.421  1.00 30.00           C  
ATOM   2361  CD1 LEU A 155      75.096  22.251  60.026  1.00 30.00           C  
ATOM   2362  CD2 LEU A 155      73.126  22.705  61.560  1.00 30.00           C  
ATOM   2363  H   LEU A 155      76.648  21.052  64.498  1.00110.00           H  
ATOM   2364  HA  LEU A 155      77.262  21.426  61.775  1.00110.00           H  
ATOM   2365  HB2 LEU A 155      75.011  20.899  62.525  1.00110.00           H  
ATOM   2366  HB3 LEU A 155      74.934  22.324  63.513  1.00110.00           H  
ATOM   2367  HG  LEU A 155      74.931  23.779  61.508  1.00110.00           H  
ATOM   2368 HD11 LEU A 155      74.267  22.250  59.319  1.00110.00           H  
ATOM   2369 HD12 LEU A 155      75.862  22.908  59.615  1.00110.00           H  
ATOM   2370 HD13 LEU A 155      75.508  21.242  60.051  1.00110.00           H  
ATOM   2371 HD21 LEU A 155      72.649  23.309  60.787  1.00110.00           H  
ATOM   2372 HD22 LEU A 155      72.739  21.689  61.482  1.00110.00           H  
ATOM   2373 HD23 LEU A 155      72.811  23.109  62.522  1.00110.00           H  
ATOM   2374  N   ALA A 156      77.311  24.220  63.568  1.00 30.00           N  
ATOM   2375  CA  ALA A 156      77.845  25.577  63.669  1.00 30.00           C  
ATOM   2376  C   ALA A 156      79.381  25.627  63.605  1.00 30.00           C  
ATOM   2377  O   ALA A 156      79.922  26.505  62.938  1.00 30.00           O  
ATOM   2378  CB  ALA A 156      77.341  26.212  64.970  1.00 30.00           C  
ATOM   2379  H   ALA A 156      76.863  23.856  64.399  1.00110.00           H  
ATOM   2380  HA  ALA A 156      77.448  26.152  62.831  1.00110.00           H  
ATOM   2381  HB1 ALA A 156      77.647  27.253  65.041  1.00110.00           H  
ATOM   2382  HB2 ALA A 156      76.254  26.196  65.018  1.00110.00           H  
ATOM   2383  HB3 ALA A 156      77.720  25.690  65.850  1.00110.00           H  
ATOM   2384  N   ARG A 157      80.046  24.670  64.270  1.00 30.00           N  
ATOM   2385  CA  ARG A 157      81.501  24.526  64.337  1.00 30.00           C  
ATOM   2386  C   ARG A 157      82.138  24.184  62.977  1.00 30.00           C  
ATOM   2387  O   ARG A 157      83.174  24.759  62.649  1.00 30.00           O  
ATOM   2388  CB  ARG A 157      81.819  23.474  65.412  1.00 30.00           C  
ATOM   2389  CG  ARG A 157      83.296  23.315  65.799  1.00 30.00           C  
ATOM   2390  CD  ARG A 157      83.470  22.546  67.120  1.00 30.00           C  
ATOM   2391  NE  ARG A 157      82.803  21.233  67.101  1.00 30.00           N  
ATOM   2392  CZ  ARG A 157      82.084  20.690  68.099  1.00 30.00           C  
ATOM   2393  NH1 ARG A 157      81.864  21.329  69.257  1.00 30.00           N  
ATOM   2394  NH2 ARG A 157      81.564  19.468  67.941  1.00 30.00           N1+
ATOM   2395  H   ARG A 157      79.517  23.994  64.805  1.00110.00           H  
ATOM   2396  HA  ARG A 157      81.908  25.485  64.666  1.00110.00           H  
ATOM   2397  HB2 ARG A 157      81.277  23.740  66.314  1.00110.00           H  
ATOM   2398  HB3 ARG A 157      81.426  22.508  65.099  1.00110.00           H  
ATOM   2399  HG2 ARG A 157      83.919  22.922  64.997  1.00110.00           H  
ATOM   2400  HG3 ARG A 157      83.664  24.323  65.991  1.00110.00           H  
ATOM   2401  HD2 ARG A 157      84.521  22.304  67.256  1.00110.00           H  
ATOM   2402  HD3 ARG A 157      83.190  23.174  67.964  1.00110.00           H  
ATOM   2403  HE  ARG A 157      82.935  20.686  66.260  1.00110.00           H  
ATOM   2404 HH11 ARG A 157      81.299  20.878  69.968  1.00110.00           H  
ATOM   2405 HH12 ARG A 157      82.263  22.241  69.438  1.00110.00           H  
ATOM   2406 HH21 ARG A 157      81.008  19.076  68.700  1.00110.00           H  
ATOM   2407 HH22 ARG A 157      81.678  18.942  67.087  1.00110.00           H  
ATOM   2408  N   ARG A 158      81.477  23.303  62.202  1.00 30.00           N  
ATOM   2409  CA  ARG A 158      81.805  22.982  60.810  1.00 30.00           C  
ATOM   2410  C   ARG A 158      81.543  24.164  59.860  1.00 30.00           C  
ATOM   2411  O   ARG A 158      82.326  24.352  58.933  1.00 30.00           O  
ATOM   2412  CB  ARG A 158      81.009  21.747  60.339  1.00 30.00           C  
ATOM   2413  CG  ARG A 158      81.473  20.416  60.957  1.00 30.00           C  
ATOM   2414  CD  ARG A 158      80.495  19.272  60.656  1.00 30.00           C  
ATOM   2415  NE  ARG A 158      80.982  17.972  61.135  1.00 30.00           N  
ATOM   2416  CZ  ARG A 158      81.792  17.122  60.485  1.00 30.00           C  
ATOM   2417  NH1 ARG A 158      82.279  17.404  59.268  1.00 30.00           N  
ATOM   2418  NH2 ARG A 158      82.107  15.966  61.080  1.00 30.00           N1+
ATOM   2419  H   ARG A 158      80.644  22.859  62.568  1.00110.00           H  
ATOM   2420  HA  ARG A 158      82.864  22.725  60.768  1.00110.00           H  
ATOM   2421  HB2 ARG A 158      79.948  21.904  60.544  1.00110.00           H  
ATOM   2422  HB3 ARG A 158      81.093  21.648  59.255  1.00110.00           H  
ATOM   2423  HG2 ARG A 158      82.495  20.157  60.683  1.00110.00           H  
ATOM   2424  HG3 ARG A 158      81.485  20.553  62.037  1.00110.00           H  
ATOM   2425  HD2 ARG A 158      79.615  19.448  61.275  1.00110.00           H  
ATOM   2426  HD3 ARG A 158      80.131  19.259  59.629  1.00110.00           H  
ATOM   2427  HE  ARG A 158      80.702  17.706  62.073  1.00110.00           H  
ATOM   2428 HH11 ARG A 158      82.882  16.750  58.791  1.00110.00           H  
ATOM   2429 HH12 ARG A 158      82.038  18.276  58.822  1.00110.00           H  
ATOM   2430 HH21 ARG A 158      82.702  15.286  60.632  1.00110.00           H  
ATOM   2431 HH22 ARG A 158      81.734  15.778  62.007  1.00110.00           H  
ATOM   2432  N   SER A 159      80.465  24.932  60.097  1.00 30.00           N  
ATOM   2433  CA  SER A 159      80.064  26.068  59.260  1.00 30.00           C  
ATOM   2434  C   SER A 159      81.034  27.258  59.344  1.00 30.00           C  
ATOM   2435  O   SER A 159      81.340  27.842  58.305  1.00 30.00           O  
ATOM   2436  CB  SER A 159      78.633  26.498  59.611  1.00 30.00           C  
ATOM   2437  OG  SER A 159      77.710  25.535  59.161  1.00 30.00           O  
ATOM   2438  H   SER A 159      79.858  24.714  60.874  1.00110.00           H  
ATOM   2439  HA  SER A 159      80.073  25.737  58.220  1.00110.00           H  
ATOM   2440  HB2 SER A 159      78.513  26.629  60.685  1.00110.00           H  
ATOM   2441  HB3 SER A 159      78.382  27.446  59.133  1.00110.00           H  
ATOM   2442  HG  SER A 159      77.737  24.785  59.765  1.00110.00           H  
ATOM   2443  N   ILE A 160      81.547  27.558  60.554  1.00 30.00           N  
ATOM   2444  CA  ILE A 160      82.648  28.509  60.739  1.00 30.00           C  
ATOM   2445  C   ILE A 160      83.959  27.956  60.137  1.00 30.00           C  
ATOM   2446  O   ILE A 160      84.646  28.710  59.459  1.00 30.00           O  
ATOM   2447  CB  ILE A 160      82.904  28.890  62.232  1.00 30.00           C  
ATOM   2448  CG1 ILE A 160      81.674  29.508  62.940  1.00 30.00           C  
ATOM   2449  CG2 ILE A 160      84.127  29.814  62.439  1.00 30.00           C  
ATOM   2450  CD1 ILE A 160      81.128  30.794  62.308  1.00 30.00           C  
ATOM   2451  H   ILE A 160      81.239  27.054  61.375  1.00110.00           H  
ATOM   2452  HA  ILE A 160      82.399  29.421  60.194  1.00110.00           H  
ATOM   2453  HB  ILE A 160      83.114  27.960  62.760  1.00110.00           H  
ATOM   2454 HG12 ILE A 160      80.868  28.782  62.972  1.00110.00           H  
ATOM   2455 HG13 ILE A 160      81.916  29.702  63.986  1.00110.00           H  
ATOM   2456 HG21 ILE A 160      84.234  30.109  63.482  1.00110.00           H  
ATOM   2457 HG22 ILE A 160      85.058  29.327  62.159  1.00110.00           H  
ATOM   2458 HG23 ILE A 160      84.050  30.725  61.846  1.00110.00           H  
ATOM   2459 HD11 ILE A 160      80.436  31.297  62.983  1.00110.00           H  
ATOM   2460 HD12 ILE A 160      81.922  31.500  62.072  1.00110.00           H  
ATOM   2461 HD13 ILE A 160      80.587  30.572  61.389  1.00110.00           H  
ATOM   2462  N   PHE A 161      84.255  26.659  60.353  1.00 30.00           N  
ATOM   2463  CA  PHE A 161      85.437  25.960  59.831  1.00 30.00           C  
ATOM   2464  C   PHE A 161      85.626  26.006  58.299  1.00 30.00           C  
ATOM   2465  O   PHE A 161      86.745  26.238  57.845  1.00 30.00           O  
ATOM   2466  CB  PHE A 161      85.524  24.539  60.436  1.00 30.00           C  
ATOM   2467  CG  PHE A 161      86.337  23.516  59.666  1.00 30.00           C  
ATOM   2468  CD1 PHE A 161      87.744  23.580  59.670  1.00 30.00           C  
ATOM   2469  CD2 PHE A 161      85.691  22.613  58.794  1.00 30.00           C  
ATOM   2470  CE1 PHE A 161      88.472  22.734  58.849  1.00 30.00           C  
ATOM   2471  CE2 PHE A 161      86.440  21.762  57.994  1.00 30.00           C  
ATOM   2472  CZ  PHE A 161      87.826  21.820  58.025  1.00 30.00           C  
ATOM   2473  H   PHE A 161      83.636  26.103  60.926  1.00110.00           H  
ATOM   2474  HA  PHE A 161      86.293  26.498  60.238  1.00110.00           H  
ATOM   2475  HB2 PHE A 161      85.939  24.611  61.441  1.00110.00           H  
ATOM   2476  HB3 PHE A 161      84.525  24.133  60.558  1.00110.00           H  
ATOM   2477  HD1 PHE A 161      88.257  24.300  60.292  1.00110.00           H  
ATOM   2478  HD2 PHE A 161      84.613  22.579  58.750  1.00110.00           H  
ATOM   2479  HE1 PHE A 161      89.548  22.796  58.850  1.00110.00           H  
ATOM   2480  HE2 PHE A 161      85.943  21.060  57.340  1.00110.00           H  
ATOM   2481  HZ  PHE A 161      88.401  21.158  57.396  1.00110.00           H  
ATOM   2482  N   HIS A 162      84.541  25.808  57.532  1.00 30.00           N  
ATOM   2483  CA  HIS A 162      84.557  25.913  56.068  1.00 30.00           C  
ATOM   2484  C   HIS A 162      84.701  27.359  55.561  1.00 30.00           C  
ATOM   2485  O   HIS A 162      85.147  27.543  54.430  1.00 30.00           O  
ATOM   2486  CB  HIS A 162      83.304  25.246  55.465  1.00 30.00           C  
ATOM   2487  CG  HIS A 162      83.346  23.737  55.457  1.00 30.00           C  
ATOM   2488  ND1 HIS A 162      82.987  22.969  56.548  1.00 30.00           N  
ATOM   2489  CD2 HIS A 162      83.683  22.837  54.470  1.00 30.00           C  
ATOM   2490  CE1 HIS A 162      83.122  21.688  56.197  1.00 30.00           C  
ATOM   2491  NE2 HIS A 162      83.544  21.532  54.949  1.00 30.00           N  
ATOM   2492  H   HIS A 162      83.650  25.601  57.964  1.00110.00           H  
ATOM   2493  HA  HIS A 162      85.430  25.374  55.695  1.00110.00           H  
ATOM   2494  HB2 HIS A 162      82.411  25.575  56.000  1.00110.00           H  
ATOM   2495  HB3 HIS A 162      83.164  25.564  54.431  1.00110.00           H  
ATOM   2496  HD1 HIS A 162      82.681  23.322  57.447  1.00110.00           H  
ATOM   2497  HD2 HIS A 162      84.011  23.026  53.458  1.00110.00           H  
ATOM   2498  HE1 HIS A 162      82.910  20.864  56.862  1.00110.00           H  
ATOM   2499  N   ALA A 163      84.341  28.347  56.394  1.00 30.00           N  
ATOM   2500  CA  ALA A 163      84.423  29.766  56.069  1.00 30.00           C  
ATOM   2501  C   ALA A 163      85.768  30.397  56.457  1.00 30.00           C  
ATOM   2502  O   ALA A 163      86.257  31.226  55.698  1.00 30.00           O  
ATOM   2503  CB  ALA A 163      83.255  30.483  56.739  1.00 30.00           C  
ATOM   2504  H   ALA A 163      83.993  28.121  57.316  1.00110.00           H  
ATOM   2505  HA  ALA A 163      84.316  29.889  54.991  1.00110.00           H  
ATOM   2506  HB1 ALA A 163      83.199  31.513  56.393  1.00110.00           H  
ATOM   2507  HB2 ALA A 163      82.302  30.007  56.503  1.00110.00           H  
ATOM   2508  HB3 ALA A 163      83.369  30.486  57.823  1.00110.00           H  
ATOM   2509  N   THR A 164      86.381  29.966  57.574  1.00 30.00           N  
ATOM   2510  CA  THR A 164      87.758  30.304  57.964  1.00 30.00           C  
ATOM   2511  C   THR A 164      88.814  29.706  57.005  1.00 30.00           C  
ATOM   2512  O   THR A 164      89.926  30.230  56.943  1.00 30.00           O  
ATOM   2513  CB  THR A 164      88.086  29.782  59.392  1.00 30.00           C  
ATOM   2514  OG1 THR A 164      87.921  28.385  59.498  1.00 30.00           O  
ATOM   2515  CG2 THR A 164      87.286  30.453  60.519  1.00 30.00           C  
ATOM   2516  H   THR A 164      85.911  29.299  58.175  1.00110.00           H  
ATOM   2517  HA  THR A 164      87.867  31.388  57.946  1.00110.00           H  
ATOM   2518  HB  THR A 164      89.142  29.943  59.593  1.00110.00           H  
ATOM   2519  HG1 THR A 164      88.609  27.953  58.984  1.00110.00           H  
ATOM   2520 HG21 THR A 164      87.458  29.957  61.474  1.00110.00           H  
ATOM   2521 HG22 THR A 164      87.584  31.490  60.645  1.00110.00           H  
ATOM   2522 HG23 THR A 164      86.216  30.452  60.326  1.00110.00           H  
ATOM   2523  N   TYR A 165      88.439  28.644  56.274  1.00 30.00           N  
ATOM   2524  CA  TYR A 165      89.262  27.952  55.287  1.00 30.00           C  
ATOM   2525  C   TYR A 165      89.179  28.576  53.873  1.00 30.00           C  
ATOM   2526  O   TYR A 165      89.989  28.201  53.025  1.00 30.00           O  
ATOM   2527  CB  TYR A 165      88.836  26.465  55.312  1.00 30.00           C  
ATOM   2528  CG  TYR A 165      89.641  25.507  54.452  1.00 30.00           C  
ATOM   2529  CD1 TYR A 165      90.957  25.164  54.826  1.00 30.00           C  
ATOM   2530  CD2 TYR A 165      89.077  24.946  53.287  1.00 30.00           C  
ATOM   2531  CE1 TYR A 165      91.706  24.268  54.039  1.00 30.00           C  
ATOM   2532  CE2 TYR A 165      89.826  24.048  52.501  1.00 30.00           C  
ATOM   2533  CZ  TYR A 165      91.140  23.708  52.877  1.00 30.00           C  
ATOM   2534  OH  TYR A 165      91.861  22.831  52.120  1.00 30.00           O  
ATOM   2535  H   TYR A 165      87.508  28.274  56.404  1.00110.00           H  
ATOM   2536  HA  TYR A 165      90.306  28.008  55.602  1.00110.00           H  
ATOM   2537  HB2 TYR A 165      88.914  26.096  56.335  1.00110.00           H  
ATOM   2538  HB3 TYR A 165      87.781  26.380  55.048  1.00110.00           H  
ATOM   2539  HD1 TYR A 165      91.395  25.589  55.717  1.00110.00           H  
ATOM   2540  HD2 TYR A 165      88.070  25.202  52.995  1.00110.00           H  
ATOM   2541  HE1 TYR A 165      92.713  24.010  54.335  1.00110.00           H  
ATOM   2542  HE2 TYR A 165      89.392  23.619  51.611  1.00110.00           H  
ATOM   2543  HH  TYR A 165      92.749  22.686  52.455  1.00110.00           H  
ATOM   2544  N   ARG A 166      88.227  29.501  53.632  1.00 30.00           N  
ATOM   2545  CA  ARG A 166      87.970  30.100  52.313  1.00 30.00           C  
ATOM   2546  C   ARG A 166      88.044  31.637  52.325  1.00 30.00           C  
ATOM   2547  O   ARG A 166      88.636  32.200  51.405  1.00 30.00           O  
ATOM   2548  CB  ARG A 166      86.604  29.623  51.778  1.00 30.00           C  
ATOM   2549  CG  ARG A 166      86.491  28.104  51.558  1.00 30.00           C  
ATOM   2550  CD  ARG A 166      87.250  27.592  50.326  1.00 30.00           C  
ATOM   2551  NE  ARG A 166      87.248  26.124  50.275  1.00 30.00           N  
ATOM   2552  CZ  ARG A 166      87.656  25.369  49.240  1.00 30.00           C  
ATOM   2553  NH1 ARG A 166      88.128  25.923  48.114  1.00 30.00           N  
ATOM   2554  NH2 ARG A 166      87.590  24.036  49.338  1.00 30.00           N1+
ATOM   2555  H   ARG A 166      87.614  29.789  54.381  1.00110.00           H  
ATOM   2556  HA  ARG A 166      88.737  29.780  51.607  1.00110.00           H  
ATOM   2557  HB2 ARG A 166      85.827  29.929  52.481  1.00110.00           H  
ATOM   2558  HB3 ARG A 166      86.380  30.128  50.837  1.00110.00           H  
ATOM   2559  HG2 ARG A 166      86.728  27.518  52.445  1.00110.00           H  
ATOM   2560  HG3 ARG A 166      85.432  27.930  51.362  1.00110.00           H  
ATOM   2561  HD2 ARG A 166      86.676  27.888  49.447  1.00110.00           H  
ATOM   2562  HD3 ARG A 166      88.243  28.027  50.214  1.00110.00           H  
ATOM   2563  HE  ARG A 166      86.928  25.659  51.112  1.00110.00           H  
ATOM   2564 HH11 ARG A 166      88.431  25.346  47.343  1.00110.00           H  
ATOM   2565 HH12 ARG A 166      88.186  26.928  48.034  1.00110.00           H  
ATOM   2566 HH21 ARG A 166      87.892  23.448  48.574  1.00110.00           H  
ATOM   2567 HH22 ARG A 166      87.234  23.603  50.178  1.00110.00           H  
ATOM   2568  N   ASP A 167      87.467  32.291  53.349  1.00 30.00           N  
ATOM   2569  CA  ASP A 167      87.571  33.735  53.578  1.00 30.00           C  
ATOM   2570  C   ASP A 167      88.915  34.028  54.270  1.00 30.00           C  
ATOM   2571  O   ASP A 167      89.222  33.397  55.281  1.00 30.00           O  
ATOM   2572  CB  ASP A 167      86.365  34.262  54.401  1.00 30.00           C  
ATOM   2573  CG  ASP A 167      86.370  35.760  54.733  1.00 30.00           C  
ATOM   2574  OD1 ASP A 167      86.964  36.541  53.959  1.00 30.00           O  
ATOM   2575  OD2 ASP A 167      85.720  36.115  55.740  1.00 30.00           O1-
ATOM   2576  H   ASP A 167      87.002  31.770  54.081  1.00110.00           H  
ATOM   2577  HA  ASP A 167      87.554  34.239  52.609  1.00110.00           H  
ATOM   2578  HB2 ASP A 167      85.439  34.041  53.874  1.00110.00           H  
ATOM   2579  HB3 ASP A 167      86.325  33.722  55.343  1.00110.00           H  
ATOM   2580  N   GLY A 168      89.671  34.994  53.722  1.00 30.00           N  
ATOM   2581  CA  GLY A 168      90.960  35.428  54.262  1.00 30.00           C  
ATOM   2582  C   GLY A 168      90.795  36.356  55.478  1.00 30.00           C  
ATOM   2583  O   GLY A 168      91.711  36.436  56.296  1.00 30.00           O  
ATOM   2584  H   GLY A 168      89.330  35.477  52.902  1.00110.00           H  
ATOM   2585  HA2 GLY A 168      91.567  34.564  54.536  1.00110.00           H  
ATOM   2586  HA3 GLY A 168      91.503  35.965  53.484  1.00110.00           H  
ATOM   2587  N   ALA A 169      89.636  37.026  55.618  1.00 30.00           N  
ATOM   2588  CA  ALA A 169      89.293  37.867  56.767  1.00 30.00           C  
ATOM   2589  C   ALA A 169      88.748  37.072  57.969  1.00 30.00           C  
ATOM   2590  O   ALA A 169      88.625  37.653  59.047  1.00 30.00           O  
ATOM   2591  CB  ALA A 169      88.285  38.934  56.314  1.00 30.00           C  
ATOM   2592  H   ALA A 169      88.911  36.917  54.920  1.00110.00           H  
ATOM   2593  HA  ALA A 169      90.193  38.384  57.105  1.00110.00           H  
ATOM   2594  HB1 ALA A 169      88.032  39.614  57.129  1.00110.00           H  
ATOM   2595  HB2 ALA A 169      88.694  39.537  55.503  1.00110.00           H  
ATOM   2596  HB3 ALA A 169      87.360  38.484  55.955  1.00110.00           H  
ATOM   2597  N   SER A 170      88.439  35.777  57.774  1.00 30.00           N  
ATOM   2598  CA  SER A 170      87.996  34.847  58.810  1.00 30.00           C  
ATOM   2599  C   SER A 170      89.125  33.846  59.108  1.00 30.00           C  
ATOM   2600  O   SER A 170      89.818  33.423  58.183  1.00 30.00           O  
ATOM   2601  CB  SER A 170      86.715  34.145  58.319  1.00 30.00           C  
ATOM   2602  OG  SER A 170      86.124  33.339  59.316  1.00 30.00           O  
ATOM   2603  H   SER A 170      88.582  35.373  56.859  1.00110.00           H  
ATOM   2604  HA  SER A 170      87.763  35.400  59.717  1.00110.00           H  
ATOM   2605  HB2 SER A 170      85.974  34.880  58.010  1.00110.00           H  
ATOM   2606  HB3 SER A 170      86.929  33.521  57.453  1.00110.00           H  
ATOM   2607  HG  SER A 170      86.661  32.552  59.433  1.00110.00           H  
ATOM   2608  N   GLY A 171      89.297  33.478  60.385  1.00 30.00           N  
ATOM   2609  CA  GLY A 171      90.376  32.577  60.783  1.00 30.00           C  
ATOM   2610  C   GLY A 171      90.485  32.476  62.304  1.00 30.00           C  
ATOM   2611  O   GLY A 171      89.666  33.021  63.046  1.00 30.00           O  
ATOM   2612  H   GLY A 171      88.704  33.851  61.115  1.00110.00           H  
ATOM   2613  HA2 GLY A 171      90.222  31.587  60.366  1.00110.00           H  
ATOM   2614  HA3 GLY A 171      91.324  32.939  60.390  1.00110.00           H  
ATOM   2615  N   GLY A 172      91.539  31.771  62.748  1.00 30.00           N  
ATOM   2616  CA  GLY A 172      91.892  31.590  64.153  1.00 30.00           C  
ATOM   2617  C   GLY A 172      90.948  30.593  64.836  1.00 30.00           C  
ATOM   2618  O   GLY A 172      90.488  29.625  64.231  1.00 30.00           O  
ATOM   2619  H   GLY A 172      92.151  31.334  62.074  1.00110.00           H  
ATOM   2620  HA2 GLY A 172      92.912  31.210  64.214  1.00110.00           H  
ATOM   2621  HA3 GLY A 172      91.874  32.554  64.666  1.00110.00           H  
ATOM   2622  N   ILE A 173      90.697  30.845  66.127  1.00 30.00           N  
ATOM   2623  CA  ILE A 173      89.775  30.114  66.996  1.00 30.00           C  
ATOM   2624  C   ILE A 173      88.317  30.141  66.486  1.00 30.00           C  
ATOM   2625  O   ILE A 173      87.860  31.165  65.986  1.00 30.00           O  
ATOM   2626  CB  ILE A 173      89.856  30.705  68.438  1.00 30.00           C  
ATOM   2627  CG1 ILE A 173      91.209  30.350  69.099  1.00 30.00           C  
ATOM   2628  CG2 ILE A 173      88.692  30.353  69.385  1.00 30.00           C  
ATOM   2629  CD1 ILE A 173      91.580  31.264  70.276  1.00 30.00           C  
ATOM   2630  H   ILE A 173      91.136  31.648  66.554  1.00110.00           H  
ATOM   2631  HA  ILE A 173      90.102  29.077  67.030  1.00110.00           H  
ATOM   2632  HB  ILE A 173      89.839  31.788  68.335  1.00110.00           H  
ATOM   2633 HG12 ILE A 173      91.191  29.312  69.433  1.00110.00           H  
ATOM   2634 HG13 ILE A 173      92.017  30.409  68.369  1.00110.00           H  
ATOM   2635 HG21 ILE A 173      88.845  30.810  70.360  1.00110.00           H  
ATOM   2636 HG22 ILE A 173      87.734  30.729  69.029  1.00110.00           H  
ATOM   2637 HG23 ILE A 173      88.604  29.274  69.523  1.00110.00           H  
ATOM   2638 HD11 ILE A 173      92.653  31.239  70.464  1.00110.00           H  
ATOM   2639 HD12 ILE A 173      91.305  32.301  70.084  1.00110.00           H  
ATOM   2640 HD13 ILE A 173      91.080  30.947  71.191  1.00110.00           H  
ATOM   2641  N   VAL A 174      87.620  29.011  66.662  1.00 30.00           N  
ATOM   2642  CA  VAL A 174      86.198  28.831  66.395  1.00 30.00           C  
ATOM   2643  C   VAL A 174      85.511  28.574  67.745  1.00 30.00           C  
ATOM   2644  O   VAL A 174      85.621  27.472  68.287  1.00 30.00           O  
ATOM   2645  CB  VAL A 174      85.939  27.612  65.462  1.00 30.00           C  
ATOM   2646  CG1 VAL A 174      84.441  27.331  65.221  1.00 30.00           C  
ATOM   2647  CG2 VAL A 174      86.696  27.763  64.132  1.00 30.00           C  
ATOM   2648  H   VAL A 174      88.080  28.201  67.060  1.00110.00           H  
ATOM   2649  HA  VAL A 174      85.776  29.722  65.931  1.00110.00           H  
ATOM   2650  HB  VAL A 174      86.340  26.712  65.928  1.00110.00           H  
ATOM   2651 HG11 VAL A 174      84.297  26.584  64.441  1.00110.00           H  
ATOM   2652 HG12 VAL A 174      83.948  26.949  66.116  1.00110.00           H  
ATOM   2653 HG13 VAL A 174      83.915  28.237  64.926  1.00110.00           H  
ATOM   2654 HG21 VAL A 174      86.393  27.018  63.397  1.00110.00           H  
ATOM   2655 HG22 VAL A 174      86.549  28.751  63.699  1.00110.00           H  
ATOM   2656 HG23 VAL A 174      87.766  27.639  64.296  1.00110.00           H  
ATOM   2657  N   THR A 175      84.830  29.603  68.270  1.00 30.00           N  
ATOM   2658  CA  THR A 175      84.067  29.498  69.515  1.00 30.00           C  
ATOM   2659  C   THR A 175      82.612  29.103  69.222  1.00 30.00           C  
ATOM   2660  O   THR A 175      82.056  29.564  68.226  1.00 30.00           O  
ATOM   2661  CB  THR A 175      84.043  30.825  70.315  1.00 30.00           C  
ATOM   2662  OG1 THR A 175      85.351  31.350  70.430  1.00 30.00           O  
ATOM   2663  CG2 THR A 175      83.482  30.647  71.739  1.00 30.00           C  
ATOM   2664  H   THR A 175      84.743  30.467  67.752  1.00110.00           H  
ATOM   2665  HA  THR A 175      84.505  28.734  70.153  1.00110.00           H  
ATOM   2666  HB  THR A 175      83.447  31.573  69.791  1.00110.00           H  
ATOM   2667  HG1 THR A 175      85.683  31.525  69.546  1.00110.00           H  
ATOM   2668 HG21 THR A 175      83.606  31.542  72.342  1.00110.00           H  
ATOM   2669 HG22 THR A 175      82.417  30.419  71.728  1.00110.00           H  
ATOM   2670 HG23 THR A 175      83.987  29.834  72.261  1.00110.00           H  
ATOM   2671  N   VAL A 176      82.033  28.272  70.103  1.00 30.00           N  
ATOM   2672  CA  VAL A 176      80.637  27.847  70.056  1.00 30.00           C  
ATOM   2673  C   VAL A 176      80.018  28.025  71.455  1.00 30.00           C  
ATOM   2674  O   VAL A 176      80.656  27.690  72.453  1.00 30.00           O  
ATOM   2675  CB  VAL A 176      80.505  26.346  69.666  1.00 30.00           C  
ATOM   2676  CG1 VAL A 176      79.041  25.862  69.595  1.00 30.00           C  
ATOM   2677  CG2 VAL A 176      81.202  26.023  68.332  1.00 30.00           C  
ATOM   2678  H   VAL A 176      82.569  27.923  70.888  1.00110.00           H  
ATOM   2679  HA  VAL A 176      80.075  28.454  69.344  1.00110.00           H  
ATOM   2680  HB  VAL A 176      81.007  25.743  70.426  1.00110.00           H  
ATOM   2681 HG11 VAL A 176      78.982  24.863  69.169  1.00110.00           H  
ATOM   2682 HG12 VAL A 176      78.570  25.814  70.577  1.00110.00           H  
ATOM   2683 HG13 VAL A 176      78.440  26.517  68.964  1.00110.00           H  
ATOM   2684 HG21 VAL A 176      81.099  24.964  68.107  1.00110.00           H  
ATOM   2685 HG22 VAL A 176      80.771  26.589  67.505  1.00110.00           H  
ATOM   2686 HG23 VAL A 176      82.271  26.233  68.366  1.00110.00           H  
ATOM   2687  N   TYR A 177      78.773  28.523  71.479  1.00 30.00           N  
ATOM   2688  CA  TYR A 177      77.911  28.643  72.653  1.00 30.00           C  
ATOM   2689  C   TYR A 177      76.591  27.900  72.405  1.00 30.00           C  
ATOM   2690  O   TYR A 177      76.171  27.750  71.257  1.00 30.00           O  
ATOM   2691  CB  TYR A 177      77.595  30.130  72.934  1.00 30.00           C  
ATOM   2692  CG  TYR A 177      78.712  30.960  73.538  1.00 30.00           C  
ATOM   2693  CD1 TYR A 177      78.676  31.310  74.906  1.00 30.00           C  
ATOM   2694  CD2 TYR A 177      79.760  31.438  72.726  1.00 30.00           C  
ATOM   2695  CE1 TYR A 177      79.668  32.148  75.451  1.00 30.00           C  
ATOM   2696  CE2 TYR A 177      80.756  32.265  73.275  1.00 30.00           C  
ATOM   2697  CZ  TYR A 177      80.707  32.630  74.633  1.00 30.00           C  
ATOM   2698  OH  TYR A 177      81.666  33.454  75.145  1.00 30.00           O  
ATOM   2699  H   TYR A 177      78.340  28.794  70.605  1.00110.00           H  
ATOM   2700  HA  TYR A 177      78.399  28.196  73.517  1.00110.00           H  
ATOM   2701  HB2 TYR A 177      77.246  30.621  72.024  1.00110.00           H  
ATOM   2702  HB3 TYR A 177      76.755  30.196  73.629  1.00110.00           H  
ATOM   2703  HD1 TYR A 177      77.875  30.956  75.539  1.00110.00           H  
ATOM   2704  HD2 TYR A 177      79.792  31.186  71.676  1.00110.00           H  
ATOM   2705  HE1 TYR A 177      79.625  32.426  76.494  1.00110.00           H  
ATOM   2706  HE2 TYR A 177      81.545  32.641  72.644  1.00110.00           H  
ATOM   2707  HH  TYR A 177      81.474  33.770  76.040  1.00110.00           H  
ATOM   2708  N   HIS A 178      75.941  27.515  73.512  1.00 30.00           N  
ATOM   2709  CA  HIS A 178      74.582  26.990  73.552  1.00 30.00           C  
ATOM   2710  C   HIS A 178      73.777  27.815  74.567  1.00 30.00           C  
ATOM   2711  O   HIS A 178      73.987  27.685  75.774  1.00 30.00           O  
ATOM   2712  CB  HIS A 178      74.615  25.484  73.887  1.00 30.00           C  
ATOM   2713  CG  HIS A 178      73.287  24.862  74.249  1.00 30.00           C  
ATOM   2714  ND1 HIS A 178      73.088  24.172  75.449  1.00 30.00           N  
ATOM   2715  CD2 HIS A 178      72.102  24.869  73.539  1.00 30.00           C  
ATOM   2716  CE1 HIS A 178      71.819  23.790  75.418  1.00 30.00           C  
ATOM   2717  NE2 HIS A 178      71.186  24.179  74.311  1.00 30.00           N  
ATOM   2718  H   HIS A 178      76.375  27.669  74.414  1.00110.00           H  
ATOM   2719  HA  HIS A 178      74.101  27.099  72.578  1.00110.00           H  
ATOM   2720  HB2 HIS A 178      75.023  24.931  73.041  1.00110.00           H  
ATOM   2721  HB3 HIS A 178      75.296  25.314  74.721  1.00110.00           H  
ATOM   2722  HD2 HIS A 178      71.835  25.310  72.592  1.00110.00           H  
ATOM   2723  HE1 HIS A 178      71.344  23.236  76.214  1.00110.00           H  
ATOM   2724  HE2 HIS A 178      70.208  24.029  74.094  1.00  0.00           H  
ATOM   2725  N   VAL A 179      72.854  28.630  74.038  1.00 30.00           N  
ATOM   2726  CA  VAL A 179      71.816  29.349  74.773  1.00 30.00           C  
ATOM   2727  C   VAL A 179      70.677  28.376  75.139  1.00 30.00           C  
ATOM   2728  O   VAL A 179      70.277  27.563  74.304  1.00 30.00           O  
ATOM   2729  CB  VAL A 179      71.243  30.503  73.900  1.00 30.00           C  
ATOM   2730  CG1 VAL A 179      69.944  31.154  74.417  1.00 30.00           C  
ATOM   2731  CG2 VAL A 179      72.297  31.595  73.635  1.00 30.00           C  
ATOM   2732  H   VAL A 179      72.745  28.644  73.032  1.00110.00           H  
ATOM   2733  HA  VAL A 179      72.245  29.761  75.686  1.00110.00           H  
ATOM   2734  HB  VAL A 179      71.002  30.074  72.931  1.00110.00           H  
ATOM   2735 HG11 VAL A 179      69.650  31.968  73.757  1.00110.00           H  
ATOM   2736 HG12 VAL A 179      69.103  30.462  74.437  1.00110.00           H  
ATOM   2737 HG13 VAL A 179      70.073  31.562  75.420  1.00110.00           H  
ATOM   2738 HG21 VAL A 179      71.909  32.360  72.962  1.00110.00           H  
ATOM   2739 HG22 VAL A 179      72.595  32.092  74.557  1.00110.00           H  
ATOM   2740 HG23 VAL A 179      73.194  31.185  73.171  1.00110.00           H  
ATOM   2741  N   HIS A 180      70.182  28.493  76.378  1.00 30.00           N  
ATOM   2742  CA  HIS A 180      69.169  27.614  76.960  1.00 30.00           C  
ATOM   2743  C   HIS A 180      68.406  28.334  78.089  1.00 30.00           C  
ATOM   2744  O   HIS A 180      68.586  29.535  78.292  1.00 30.00           O  
ATOM   2745  CB  HIS A 180      69.815  26.275  77.396  1.00 30.00           C  
ATOM   2746  CG  HIS A 180      70.886  26.368  78.459  1.00 30.00           C  
ATOM   2747  ND1 HIS A 180      72.176  26.807  78.202  1.00 30.00           N  
ATOM   2748  CD2 HIS A 180      70.867  26.047  79.797  1.00 30.00           C  
ATOM   2749  CE1 HIS A 180      72.844  26.759  79.357  1.00 30.00           C  
ATOM   2750  NE2 HIS A 180      72.111  26.315  80.370  1.00 30.00           N  
ATOM   2751  H   HIS A 180      70.537  29.214  76.995  1.00110.00           H  
ATOM   2752  HA  HIS A 180      68.428  27.392  76.190  1.00110.00           H  
ATOM   2753  HB2 HIS A 180      69.048  25.584  77.748  1.00110.00           H  
ATOM   2754  HB3 HIS A 180      70.253  25.789  76.526  1.00110.00           H  
ATOM   2755  HD2 HIS A 180      70.057  25.652  80.392  1.00110.00           H  
ATOM   2756  HE1 HIS A 180      73.880  27.045  79.460  1.00110.00           H  
ATOM   2757  HD1 HIS A 180      72.551  27.096  77.308  1.00  0.00           H  
ATOM   2758  N   GLN A 181      67.533  27.591  78.789  1.00 30.00           N  
ATOM   2759  CA  GLN A 181      66.669  28.098  79.863  1.00 30.00           C  
ATOM   2760  C   GLN A 181      67.426  28.511  81.146  1.00 30.00           C  
ATOM   2761  O   GLN A 181      66.883  29.276  81.943  1.00 30.00           O  
ATOM   2762  CB  GLN A 181      65.576  27.040  80.128  1.00 30.00           C  
ATOM   2763  CG  GLN A 181      64.434  27.515  81.050  1.00110.00           C  
ATOM   2764  CD  GLN A 181      63.211  26.593  81.021  1.00110.00           C  
ATOM   2765  OE1 GLN A 181      63.303  25.423  80.658  1.00110.00           O  
ATOM   2766  NE2 GLN A 181      62.054  27.119  81.426  1.00110.00           N  
ATOM   2767  H   GLN A 181      67.415  26.616  78.557  1.00110.00           H  
ATOM   2768  HA  GLN A 181      66.181  28.999  79.488  1.00110.00           H  
ATOM   2769  HB2 GLN A 181      65.149  26.753  79.167  1.00110.00           H  
ATOM   2770  HB3 GLN A 181      66.026  26.133  80.534  1.00110.00           H  
ATOM   2771  HG2 GLN A 181      64.781  27.594  82.080  1.00110.00           H  
ATOM   2772  HG3 GLN A 181      64.116  28.514  80.746  1.00110.00           H  
ATOM   2773 HE21 GLN A 181      61.219  26.551  81.432  1.00110.00           H  
ATOM   2774 HE22 GLN A 181      62.005  28.078  81.737  1.00110.00           H  
ATOM   2775  N   GLY A 182      68.671  28.030  81.305  1.00 30.00           N  
ATOM   2776  CA  GLY A 182      69.576  28.379  82.399  1.00 30.00           C  
ATOM   2777  C   GLY A 182      70.498  29.558  82.038  1.00 30.00           C  
ATOM   2778  O   GLY A 182      71.402  29.851  82.819  1.00 30.00           O  
ATOM   2779  H   GLY A 182      69.046  27.420  80.593  1.00110.00           H  
ATOM   2780  HA2 GLY A 182      69.024  28.618  83.310  1.00110.00           H  
ATOM   2781  HA3 GLY A 182      70.194  27.510  82.623  1.00110.00           H  
ATOM   2782  N   GLY A 183      70.296  30.218  80.883  1.00 30.00           N  
ATOM   2783  CA  GLY A 183      71.131  31.316  80.406  1.00 30.00           C  
ATOM   2784  C   GLY A 183      71.881  30.827  79.169  1.00 30.00           C  
ATOM   2785  O   GLY A 183      71.278  30.645  78.112  1.00 30.00           O  
ATOM   2786  H   GLY A 183      69.544  29.928  80.272  1.00110.00           H  
ATOM   2787  HA2 GLY A 183      70.493  32.152  80.125  1.00110.00           H  
ATOM   2788  HA3 GLY A 183      71.823  31.682  81.166  1.00110.00           H  
ATOM   2789  N   TRP A 184      73.201  30.641  79.297  1.00 30.00           N  
ATOM   2790  CA  TRP A 184      74.069  30.128  78.238  1.00 30.00           C  
ATOM   2791  C   TRP A 184      75.333  29.488  78.826  1.00 30.00           C  
ATOM   2792  O   TRP A 184      75.636  29.672  80.005  1.00 30.00           O  
ATOM   2793  CB  TRP A 184      74.396  31.224  77.193  1.00 30.00           C  
ATOM   2794  CG  TRP A 184      74.881  32.546  77.714  1.00 30.00           C  
ATOM   2795  CD1 TRP A 184      74.128  33.667  77.787  1.00 30.00           C  
ATOM   2796  CD2 TRP A 184      76.181  32.899  78.284  1.00 30.00           C  
ATOM   2797  NE1 TRP A 184      74.864  34.680  78.360  1.00 30.00           N  
ATOM   2798  CE3 TRP A 184      77.402  32.215  78.497  1.00 30.00           C  
ATOM   2799  CE2 TRP A 184      76.124  34.258  78.719  1.00 30.00           C  
ATOM   2800  CZ3 TRP A 184      78.487  32.836  79.147  1.00 30.00           C  
ATOM   2801  CZ2 TRP A 184      77.200  34.892  79.363  1.00 30.00           C  
ATOM   2802  CH2 TRP A 184      78.382  34.167  79.593  1.00 30.00           C  
ATOM   2803  H   TRP A 184      73.652  30.815  80.185  1.00110.00           H  
ATOM   2804  HA  TRP A 184      73.542  29.319  77.732  1.00110.00           H  
ATOM   2805  HB2 TRP A 184      75.124  30.855  76.470  1.00110.00           H  
ATOM   2806  HB3 TRP A 184      73.498  31.428  76.612  1.00110.00           H  
ATOM   2807  HD1 TRP A 184      73.102  33.741  77.454  1.00110.00           H  
ATOM   2808  HE1 TRP A 184      74.499  35.611  78.519  1.00110.00           H  
ATOM   2809  HE3 TRP A 184      77.507  31.195  78.164  1.00110.00           H  
ATOM   2810  HZ3 TRP A 184      79.406  32.290  79.303  1.00110.00           H  
ATOM   2811  HZ2 TRP A 184      77.116  35.919  79.685  1.00110.00           H  
ATOM   2812  HH2 TRP A 184      79.214  34.636  80.096  1.00110.00           H  
ATOM   2813  N   THR A 185      76.054  28.758  77.965  1.00 30.00           N  
ATOM   2814  CA  THR A 185      77.342  28.140  78.263  1.00 30.00           C  
ATOM   2815  C   THR A 185      78.193  28.097  76.981  1.00 30.00           C  
ATOM   2816  O   THR A 185      77.640  27.872  75.903  1.00 30.00           O  
ATOM   2817  CB  THR A 185      77.163  26.706  78.847  1.00 30.00           C  
ATOM   2818  OG1 THR A 185      78.418  26.122  79.145  1.00 30.00           O  
ATOM   2819  CG2 THR A 185      76.413  25.711  77.937  1.00 30.00           C  
ATOM   2820  H   THR A 185      75.726  28.638  77.016  1.00110.00           H  
ATOM   2821  HA  THR A 185      77.871  28.757  78.993  1.00110.00           H  
ATOM   2822  HB  THR A 185      76.618  26.786  79.788  1.00110.00           H  
ATOM   2823  HG1 THR A 185      78.282  25.202  79.381  1.00110.00           H  
ATOM   2824 HG21 THR A 185      76.262  24.757  78.443  1.00110.00           H  
ATOM   2825 HG22 THR A 185      75.428  26.086  77.660  1.00110.00           H  
ATOM   2826 HG23 THR A 185      76.960  25.504  77.017  1.00110.00           H  
ATOM   2827  N   GLN A 186      79.515  28.301  77.119  1.00 30.00           N  
ATOM   2828  CA  GLN A 186      80.482  28.139  76.033  1.00 30.00           C  
ATOM   2829  C   GLN A 186      80.851  26.649  75.937  1.00 30.00           C  
ATOM   2830  O   GLN A 186      81.521  26.127  76.828  1.00 30.00           O  
ATOM   2831  CB  GLN A 186      81.714  29.034  76.285  1.00 30.00           C  
ATOM   2832  CG  GLN A 186      82.651  29.124  75.063  1.00110.00           C  
ATOM   2833  CD  GLN A 186      83.918  29.921  75.370  1.00110.00           C  
ATOM   2834  OE1 GLN A 186      84.951  29.345  75.704  1.00110.00           O  
ATOM   2835  NE2 GLN A 186      83.853  31.249  75.255  1.00110.00           N  
ATOM   2836  H   GLN A 186      79.902  28.460  78.039  1.00110.00           H  
ATOM   2837  HA  GLN A 186      80.029  28.465  75.097  1.00110.00           H  
ATOM   2838  HB2 GLN A 186      81.378  30.039  76.542  1.00110.00           H  
ATOM   2839  HB3 GLN A 186      82.266  28.674  77.156  1.00110.00           H  
ATOM   2840  HG2 GLN A 186      82.951  28.128  74.734  1.00110.00           H  
ATOM   2841  HG3 GLN A 186      82.127  29.578  74.221  1.00110.00           H  
ATOM   2842 HE21 GLN A 186      84.663  31.814  75.460  1.00110.00           H  
ATOM   2843 HE22 GLN A 186      82.987  31.706  75.001  1.00110.00           H  
ATOM   2844  N   ILE A 187      80.364  25.995  74.874  1.00 30.00           N  
ATOM   2845  CA  ILE A 187      80.486  24.557  74.640  1.00 30.00           C  
ATOM   2846  C   ILE A 187      81.907  24.123  74.230  1.00 30.00           C  
ATOM   2847  O   ILE A 187      82.382  23.100  74.723  1.00 30.00           O  
ATOM   2848  CB  ILE A 187      79.464  24.096  73.557  1.00 30.00           C  
ATOM   2849  CG1 ILE A 187      78.007  24.268  74.051  1.00 30.00           C  
ATOM   2850  CG2 ILE A 187      79.688  22.682  72.972  1.00 30.00           C  
ATOM   2851  CD1 ILE A 187      77.511  23.174  75.011  1.00 30.00           C  
ATOM   2852  H   ILE A 187      79.844  26.509  74.176  1.00110.00           H  
ATOM   2853  HA  ILE A 187      80.256  24.049  75.578  1.00110.00           H  
ATOM   2854  HB  ILE A 187      79.571  24.782  72.716  1.00110.00           H  
ATOM   2855 HG12 ILE A 187      77.871  25.243  74.518  1.00110.00           H  
ATOM   2856 HG13 ILE A 187      77.350  24.285  73.185  1.00110.00           H  
ATOM   2857 HG21 ILE A 187      78.879  22.409  72.298  1.00110.00           H  
ATOM   2858 HG22 ILE A 187      80.606  22.611  72.389  1.00110.00           H  
ATOM   2859 HG23 ILE A 187      79.729  21.923  73.754  1.00110.00           H  
ATOM   2860 HD11 ILE A 187      76.636  23.510  75.567  1.00110.00           H  
ATOM   2861 HD12 ILE A 187      77.222  22.275  74.464  1.00110.00           H  
ATOM   2862 HD13 ILE A 187      78.272  22.892  75.738  1.00110.00           H  
ATOM   2863  N   SER A 188      82.551  24.902  73.346  1.00 30.00           N  
ATOM   2864  CA  SER A 188      83.888  24.620  72.822  1.00 30.00           C  
ATOM   2865  C   SER A 188      84.537  25.907  72.291  1.00 30.00           C  
ATOM   2866  O   SER A 188      83.840  26.891  72.034  1.00 30.00           O  
ATOM   2867  CB  SER A 188      83.824  23.476  71.777  1.00 30.00           C  
ATOM   2868  OG  SER A 188      83.295  23.885  70.530  1.00 30.00           O  
ATOM   2869  H   SER A 188      82.109  25.741  72.997  1.00110.00           H  
ATOM   2870  HA  SER A 188      84.502  24.283  73.659  1.00110.00           H  
ATOM   2871  HB2 SER A 188      84.831  23.099  71.596  1.00110.00           H  
ATOM   2872  HB3 SER A 188      83.250  22.626  72.146  1.00110.00           H  
ATOM   2873  HG  SER A 188      84.037  24.147  69.970  1.00110.00           H  
ATOM   2874  N   ARG A 189      85.871  25.868  72.146  1.00 30.00           N  
ATOM   2875  CA  ARG A 189      86.677  26.990  71.672  1.00 30.00           C  
ATOM   2876  C   ARG A 189      87.950  26.461  70.988  1.00 30.00           C  
ATOM   2877  O   ARG A 189      89.060  26.670  71.476  1.00 30.00           O  
ATOM   2878  CB  ARG A 189      86.885  28.011  72.819  1.00 30.00           C  
ATOM   2879  CG  ARG A 189      87.485  29.343  72.353  1.00 30.00           C  
ATOM   2880  CD  ARG A 189      87.203  30.516  73.302  1.00 30.00           C  
ATOM   2881  NE  ARG A 189      87.852  31.753  72.845  1.00 30.00           N  
ATOM   2882  CZ  ARG A 189      89.116  32.127  73.102  1.00 30.00           C  
ATOM   2883  NH1 ARG A 189      89.917  31.382  73.877  1.00 30.00           N  
ATOM   2884  NH2 ARG A 189      89.582  33.267  72.575  1.00 30.00           N1+
ATOM   2885  H   ARG A 189      86.377  25.023  72.370  1.00110.00           H  
ATOM   2886  HA  ARG A 189      86.121  27.488  70.881  1.00110.00           H  
ATOM   2887  HB2 ARG A 189      85.911  28.230  73.261  1.00110.00           H  
ATOM   2888  HB3 ARG A 189      87.487  27.584  73.622  1.00110.00           H  
ATOM   2889  HG2 ARG A 189      88.537  29.270  72.077  1.00110.00           H  
ATOM   2890  HG3 ARG A 189      86.947  29.576  71.437  1.00110.00           H  
ATOM   2891  HD2 ARG A 189      86.145  30.755  73.192  1.00110.00           H  
ATOM   2892  HD3 ARG A 189      87.345  30.284  74.358  1.00110.00           H  
ATOM   2893  HE  ARG A 189      87.302  32.317  72.212  1.00110.00           H  
ATOM   2894 HH11 ARG A 189      90.864  31.671  74.072  1.00110.00           H  
ATOM   2895 HH12 ARG A 189      89.567  30.525  74.281  1.00110.00           H  
ATOM   2896 HH21 ARG A 189      90.528  33.569  72.761  1.00110.00           H  
ATOM   2897 HH22 ARG A 189      88.992  33.838  71.988  1.00110.00           H  
ATOM   2898  N   ASP A 190      87.727  25.735  69.882  1.00 30.00           N  
ATOM   2899  CA  ASP A 190      88.710  24.950  69.126  1.00 30.00           C  
ATOM   2900  C   ASP A 190      89.330  25.793  67.999  1.00 30.00           C  
ATOM   2901  O   ASP A 190      88.603  26.515  67.326  1.00 30.00           O  
ATOM   2902  CB  ASP A 190      88.114  23.646  68.504  1.00 30.00           C  
ATOM   2903  CG  ASP A 190      86.805  23.114  69.109  1.00 30.00           C  
ATOM   2904  OD1 ASP A 190      86.816  21.951  69.569  1.00 30.00           O  
ATOM   2905  OD2 ASP A 190      85.789  23.839  69.028  1.00 30.00           O1-
ATOM   2906  H   ASP A 190      86.774  25.630  69.556  1.00110.00           H  
ATOM   2907  HA  ASP A 190      89.508  24.656  69.810  1.00110.00           H  
ATOM   2908  HB2 ASP A 190      87.946  23.739  67.430  1.00110.00           H  
ATOM   2909  HB3 ASP A 190      88.865  22.859  68.589  1.00110.00           H  
ATOM   2910  N   ASP A 191      90.641  25.626  67.758  1.00 30.00           N  
ATOM   2911  CA  ASP A 191      91.374  26.183  66.610  1.00 30.00           C  
ATOM   2912  C   ASP A 191      90.873  25.557  65.290  1.00 30.00           C  
ATOM   2913  O   ASP A 191      90.741  24.335  65.232  1.00 30.00           O  
ATOM   2914  CB  ASP A 191      92.895  25.971  66.825  1.00 30.00           C  
ATOM   2915  CG  ASP A 191      93.852  26.442  65.716  1.00 30.00           C  
ATOM   2916  OD1 ASP A 191      93.436  27.224  64.833  1.00 30.00           O  
ATOM   2917  OD2 ASP A 191      95.025  26.019  65.794  1.00 30.00           O1-
ATOM   2918  H   ASP A 191      91.170  25.002  68.349  1.00110.00           H  
ATOM   2919  HA  ASP A 191      91.186  27.254  66.572  1.00110.00           H  
ATOM   2920  HB2 ASP A 191      93.189  26.479  67.744  1.00110.00           H  
ATOM   2921  HB3 ASP A 191      93.064  24.905  66.976  1.00110.00           H  
ATOM   2922  N   GLN A 192      90.652  26.388  64.251  1.00 30.00           N  
ATOM   2923  CA  GLN A 192      90.244  25.955  62.905  1.00 30.00           C  
ATOM   2924  C   GLN A 192      91.259  25.021  62.211  1.00 30.00           C  
ATOM   2925  O   GLN A 192      90.854  24.227  61.362  1.00 30.00           O  
ATOM   2926  CB  GLN A 192      89.890  27.182  62.028  1.00 30.00           C  
ATOM   2927  CG  GLN A 192      91.068  28.053  61.524  1.00 30.00           C  
ATOM   2928  CD  GLN A 192      91.589  27.658  60.136  1.00 30.00           C  
ATOM   2929  OE1 GLN A 192      90.820  27.551  59.183  1.00 30.00           O  
ATOM   2930  NE2 GLN A 192      92.903  27.462  60.012  1.00 30.00           N  
ATOM   2931  H   GLN A 192      90.812  27.380  64.366  1.00110.00           H  
ATOM   2932  HA  GLN A 192      89.323  25.388  63.037  1.00110.00           H  
ATOM   2933  HB2 GLN A 192      89.293  26.837  61.184  1.00110.00           H  
ATOM   2934  HB3 GLN A 192      89.212  27.824  62.587  1.00110.00           H  
ATOM   2935  HG2 GLN A 192      90.719  29.082  61.432  1.00110.00           H  
ATOM   2936  HG3 GLN A 192      91.875  28.078  62.258  1.00110.00           H  
ATOM   2937 HE21 GLN A 192      93.291  27.203  59.117  1.00110.00           H  
ATOM   2938 HE22 GLN A 192      93.515  27.534  60.812  1.00110.00           H  
ATOM   2939  N   THR A 193      92.545  25.121  62.593  1.00 30.00           N  
ATOM   2940  CA  THR A 193      93.629  24.265  62.106  1.00 30.00           C  
ATOM   2941  C   THR A 193      93.541  22.831  62.671  1.00 30.00           C  
ATOM   2942  O   THR A 193      93.811  21.874  61.947  1.00 30.00           O  
ATOM   2943  CB  THR A 193      95.025  24.835  62.477  1.00 30.00           C  
ATOM   2944  OG1 THR A 193      95.083  26.219  62.183  1.00 30.00           O  
ATOM   2945  CG2 THR A 193      96.204  24.149  61.765  1.00 30.00           C  
ATOM   2946  H   THR A 193      92.797  25.803  63.296  1.00110.00           H  
ATOM   2947  HA  THR A 193      93.553  24.207  61.018  1.00110.00           H  
ATOM   2948  HB  THR A 193      95.182  24.736  63.551  1.00110.00           H  
ATOM   2949  HG1 THR A 193      94.630  26.692  62.888  1.00110.00           H  
ATOM   2950 HG21 THR A 193      97.147  24.632  62.025  1.00110.00           H  
ATOM   2951 HG22 THR A 193      96.295  23.100  62.045  1.00110.00           H  
ATOM   2952 HG23 THR A 193      96.094  24.199  60.682  1.00110.00           H  
ATOM   2953  N   LYS A 194      93.113  22.716  63.941  1.00 30.00           N  
ATOM   2954  CA  LYS A 194      92.845  21.451  64.628  1.00 30.00           C  
ATOM   2955  C   LYS A 194      91.478  20.854  64.247  1.00 30.00           C  
ATOM   2956  O   LYS A 194      91.298  19.647  64.393  1.00 30.00           O  
ATOM   2957  CB  LYS A 194      92.947  21.668  66.154  1.00 30.00           C  
ATOM   2958  CG  LYS A 194      94.299  22.228  66.640  1.00 30.00           C  
ATOM   2959  CD  LYS A 194      95.511  21.345  66.305  1.00 30.00           C  
ATOM   2960  CE  LYS A 194      96.819  21.918  66.867  1.00 30.00           C  
ATOM   2961  NZ  LYS A 194      97.969  21.069  66.512  1.00 30.00           N1+
ATOM   2962  H   LYS A 194      92.889  23.553  64.460  1.00110.00           H  
ATOM   2963  HA  LYS A 194      93.595  20.718  64.326  1.00110.00           H  
ATOM   2964  HB2 LYS A 194      92.157  22.348  66.478  1.00110.00           H  
ATOM   2965  HB3 LYS A 194      92.756  20.724  66.666  1.00110.00           H  
ATOM   2966  HG2 LYS A 194      94.460  23.221  66.220  1.00110.00           H  
ATOM   2967  HG3 LYS A 194      94.247  22.371  67.720  1.00110.00           H  
ATOM   2968  HD2 LYS A 194      95.348  20.339  66.694  1.00110.00           H  
ATOM   2969  HD3 LYS A 194      95.609  21.248  65.224  1.00110.00           H  
ATOM   2970  HE2 LYS A 194      96.991  22.920  66.473  1.00110.00           H  
ATOM   2971  HE3 LYS A 194      96.763  22.003  67.953  1.00110.00           H  
ATOM   2972  HZ1 LYS A 194      98.046  21.010  65.507  1.00110.00           H  
ATOM   2973  HZ2 LYS A 194      98.815  21.470  66.891  1.00110.00           H  
ATOM   2974  HZ3 LYS A 194      97.837  20.143  66.893  1.00110.00           H  
ATOM   2975  N   LEU A 195      90.559  21.687  63.726  1.00 30.00           N  
ATOM   2976  CA  LEU A 195      89.302  21.250  63.119  1.00 30.00           C  
ATOM   2977  C   LEU A 195      89.507  20.696  61.700  1.00 30.00           C  
ATOM   2978  O   LEU A 195      88.694  19.879  61.275  1.00 30.00           O  
ATOM   2979  CB  LEU A 195      88.275  22.401  63.131  1.00 30.00           C  
ATOM   2980  CG  LEU A 195      87.795  22.795  64.545  1.00 30.00           C  
ATOM   2981  CD1 LEU A 195      87.059  24.151  64.540  1.00 30.00           C  
ATOM   2982  CD2 LEU A 195      86.981  21.670  65.215  1.00 30.00           C  
ATOM   2983  H   LEU A 195      90.762  22.675  63.671  1.00110.00           H  
ATOM   2984  HA  LEU A 195      88.907  20.430  63.717  1.00110.00           H  
ATOM   2985  HB2 LEU A 195      88.716  23.263  62.634  1.00110.00           H  
ATOM   2986  HB3 LEU A 195      87.406  22.136  62.528  1.00110.00           H  
ATOM   2987  HG  LEU A 195      88.676  22.934  65.168  1.00110.00           H  
ATOM   2988 HD11 LEU A 195      86.086  24.115  65.026  1.00110.00           H  
ATOM   2989 HD12 LEU A 195      87.651  24.900  65.067  1.00110.00           H  
ATOM   2990 HD13 LEU A 195      86.900  24.525  63.530  1.00110.00           H  
ATOM   2991 HD21 LEU A 195      86.002  21.999  65.551  1.00110.00           H  
ATOM   2992 HD22 LEU A 195      86.814  20.829  64.545  1.00110.00           H  
ATOM   2993 HD23 LEU A 195      87.511  21.288  66.088  1.00110.00           H  
ATOM   2994  N   TYR A 196      90.603  21.080  61.016  1.00 30.00           N  
ATOM   2995  CA  TYR A 196      91.019  20.460  59.755  1.00 30.00           C  
ATOM   2996  C   TYR A 196      91.544  19.031  59.976  1.00 30.00           C  
ATOM   2997  O   TYR A 196      91.268  18.169  59.150  1.00 30.00           O  
ATOM   2998  CB  TYR A 196      92.053  21.336  59.015  1.00 30.00           C  
ATOM   2999  CG  TYR A 196      92.258  20.936  57.562  1.00 30.00           C  
ATOM   3000  CD1 TYR A 196      91.348  21.377  56.578  1.00 30.00           C  
ATOM   3001  CD2 TYR A 196      93.329  20.095  57.192  1.00 30.00           C  
ATOM   3002  CE1 TYR A 196      91.493  20.965  55.241  1.00 30.00           C  
ATOM   3003  CE2 TYR A 196      93.480  19.690  55.851  1.00 30.00           C  
ATOM   3004  CZ  TYR A 196      92.560  20.123  54.875  1.00 30.00           C  
ATOM   3005  OH  TYR A 196      92.702  19.728  53.577  1.00 30.00           O  
ATOM   3006  H   TYR A 196      91.229  21.769  61.409  1.00110.00           H  
ATOM   3007  HA  TYR A 196      90.138  20.375  59.117  1.00110.00           H  
ATOM   3008  HB2 TYR A 196      91.735  22.379  59.027  1.00110.00           H  
ATOM   3009  HB3 TYR A 196      93.011  21.319  59.534  1.00110.00           H  
ATOM   3010  HD1 TYR A 196      90.528  22.024  56.846  1.00110.00           H  
ATOM   3011  HD2 TYR A 196      94.027  19.745  57.938  1.00110.00           H  
ATOM   3012  HE1 TYR A 196      90.780  21.298  54.500  1.00110.00           H  
ATOM   3013  HE2 TYR A 196      94.297  19.040  55.575  1.00110.00           H  
ATOM   3014  HH  TYR A 196      92.008  20.061  53.003  1.00110.00           H  
ATOM   3015  N   ASP A 197      92.229  18.794  61.109  1.00 30.00           N  
ATOM   3016  CA  ASP A 197      92.662  17.469  61.560  1.00 30.00           C  
ATOM   3017  C   ASP A 197      91.452  16.581  61.932  1.00 30.00           C  
ATOM   3018  O   ASP A 197      91.441  15.401  61.586  1.00 30.00           O  
ATOM   3019  CB  ASP A 197      93.662  17.611  62.737  1.00 30.00           C  
ATOM   3020  CG  ASP A 197      94.370  16.324  63.180  1.00110.00           C  
ATOM   3021  OD1 ASP A 197      94.501  15.400  62.347  1.00110.00           O  
ATOM   3022  OD2 ASP A 197      94.841  16.324  64.337  1.00110.00           O1-
ATOM   3023  H   ASP A 197      92.420  19.558  61.741  1.00110.00           H  
ATOM   3024  HA  ASP A 197      93.178  16.994  60.722  1.00110.00           H  
ATOM   3025  HB2 ASP A 197      94.430  18.340  62.477  1.00110.00           H  
ATOM   3026  HB3 ASP A 197      93.127  18.002  63.602  1.00110.00           H  
ATOM   3027  N   ARG A 198      90.449  17.174  62.605  1.00 30.00           N  
ATOM   3028  CA  ARG A 198      89.233  16.501  63.065  1.00 30.00           C  
ATOM   3029  C   ARG A 198      88.306  16.063  61.917  1.00 30.00           C  
ATOM   3030  O   ARG A 198      87.878  14.909  61.898  1.00 30.00           O  
ATOM   3031  CB  ARG A 198      88.492  17.425  64.057  1.00 30.00           C  
ATOM   3032  CG  ARG A 198      87.325  16.756  64.812  1.00 30.00           C  
ATOM   3033  CD  ARG A 198      86.575  17.722  65.743  1.00 30.00           C  
ATOM   3034  NE  ARG A 198      87.430  18.193  66.842  1.00 30.00           N  
ATOM   3035  CZ  ARG A 198      87.111  19.148  67.731  1.00 30.00           C  
ATOM   3036  NH1 ARG A 198      85.903  19.727  67.742  1.00 30.00           N  
ATOM   3037  NH2 ARG A 198      88.019  19.539  68.632  1.00 30.00           N1+
ATOM   3038  H   ARG A 198      90.541  18.147  62.860  1.00110.00           H  
ATOM   3039  HA  ARG A 198      89.540  15.603  63.606  1.00110.00           H  
ATOM   3040  HB2 ARG A 198      89.206  17.812  64.785  1.00110.00           H  
ATOM   3041  HB3 ARG A 198      88.110  18.293  63.519  1.00110.00           H  
ATOM   3042  HG2 ARG A 198      86.607  16.286  64.139  1.00110.00           H  
ATOM   3043  HG3 ARG A 198      87.748  15.948  65.410  1.00110.00           H  
ATOM   3044  HD2 ARG A 198      86.310  18.610  65.170  1.00110.00           H  
ATOM   3045  HD3 ARG A 198      85.638  17.293  66.100  1.00110.00           H  
ATOM   3046  HE  ARG A 198      88.344  17.768  66.901  1.00110.00           H  
ATOM   3047 HH11 ARG A 198      85.715  20.468  68.408  1.00110.00           H  
ATOM   3048 HH12 ARG A 198      85.192  19.445  67.084  1.00110.00           H  
ATOM   3049 HH21 ARG A 198      87.785  20.306  69.257  1.00110.00           H  
ATOM   3050 HH22 ARG A 198      88.939  19.125  68.665  1.00110.00           H  
ATOM   3051  N   TYR A 199      87.992  17.004  61.011  1.00 30.00           N  
ATOM   3052  CA  TYR A 199      86.982  16.836  59.965  1.00 30.00           C  
ATOM   3053  C   TYR A 199      87.559  16.374  58.613  1.00 30.00           C  
ATOM   3054  O   TYR A 199      86.779  15.897  57.789  1.00 30.00           O  
ATOM   3055  CB  TYR A 199      86.202  18.160  59.793  1.00 30.00           C  
ATOM   3056  CG  TYR A 199      85.496  18.714  61.028  1.00 30.00           C  
ATOM   3057  CD1 TYR A 199      84.757  17.876  61.891  1.00 30.00           C  
ATOM   3058  CD2 TYR A 199      85.545  20.098  61.295  1.00 30.00           C  
ATOM   3059  CE1 TYR A 199      84.064  18.417  62.991  1.00 30.00           C  
ATOM   3060  CE2 TYR A 199      84.847  20.645  62.388  1.00 30.00           C  
ATOM   3061  CZ  TYR A 199      84.100  19.804  63.234  1.00 30.00           C  
ATOM   3062  OH  TYR A 199      83.403  20.336  64.276  1.00 30.00           O  
ATOM   3063  H   TYR A 199      88.388  17.931  61.099  1.00110.00           H  
ATOM   3064  HA  TYR A 199      86.274  16.063  60.269  1.00110.00           H  
ATOM   3065  HB2 TYR A 199      86.882  18.925  59.413  1.00110.00           H  
ATOM   3066  HB3 TYR A 199      85.438  18.037  59.024  1.00110.00           H  
ATOM   3067  HD1 TYR A 199      84.705  16.813  61.710  1.00110.00           H  
ATOM   3068  HD2 TYR A 199      86.119  20.750  60.657  1.00110.00           H  
ATOM   3069  HE1 TYR A 199      83.490  17.769  63.637  1.00110.00           H  
ATOM   3070  HE2 TYR A 199      84.885  21.709  62.570  1.00110.00           H  
ATOM   3071  HH  TYR A 199      83.412  21.296  64.256  1.00110.00           H  
ATOM   3072  N   VAL A 200      88.879  16.514  58.400  1.00 30.00           N  
ATOM   3073  CA  VAL A 200      89.576  16.092  57.180  1.00 30.00           C  
ATOM   3074  C   VAL A 200      90.863  15.345  57.601  1.00 30.00           C  
ATOM   3075  O   VAL A 200      91.979  15.790  57.329  1.00 30.00           O  
ATOM   3076  CB  VAL A 200      89.893  17.287  56.218  1.00 30.00           C  
ATOM   3077  CG1 VAL A 200      90.462  16.835  54.855  1.00110.00           C  
ATOM   3078  CG2 VAL A 200      88.668  18.186  55.962  1.00110.00           C  
ATOM   3079  H   VAL A 200      89.467  16.913  59.120  1.00110.00           H  
ATOM   3080  HA  VAL A 200      88.968  15.367  56.635  1.00110.00           H  
ATOM   3081  HB  VAL A 200      90.647  17.927  56.677  1.00110.00           H  
ATOM   3082 HG11 VAL A 200      90.629  17.689  54.199  1.00110.00           H  
ATOM   3083 HG12 VAL A 200      91.418  16.320  54.942  1.00110.00           H  
ATOM   3084 HG13 VAL A 200      89.771  16.161  54.347  1.00110.00           H  
ATOM   3085 HG21 VAL A 200      88.901  18.982  55.253  1.00110.00           H  
ATOM   3086 HG22 VAL A 200      87.833  17.614  55.557  1.00110.00           H  
ATOM   3087 HG23 VAL A 200      88.329  18.673  56.877  1.00110.00           H  
ATOM   3088  N   LEU A 201      90.669  14.225  58.321  1.00 30.00           N  
ATOM   3089  CA  LEU A 201      91.723  13.332  58.834  1.00 30.00           C  
ATOM   3090  C   LEU A 201      92.449  12.559  57.678  1.00 30.00           C  
ATOM   3091  O   LEU A 201      93.689  12.479  57.812  1.00 30.00           O  
ATOM   3092  OXT LEU A 201      91.702  12.087  56.787  1.00110.00           O1-
ATOM   3093  CB  LEU A 201      91.062  12.313  59.807  1.00 30.00           C  
ATOM   3094  CG  LEU A 201      92.016  11.338  60.544  1.00110.00           C  
ATOM   3095  CD1 LEU A 201      93.088  12.074  61.377  1.00110.00           C  
ATOM   3096  CD2 LEU A 201      91.220  10.319  61.387  1.00110.00           C  
ATOM   3097  H   LEU A 201      89.724  13.955  58.552  1.00110.00           H  
ATOM   3098  HA  LEU A 201      92.452  13.935  59.379  1.00110.00           H  
ATOM   3099  HB2 LEU A 201      90.513  12.871  60.570  1.00110.00           H  
ATOM   3100  HB3 LEU A 201      90.301  11.741  59.271  1.00110.00           H  
ATOM   3101  HG  LEU A 201      92.543  10.754  59.789  1.00110.00           H  
ATOM   3102 HD11 LEU A 201      93.256  11.614  62.350  1.00110.00           H  
ATOM   3103 HD12 LEU A 201      94.045  12.073  60.855  1.00110.00           H  
ATOM   3104 HD13 LEU A 201      92.823  13.115  61.559  1.00110.00           H  
ATOM   3105 HD21 LEU A 201      91.510   9.299  61.133  1.00110.00           H  
ATOM   3106 HD22 LEU A 201      91.378  10.445  62.458  1.00110.00           H  
ATOM   3107 HD23 LEU A 201      90.146  10.397  61.218  1.00110.00           H  
TER    3108      LEU A 201
ATOM   3109  N   MET B   1      62.863  47.737  46.545  1.00 30.00           N1+
ATOM   3110  CA  MET B   1      62.554  47.454  45.101  1.00 30.00           C  
ATOM   3111  C   MET B   1      62.777  45.949  44.815  1.00 30.00           C  
ATOM   3112  O   MET B   1      62.107  45.439  43.916  1.00 30.00           O  
ATOM   3113  CB  MET B   1      63.333  48.362  44.121  1.00 30.00           C  
ATOM   3114  CG  MET B   1      62.969  49.855  44.198  1.00 30.00           C  
ATOM   3115  SD  MET B   1      61.262  50.275  43.741  1.00 30.00           S  
ATOM   3116  CE  MET B   1      61.326  50.004  41.947  1.00 30.00           C  
ATOM   3117  H1  MET B   1      62.546  48.669  46.769  1.00110.00           H  
ATOM   3118  H2  MET B   1      62.372  47.070  47.136  1.00110.00           H  
ATOM   3119  H3  MET B   1      63.858  47.674  46.700  1.00110.00           H  
ATOM   3120  HA  MET B   1      61.483  47.650  45.052  1.00110.00           H  
ATOM   3121  HB2 MET B   1      64.406  48.250  44.288  1.00110.00           H  
ATOM   3122  HB3 MET B   1      63.167  48.023  43.098  1.00110.00           H  
ATOM   3123  HG2 MET B   1      63.146  50.224  45.208  1.00110.00           H  
ATOM   3124  HG3 MET B   1      63.639  50.423  43.554  1.00110.00           H  
ATOM   3125  HE1 MET B   1      60.356  50.225  41.502  1.00110.00           H  
ATOM   3126  HE2 MET B   1      62.072  50.651  41.487  1.00110.00           H  
ATOM   3127  HE3 MET B   1      61.575  48.969  41.714  1.00110.00           H  
ATOM   3128  N   SER B   2      63.693  45.269  45.538  1.00 30.00           N  
ATOM   3129  CA  SER B   2      63.997  43.836  45.430  1.00 30.00           C  
ATOM   3130  C   SER B   2      62.753  42.946  45.624  1.00 30.00           C  
ATOM   3131  O   SER B   2      62.490  42.075  44.796  1.00 30.00           O  
ATOM   3132  CB  SER B   2      65.126  43.518  46.435  1.00 30.00           C  
ATOM   3133  OG  SER B   2      65.558  42.177  46.366  1.00110.00           O  
ATOM   3134  H   SER B   2      64.214  45.754  46.253  1.00110.00           H  
ATOM   3135  HA  SER B   2      64.375  43.650  44.424  1.00110.00           H  
ATOM   3136  HB2 SER B   2      65.990  44.156  46.244  1.00110.00           H  
ATOM   3137  HB3 SER B   2      64.803  43.724  47.457  1.00110.00           H  
ATOM   3138  HG  SER B   2      66.286  42.055  46.981  1.00110.00           H  
ATOM   3139  N   GLU B   3      61.981  43.247  46.677  1.00 30.00           N  
ATOM   3140  CA  GLU B   3      60.621  42.769  46.902  1.00 30.00           C  
ATOM   3141  C   GLU B   3      59.618  43.570  46.047  1.00 30.00           C  
ATOM   3142  O   GLU B   3      59.693  44.800  46.014  1.00 30.00           O  
ATOM   3143  CB  GLU B   3      60.276  42.812  48.420  1.00 30.00           C  
ATOM   3144  CG  GLU B   3      61.062  43.808  49.316  1.00 30.00           C  
ATOM   3145  CD  GLU B   3      60.924  45.275  48.917  1.00 30.00           C  
ATOM   3146  OE1 GLU B   3      59.823  45.820  49.139  1.00 30.00           O  
ATOM   3147  OE2 GLU B   3      61.918  45.821  48.389  1.00 30.00           O1-
ATOM   3148  H   GLU B   3      62.267  43.998  47.291  1.00110.00           H  
ATOM   3149  HA  GLU B   3      60.565  41.726  46.585  1.00110.00           H  
ATOM   3150  HB2 GLU B   3      59.208  42.998  48.552  1.00110.00           H  
ATOM   3151  HB3 GLU B   3      60.427  41.811  48.827  1.00110.00           H  
ATOM   3152  HG2 GLU B   3      60.708  43.734  50.341  1.00110.00           H  
ATOM   3153  HG3 GLU B   3      62.118  43.536  49.350  1.00110.00           H  
ATOM   3154  N   THR B   4      58.693  42.859  45.384  1.00 30.00           N  
ATOM   3155  CA  THR B   4      57.600  43.459  44.616  1.00 30.00           C  
ATOM   3156  C   THR B   4      56.312  43.433  45.451  1.00 30.00           C  
ATOM   3157  O   THR B   4      56.021  42.426  46.096  1.00 30.00           O  
ATOM   3158  CB  THR B   4      57.334  42.698  43.291  1.00 30.00           C  
ATOM   3159  OG1 THR B   4      58.505  42.742  42.498  1.00 30.00           O  
ATOM   3160  CG2 THR B   4      56.178  43.248  42.431  1.00 30.00           C  
ATOM   3161  H   THR B   4      58.698  41.850  45.436  1.00110.00           H  
ATOM   3162  HA  THR B   4      57.837  44.493  44.372  1.00110.00           H  
ATOM   3163  HB  THR B   4      57.128  41.652  43.516  1.00110.00           H  
ATOM   3164  HG1 THR B   4      59.179  42.214  42.937  1.00110.00           H  
ATOM   3165 HG21 THR B   4      56.094  42.703  41.495  1.00110.00           H  
ATOM   3166 HG22 THR B   4      55.212  43.162  42.927  1.00110.00           H  
ATOM   3167 HG23 THR B   4      56.335  44.295  42.174  1.00110.00           H  
ATOM   3168  N   THR B   5      55.569  44.545  45.395  1.00 30.00           N  
ATOM   3169  CA  THR B   5      54.305  44.761  46.091  1.00 30.00           C  
ATOM   3170  C   THR B   5      53.208  45.050  45.052  1.00 30.00           C  
ATOM   3171  O   THR B   5      53.464  45.746  44.070  1.00 30.00           O  
ATOM   3172  CB  THR B   5      54.444  45.963  47.060  1.00 30.00           C  
ATOM   3173  OG1 THR B   5      55.273  45.577  48.138  1.00110.00           O  
ATOM   3174  CG2 THR B   5      53.141  46.527  47.643  1.00110.00           C  
ATOM   3175  H   THR B   5      55.874  45.311  44.806  1.00110.00           H  
ATOM   3176  HA  THR B   5      54.018  43.874  46.655  1.00110.00           H  
ATOM   3177  HB  THR B   5      54.959  46.776  46.549  1.00110.00           H  
ATOM   3178  HG1 THR B   5      55.305  46.295  48.775  1.00110.00           H  
ATOM   3179 HG21 THR B   5      53.338  47.223  48.457  1.00110.00           H  
ATOM   3180 HG22 THR B   5      52.593  47.080  46.888  1.00110.00           H  
ATOM   3181 HG23 THR B   5      52.495  45.732  48.013  1.00110.00           H  
ATOM   3182  N   ILE B   6      52.018  44.475  45.285  1.00 30.00           N  
ATOM   3183  CA  ILE B   6      50.871  44.474  44.379  1.00 30.00           C  
ATOM   3184  C   ILE B   6      49.600  44.744  45.209  1.00 30.00           C  
ATOM   3185  O   ILE B   6      49.475  44.227  46.319  1.00 30.00           O  
ATOM   3186  CB  ILE B   6      50.690  43.077  43.689  1.00 30.00           C  
ATOM   3187  CG1 ILE B   6      51.990  42.553  43.022  1.00 30.00           C  
ATOM   3188  CG2 ILE B   6      49.526  43.060  42.668  1.00 30.00           C  
ATOM   3189  CD1 ILE B   6      51.921  41.089  42.559  1.00 30.00           C  
ATOM   3190  H   ILE B   6      51.893  43.915  46.120  1.00110.00           H  
ATOM   3191  HA  ILE B   6      50.974  45.259  43.630  1.00110.00           H  
ATOM   3192  HB  ILE B   6      50.435  42.356  44.468  1.00110.00           H  
ATOM   3193 HG12 ILE B   6      52.257  43.195  42.182  1.00110.00           H  
ATOM   3194 HG13 ILE B   6      52.828  42.612  43.715  1.00110.00           H  
ATOM   3195 HG21 ILE B   6      49.426  42.087  42.190  1.00110.00           H  
ATOM   3196 HG22 ILE B   6      48.561  43.268  43.129  1.00110.00           H  
ATOM   3197 HG23 ILE B   6      49.676  43.796  41.880  1.00110.00           H  
ATOM   3198 HD11 ILE B   6      51.724  41.020  41.491  1.00110.00           H  
ATOM   3199 HD12 ILE B   6      52.864  40.575  42.742  1.00110.00           H  
ATOM   3200 HD13 ILE B   6      51.140  40.531  43.077  1.00110.00           H  
ATOM   3201  N   ALA B   7      48.656  45.515  44.650  1.00 30.00           N  
ATOM   3202  CA  ALA B   7      47.333  45.701  45.243  1.00 30.00           C  
ATOM   3203  C   ALA B   7      46.322  46.135  44.183  1.00 30.00           C  
ATOM   3204  O   ALA B   7      46.682  46.838  43.237  1.00 30.00           O  
ATOM   3205  CB  ALA B   7      47.381  46.718  46.396  1.00 30.00           C  
ATOM   3206  H   ALA B   7      48.803  45.938  43.743  1.00110.00           H  
ATOM   3207  HA  ALA B   7      47.002  44.743  45.644  1.00110.00           H  
ATOM   3208  HB1 ALA B   7      46.425  46.736  46.920  1.00110.00           H  
ATOM   3209  HB2 ALA B   7      48.143  46.467  47.132  1.00110.00           H  
ATOM   3210  HB3 ALA B   7      47.582  47.728  46.037  1.00110.00           H  
ATOM   3211  N   PHE B   8      45.058  45.743  44.404  1.00 30.00           N  
ATOM   3212  CA  PHE B   8      43.915  46.213  43.633  1.00 30.00           C  
ATOM   3213  C   PHE B   8      42.629  46.152  44.464  1.00 30.00           C  
ATOM   3214  O   PHE B   8      42.412  45.209  45.227  1.00 30.00           O  
ATOM   3215  CB  PHE B   8      43.807  45.502  42.266  1.00 30.00           C  
ATOM   3216  CG  PHE B   8      43.593  44.003  42.259  1.00 30.00           C  
ATOM   3217  CD1 PHE B   8      42.299  43.457  42.388  1.00 30.00           C  
ATOM   3218  CD2 PHE B   8      44.708  43.142  42.223  1.00 30.00           C  
ATOM   3219  CE1 PHE B   8      42.133  42.080  42.408  1.00 30.00           C  
ATOM   3220  CE2 PHE B   8      44.518  41.769  42.220  1.00 30.00           C  
ATOM   3221  CZ  PHE B   8      43.238  41.245  42.314  1.00 30.00           C  
ATOM   3222  H   PHE B   8      44.841  45.162  45.205  1.00110.00           H  
ATOM   3223  HA  PHE B   8      44.092  47.268  43.422  1.00110.00           H  
ATOM   3224  HB2 PHE B   8      42.982  45.949  41.713  1.00110.00           H  
ATOM   3225  HB3 PHE B   8      44.699  45.709  41.676  1.00110.00           H  
ATOM   3226  HD1 PHE B   8      41.435  44.103  42.457  1.00110.00           H  
ATOM   3227  HD2 PHE B   8      45.709  43.545  42.163  1.00110.00           H  
ATOM   3228  HE1 PHE B   8      41.143  41.657  42.485  1.00110.00           H  
ATOM   3229  HE2 PHE B   8      45.370  41.110  42.151  1.00110.00           H  
ATOM   3230  HZ  PHE B   8      43.104  40.179  42.308  1.00110.00           H  
ATOM   3231  N   ARG B   9      41.803  47.187  44.270  1.00 30.00           N  
ATOM   3232  CA  ARG B   9      40.481  47.357  44.857  1.00 30.00           C  
ATOM   3233  C   ARG B   9      39.439  46.546  44.071  1.00 30.00           C  
ATOM   3234  O   ARG B   9      39.473  46.532  42.843  1.00 30.00           O  
ATOM   3235  CB  ARG B   9      40.189  48.873  44.895  1.00 30.00           C  
ATOM   3236  CG  ARG B   9      38.741  49.272  45.234  1.00 30.00           C  
ATOM   3237  CD  ARG B   9      38.582  50.772  45.516  1.00 30.00           C  
ATOM   3238  NE  ARG B   9      38.879  51.600  44.337  1.00 30.00           N  
ATOM   3239  CZ  ARG B   9      38.997  52.940  44.342  1.00 30.00           C  
ATOM   3240  NH1 ARG B   9      38.861  53.643  45.476  1.00 30.00           N  
ATOM   3241  NH2 ARG B   9      39.245  53.584  43.195  1.00 30.00           N1+
ATOM   3242  H   ARG B   9      42.070  47.899  43.600  1.00110.00           H  
ATOM   3243  HA  ARG B   9      40.513  46.992  45.883  1.00110.00           H  
ATOM   3244  HB2 ARG B   9      40.863  49.322  45.626  1.00110.00           H  
ATOM   3245  HB3 ARG B   9      40.448  49.322  43.935  1.00110.00           H  
ATOM   3246  HG2 ARG B   9      38.085  48.991  44.409  1.00110.00           H  
ATOM   3247  HG3 ARG B   9      38.389  48.716  46.101  1.00110.00           H  
ATOM   3248  HD2 ARG B   9      37.581  50.990  45.888  1.00110.00           H  
ATOM   3249  HD3 ARG B   9      39.282  51.056  46.303  1.00110.00           H  
ATOM   3250  HE  ARG B   9      38.946  51.109  43.457  1.00110.00           H  
ATOM   3251 HH11 ARG B   9      38.926  54.659  45.488  1.00110.00           H  
ATOM   3252 HH12 ARG B   9      38.625  53.168  46.335  1.00110.00           H  
ATOM   3253 HH21 ARG B   9      39.330  54.591  43.191  1.00110.00           H  
ATOM   3254 HH22 ARG B   9      39.340  53.074  42.329  1.00110.00           H  
ATOM   3255  N   CYS B  10      38.525  45.909  44.812  1.00 30.00           N  
ATOM   3256  CA  CYS B  10      37.395  45.130  44.302  1.00 30.00           C  
ATOM   3257  C   CYS B  10      36.084  45.840  44.701  1.00 30.00           C  
ATOM   3258  O   CYS B  10      36.127  46.985  45.157  1.00 30.00           O  
ATOM   3259  CB  CYS B  10      37.455  43.682  44.832  1.00 30.00           C  
ATOM   3260  SG  CYS B  10      38.931  42.852  44.186  1.00 30.00           S  
ATOM   3261  H   CYS B  10      38.562  45.986  45.820  1.00110.00           H  
ATOM   3262  HA  CYS B  10      37.408  45.100  43.211  1.00110.00           H  
ATOM   3263  HB2 CYS B  10      37.482  43.662  45.920  1.00110.00           H  
ATOM   3264  HB3 CYS B  10      36.591  43.099  44.519  1.00110.00           H  
ATOM   3265  HG  CYS B  10      38.731  41.691  44.817  1.00110.00           H  
ATOM   3266  N   ASN B  11      34.934  45.178  44.490  1.00 30.00           N  
ATOM   3267  CA  ASN B  11      33.608  45.766  44.715  1.00 30.00           C  
ATOM   3268  C   ASN B  11      33.249  45.968  46.203  1.00 30.00           C  
ATOM   3269  O   ASN B  11      32.575  46.949  46.517  1.00 30.00           O  
ATOM   3270  CB  ASN B  11      32.523  44.905  44.024  1.00 30.00           C  
ATOM   3271  CG  ASN B  11      31.307  45.724  43.572  1.00110.00           C  
ATOM   3272  OD1 ASN B  11      31.432  46.640  42.762  1.00110.00           O  
ATOM   3273  ND2 ASN B  11      30.121  45.391  44.084  1.00110.00           N  
ATOM   3274  H   ASN B  11      34.949  44.250  44.090  1.00110.00           H  
ATOM   3275  HA  ASN B  11      33.588  46.774  44.293  1.00110.00           H  
ATOM   3276  HB2 ASN B  11      32.938  44.471  43.115  1.00110.00           H  
ATOM   3277  HB3 ASN B  11      32.229  44.054  44.641  1.00110.00           H  
ATOM   3278 HD21 ASN B  11      29.298  45.909  43.813  1.00110.00           H  
ATOM   3279 HD22 ASN B  11      30.037  44.634  44.745  1.00110.00           H  
ATOM   3280  N   GLY B  12      33.682  45.042  47.076  1.00 30.00           N  
ATOM   3281  CA  GLY B  12      33.310  45.024  48.493  1.00 30.00           C  
ATOM   3282  C   GLY B  12      34.524  44.872  49.420  1.00 30.00           C  
ATOM   3283  O   GLY B  12      34.326  44.680  50.620  1.00 30.00           O  
ATOM   3284  H   GLY B  12      34.232  44.267  46.737  1.00110.00           H  
ATOM   3285  HA2 GLY B  12      32.773  45.926  48.791  1.00110.00           H  
ATOM   3286  HA3 GLY B  12      32.633  44.186  48.661  1.00110.00           H  
ATOM   3287  N   PHE B  13      35.760  44.931  48.896  1.00 30.00           N  
ATOM   3288  CA  PHE B  13      37.001  44.773  49.662  1.00 30.00           C  
ATOM   3289  C   PHE B  13      38.198  45.237  48.811  1.00 30.00           C  
ATOM   3290  O   PHE B  13      38.026  45.565  47.637  1.00 30.00           O  
ATOM   3291  CB  PHE B  13      37.142  43.306  50.147  1.00 30.00           C  
ATOM   3292  CG  PHE B  13      37.678  42.276  49.172  1.00110.00           C  
ATOM   3293  CD1 PHE B  13      38.958  41.723  49.378  1.00110.00           C  
ATOM   3294  CD2 PHE B  13      36.923  41.880  48.050  1.00110.00           C  
ATOM   3295  CE1 PHE B  13      39.440  40.764  48.505  1.00110.00           C  
ATOM   3296  CE2 PHE B  13      37.438  40.936  47.173  1.00110.00           C  
ATOM   3297  CZ  PHE B  13      38.687  40.374  47.410  1.00110.00           C  
ATOM   3298  H   PHE B  13      35.879  45.115  47.910  1.00110.00           H  
ATOM   3299  HA  PHE B  13      36.940  45.427  50.534  1.00110.00           H  
ATOM   3300  HB2 PHE B  13      37.814  43.301  51.001  1.00110.00           H  
ATOM   3301  HB3 PHE B  13      36.198  42.928  50.536  1.00110.00           H  
ATOM   3302  HD1 PHE B  13      39.559  42.031  50.221  1.00110.00           H  
ATOM   3303  HD2 PHE B  13      35.942  42.298  47.874  1.00110.00           H  
ATOM   3304  HE1 PHE B  13      40.404  40.317  48.679  1.00110.00           H  
ATOM   3305  HE2 PHE B  13      36.858  40.629  46.316  1.00110.00           H  
ATOM   3306  HZ  PHE B  13      39.078  39.620  46.750  1.00110.00           H  
ATOM   3307  N   VAL B  14      39.392  45.248  49.423  1.00 30.00           N  
ATOM   3308  CA  VAL B  14      40.664  45.476  48.732  1.00 30.00           C  
ATOM   3309  C   VAL B  14      41.583  44.278  49.013  1.00 30.00           C  
ATOM   3310  O   VAL B  14      41.745  43.902  50.175  1.00 30.00           O  
ATOM   3311  CB  VAL B  14      41.382  46.766  49.226  1.00 30.00           C  
ATOM   3312  CG1 VAL B  14      42.745  47.015  48.544  1.00 30.00           C  
ATOM   3313  CG2 VAL B  14      40.498  48.011  49.050  1.00 30.00           C  
ATOM   3314  H   VAL B  14      39.459  44.996  50.399  1.00110.00           H  
ATOM   3315  HA  VAL B  14      40.514  45.543  47.654  1.00110.00           H  
ATOM   3316  HB  VAL B  14      41.572  46.670  50.297  1.00110.00           H  
ATOM   3317 HG11 VAL B  14      43.176  47.962  48.868  1.00110.00           H  
ATOM   3318 HG12 VAL B  14      43.477  46.243  48.779  1.00110.00           H  
ATOM   3319 HG13 VAL B  14      42.643  47.058  47.460  1.00110.00           H  
ATOM   3320 HG21 VAL B  14      41.033  48.908  49.353  1.00110.00           H  
ATOM   3321 HG22 VAL B  14      40.191  48.143  48.013  1.00110.00           H  
ATOM   3322 HG23 VAL B  14      39.601  47.953  49.666  1.00110.00           H  
ATOM   3323  N   LEU B  15      42.172  43.717  47.944  1.00 30.00           N  
ATOM   3324  CA  LEU B  15      43.129  42.615  48.014  1.00 30.00           C  
ATOM   3325  C   LEU B  15      44.549  43.160  47.812  1.00 30.00           C  
ATOM   3326  O   LEU B  15      44.759  44.014  46.950  1.00 30.00           O  
ATOM   3327  CB  LEU B  15      42.752  41.562  46.948  1.00 30.00           C  
ATOM   3328  CG  LEU B  15      43.470  40.198  47.080  1.00110.00           C  
ATOM   3329  CD1 LEU B  15      43.299  39.528  48.456  1.00110.00           C  
ATOM   3330  CD2 LEU B  15      43.007  39.249  45.969  1.00110.00           C  
ATOM   3331  H   LEU B  15      42.012  44.101  47.023  1.00110.00           H  
ATOM   3332  HA  LEU B  15      43.077  42.157  49.001  1.00110.00           H  
ATOM   3333  HB2 LEU B  15      41.678  41.385  46.990  1.00110.00           H  
ATOM   3334  HB3 LEU B  15      42.933  41.976  45.954  1.00110.00           H  
ATOM   3335  HG  LEU B  15      44.537  40.364  46.927  1.00110.00           H  
ATOM   3336 HD11 LEU B  15      43.047  38.471  48.368  1.00110.00           H  
ATOM   3337 HD12 LEU B  15      44.222  39.589  49.028  1.00110.00           H  
ATOM   3338 HD13 LEU B  15      42.524  39.994  49.059  1.00110.00           H  
ATOM   3339 HD21 LEU B  15      43.709  38.427  45.839  1.00110.00           H  
ATOM   3340 HD22 LEU B  15      42.034  38.813  46.198  1.00110.00           H  
ATOM   3341 HD23 LEU B  15      42.919  39.769  45.016  1.00110.00           H  
ATOM   3342  N   VAL B  16      45.490  42.660  48.627  1.00 30.00           N  
ATOM   3343  CA  VAL B  16      46.871  43.137  48.684  1.00 30.00           C  
ATOM   3344  C   VAL B  16      47.810  41.931  48.856  1.00 30.00           C  
ATOM   3345  O   VAL B  16      47.512  41.058  49.669  1.00 30.00           O  
ATOM   3346  CB  VAL B  16      47.092  44.070  49.911  1.00 30.00           C  
ATOM   3347  CG1 VAL B  16      48.499  44.689  49.949  1.00 30.00           C  
ATOM   3348  CG2 VAL B  16      46.053  45.198  50.010  1.00 30.00           C  
ATOM   3349  H   VAL B  16      45.243  41.957  49.313  1.00110.00           H  
ATOM   3350  HA  VAL B  16      47.139  43.662  47.766  1.00110.00           H  
ATOM   3351  HB  VAL B  16      46.977  43.481  50.823  1.00110.00           H  
ATOM   3352 HG11 VAL B  16      48.568  45.411  50.762  1.00110.00           H  
ATOM   3353 HG12 VAL B  16      49.275  43.942  50.111  1.00110.00           H  
ATOM   3354 HG13 VAL B  16      48.729  45.214  49.023  1.00110.00           H  
ATOM   3355 HG21 VAL B  16      46.283  45.841  50.857  1.00110.00           H  
ATOM   3356 HG22 VAL B  16      46.041  45.812  49.109  1.00110.00           H  
ATOM   3357 HG23 VAL B  16      45.046  44.813  50.174  1.00110.00           H  
ATOM   3358  N   ALA B  17      48.936  41.922  48.125  1.00 30.00           N  
ATOM   3359  CA  ALA B  17      49.981  40.903  48.232  1.00 30.00           C  
ATOM   3360  C   ALA B  17      51.361  41.535  48.019  1.00 30.00           C  
ATOM   3361  O   ALA B  17      51.493  42.424  47.183  1.00 30.00           O  
ATOM   3362  CB  ALA B  17      49.732  39.792  47.202  1.00 30.00           C  
ATOM   3363  H   ALA B  17      49.133  42.686  47.490  1.00110.00           H  
ATOM   3364  HA  ALA B  17      49.956  40.473  49.230  1.00110.00           H  
ATOM   3365  HB1 ALA B  17      50.440  38.973  47.329  1.00110.00           H  
ATOM   3366  HB2 ALA B  17      48.730  39.373  47.299  1.00110.00           H  
ATOM   3367  HB3 ALA B  17      49.839  40.163  46.182  1.00110.00           H  
ATOM   3368  N   ALA B  18      52.380  41.045  48.738  1.00 30.00           N  
ATOM   3369  CA  ALA B  18      53.760  41.496  48.559  1.00 30.00           C  
ATOM   3370  C   ALA B  18      54.755  40.396  48.923  1.00 30.00           C  
ATOM   3371  O   ALA B  18      54.519  39.636  49.863  1.00 30.00           O  
ATOM   3372  CB  ALA B  18      54.020  42.776  49.364  1.00 30.00           C  
ATOM   3373  H   ALA B  18      52.227  40.313  49.420  1.00110.00           H  
ATOM   3374  HA  ALA B  18      53.910  41.716  47.500  1.00110.00           H  
ATOM   3375  HB1 ALA B  18      55.054  43.104  49.255  1.00110.00           H  
ATOM   3376  HB2 ALA B  18      53.377  43.592  49.036  1.00110.00           H  
ATOM   3377  HB3 ALA B  18      53.836  42.619  50.422  1.00110.00           H  
ATOM   3378  N   ALA B  19      55.852  40.354  48.149  1.00 30.00           N  
ATOM   3379  CA  ALA B  19      56.943  39.389  48.238  1.00 30.00           C  
ATOM   3380  C   ALA B  19      57.630  39.422  49.606  1.00 30.00           C  
ATOM   3381  O   ALA B  19      58.037  40.493  50.058  1.00 30.00           O  
ATOM   3382  CB  ALA B  19      57.954  39.686  47.125  1.00 30.00           C  
ATOM   3383  H   ALA B  19      55.945  41.040  47.410  1.00110.00           H  
ATOM   3384  HA  ALA B  19      56.525  38.399  48.061  1.00110.00           H  
ATOM   3385  HB1 ALA B  19      58.759  38.949  47.118  1.00110.00           H  
ATOM   3386  HB2 ALA B  19      57.475  39.662  46.146  1.00110.00           H  
ATOM   3387  HB3 ALA B  19      58.405  40.670  47.246  1.00110.00           H  
ATOM   3388  N   GLY B  20      57.759  38.241  50.227  1.00 30.00           N  
ATOM   3389  CA  GLY B  20      58.309  38.088  51.571  1.00 30.00           C  
ATOM   3390  C   GLY B  20      59.845  38.076  51.604  1.00 30.00           C  
ATOM   3391  O   GLY B  20      60.403  37.776  52.658  1.00 30.00           O  
ATOM   3392  H   GLY B  20      57.418  37.402  49.774  1.00110.00           H  
ATOM   3393  HA2 GLY B  20      57.960  38.913  52.186  1.00110.00           H  
ATOM   3394  HA3 GLY B  20      57.922  37.172  52.015  1.00110.00           H  
ATOM   3395  N   LEU B  21      60.516  38.376  50.476  1.00 30.00           N  
ATOM   3396  CA  LEU B  21      61.968  38.374  50.298  1.00 30.00           C  
ATOM   3397  C   LEU B  21      62.695  39.326  51.265  1.00 30.00           C  
ATOM   3398  O   LEU B  21      62.539  40.543  51.160  1.00 30.00           O  
ATOM   3399  CB  LEU B  21      62.296  38.707  48.819  1.00 30.00           C  
ATOM   3400  CG  LEU B  21      63.805  38.713  48.459  1.00 30.00           C  
ATOM   3401  CD1 LEU B  21      64.475  37.342  48.664  1.00 30.00           C  
ATOM   3402  CD2 LEU B  21      64.036  39.229  47.033  1.00 30.00           C  
ATOM   3403  H   LEU B  21      59.982  38.609  49.652  1.00110.00           H  
ATOM   3404  HA  LEU B  21      62.300  37.353  50.491  1.00110.00           H  
ATOM   3405  HB2 LEU B  21      61.783  37.995  48.169  1.00110.00           H  
ATOM   3406  HB3 LEU B  21      61.871  39.683  48.579  1.00110.00           H  
ATOM   3407  HG  LEU B  21      64.313  39.427  49.108  1.00110.00           H  
ATOM   3408 HD11 LEU B  21      65.088  37.050  47.812  1.00110.00           H  
ATOM   3409 HD12 LEU B  21      65.122  37.350  49.541  1.00110.00           H  
ATOM   3410 HD13 LEU B  21      63.737  36.556  48.807  1.00110.00           H  
ATOM   3411 HD21 LEU B  21      65.045  39.626  46.930  1.00110.00           H  
ATOM   3412 HD22 LEU B  21      63.923  38.435  46.296  1.00110.00           H  
ATOM   3413 HD23 LEU B  21      63.342  40.028  46.772  1.00110.00           H  
ATOM   3414  N   ASN B  22      63.514  38.731  52.140  1.00 30.00           N  
ATOM   3415  CA  ASN B  22      64.561  39.399  52.901  1.00 30.00           C  
ATOM   3416  C   ASN B  22      65.899  39.000  52.260  1.00 30.00           C  
ATOM   3417  O   ASN B  22      66.138  37.808  52.052  1.00 30.00           O  
ATOM   3418  CB  ASN B  22      64.500  38.955  54.381  1.00 30.00           C  
ATOM   3419  CG  ASN B  22      65.367  39.840  55.279  1.00 30.00           C  
ATOM   3420  OD1 ASN B  22      66.533  39.538  55.512  1.00 30.00           O  
ATOM   3421  ND2 ASN B  22      64.809  40.944  55.773  1.00 30.00           N  
ATOM   3422  H   ASN B  22      63.538  37.719  52.175  1.00110.00           H  
ATOM   3423  HA  ASN B  22      64.475  40.486  52.844  1.00110.00           H  
ATOM   3424  HB2 ASN B  22      63.472  39.016  54.742  1.00110.00           H  
ATOM   3425  HB3 ASN B  22      64.794  37.910  54.497  1.00110.00           H  
ATOM   3426 HD21 ASN B  22      65.343  41.554  56.375  1.00110.00           H  
ATOM   3427 HD22 ASN B  22      63.831  41.147  55.591  1.00110.00           H  
ATOM   3428  N   ALA B  23      66.738  40.003  51.965  1.00 30.00           N  
ATOM   3429  CA  ALA B  23      68.024  39.814  51.304  1.00 30.00           C  
ATOM   3430  C   ALA B  23      69.024  40.897  51.721  1.00 30.00           C  
ATOM   3431  O   ALA B  23      68.629  42.028  52.009  1.00 30.00           O  
ATOM   3432  CB  ALA B  23      67.823  39.794  49.778  1.00 30.00           C  
ATOM   3433  H   ALA B  23      66.494  40.957  52.190  1.00110.00           H  
ATOM   3434  HA  ALA B  23      68.431  38.852  51.613  1.00110.00           H  
ATOM   3435  HB1 ALA B  23      68.773  39.676  49.254  1.00110.00           H  
ATOM   3436  HB2 ALA B  23      67.182  38.965  49.477  1.00110.00           H  
ATOM   3437  HB3 ALA B  23      67.361  40.716  49.423  1.00110.00           H  
ATOM   3438  N   PHE B  24      70.309  40.516  51.704  1.00 30.00           N  
ATOM   3439  CA  PHE B  24      71.460  41.382  51.928  1.00 30.00           C  
ATOM   3440  C   PHE B  24      72.390  41.174  50.729  1.00 30.00           C  
ATOM   3441  O   PHE B  24      73.092  40.164  50.668  1.00 30.00           O  
ATOM   3442  CB  PHE B  24      72.112  41.017  53.278  1.00 30.00           C  
ATOM   3443  CG  PHE B  24      73.268  41.909  53.700  1.00 30.00           C  
ATOM   3444  CD1 PHE B  24      73.013  43.151  54.320  1.00 30.00           C  
ATOM   3445  CD2 PHE B  24      74.594  41.586  53.344  1.00 30.00           C  
ATOM   3446  CE1 PHE B  24      74.066  43.991  54.659  1.00 30.00           C  
ATOM   3447  CE2 PHE B  24      75.632  42.441  53.685  1.00 30.00           C  
ATOM   3448  CZ  PHE B  24      75.372  43.633  54.349  1.00 30.00           C  
ATOM   3449  H   PHE B  24      70.531  39.566  51.432  1.00110.00           H  
ATOM   3450  HA  PHE B  24      71.154  42.430  51.960  1.00110.00           H  
ATOM   3451  HB2 PHE B  24      71.348  41.064  54.053  1.00110.00           H  
ATOM   3452  HB3 PHE B  24      72.453  39.980  53.270  1.00110.00           H  
ATOM   3453  HD1 PHE B  24      72.001  43.451  54.544  1.00110.00           H  
ATOM   3454  HD2 PHE B  24      74.809  40.666  52.821  1.00110.00           H  
ATOM   3455  HE1 PHE B  24      73.869  44.928  55.159  1.00110.00           H  
ATOM   3456  HE2 PHE B  24      76.650  42.177  53.437  1.00110.00           H  
ATOM   3457  HZ  PHE B  24      76.187  44.292  54.613  1.00110.00           H  
ATOM   3458  N   TYR B  25      72.315  42.108  49.767  1.00 30.00           N  
ATOM   3459  CA  TYR B  25      72.910  42.017  48.429  1.00 30.00           C  
ATOM   3460  C   TYR B  25      72.218  40.889  47.627  1.00 30.00           C  
ATOM   3461  O   TYR B  25      70.988  40.860  47.575  1.00 30.00           O  
ATOM   3462  CB  TYR B  25      74.464  41.903  48.480  1.00 30.00           C  
ATOM   3463  CG  TYR B  25      75.223  42.889  49.360  1.00 30.00           C  
ATOM   3464  CD1 TYR B  25      76.403  42.466  50.009  1.00 30.00           C  
ATOM   3465  CD2 TYR B  25      74.786  44.222  49.521  1.00 30.00           C  
ATOM   3466  CE1 TYR B  25      77.136  43.360  50.813  1.00 30.00           C  
ATOM   3467  CE2 TYR B  25      75.511  45.113  50.336  1.00 30.00           C  
ATOM   3468  CZ  TYR B  25      76.685  44.684  50.984  1.00 30.00           C  
ATOM   3469  OH  TYR B  25      77.383  45.549  51.775  1.00 30.00           O  
ATOM   3470  H   TYR B  25      71.705  42.900  49.910  1.00110.00           H  
ATOM   3471  HA  TYR B  25      72.657  42.943  47.913  1.00110.00           H  
ATOM   3472  HB2 TYR B  25      74.748  40.903  48.814  1.00110.00           H  
ATOM   3473  HB3 TYR B  25      74.866  42.001  47.471  1.00110.00           H  
ATOM   3474  HD1 TYR B  25      76.756  41.451  49.891  1.00110.00           H  
ATOM   3475  HD2 TYR B  25      73.893  44.571  49.025  1.00110.00           H  
ATOM   3476  HE1 TYR B  25      78.037  43.023  51.304  1.00110.00           H  
ATOM   3477  HE2 TYR B  25      75.165  46.129  50.460  1.00110.00           H  
ATOM   3478  HH  TYR B  25      78.159  45.152  52.176  1.00110.00           H  
ATOM   3479  N   TYR B  26      73.010  39.982  47.033  1.00 30.00           N  
ATOM   3480  CA  TYR B  26      72.564  38.778  46.329  1.00 30.00           C  
ATOM   3481  C   TYR B  26      72.127  37.631  47.267  1.00 30.00           C  
ATOM   3482  O   TYR B  26      71.470  36.705  46.791  1.00 30.00           O  
ATOM   3483  CB  TYR B  26      73.699  38.325  45.381  1.00 30.00           C  
ATOM   3484  CG  TYR B  26      75.047  38.061  46.041  1.00 30.00           C  
ATOM   3485  CD1 TYR B  26      75.381  36.768  46.498  1.00 30.00           C  
ATOM   3486  CD2 TYR B  26      75.970  39.116  46.206  1.00 30.00           C  
ATOM   3487  CE1 TYR B  26      76.620  36.536  47.126  1.00 30.00           C  
ATOM   3488  CE2 TYR B  26      77.206  38.886  46.841  1.00 30.00           C  
ATOM   3489  CZ  TYR B  26      77.532  37.596  47.301  1.00 30.00           C  
ATOM   3490  OH  TYR B  26      78.732  37.379  47.912  1.00 30.00           O  
ATOM   3491  H   TYR B  26      74.011  40.080  47.116  1.00110.00           H  
ATOM   3492  HA  TYR B  26      71.700  39.043  45.717  1.00110.00           H  
ATOM   3493  HB2 TYR B  26      73.395  37.428  44.838  1.00110.00           H  
ATOM   3494  HB3 TYR B  26      73.847  39.086  44.613  1.00110.00           H  
ATOM   3495  HD1 TYR B  26      74.683  35.952  46.375  1.00110.00           H  
ATOM   3496  HD2 TYR B  26      75.731  40.108  45.853  1.00110.00           H  
ATOM   3497  HE1 TYR B  26      76.863  35.543  47.476  1.00110.00           H  
ATOM   3498  HE2 TYR B  26      77.903  39.701  46.971  1.00110.00           H  
ATOM   3499  HH  TYR B  26      78.866  36.465  48.171  1.00110.00           H  
ATOM   3500  N   ILE B  27      72.511  37.688  48.554  1.00 30.00           N  
ATOM   3501  CA  ILE B  27      72.281  36.630  49.540  1.00 30.00           C  
ATOM   3502  C   ILE B  27      70.849  36.731  50.097  1.00 30.00           C  
ATOM   3503  O   ILE B  27      70.491  37.776  50.637  1.00 30.00           O  
ATOM   3504  CB  ILE B  27      73.288  36.732  50.730  1.00 30.00           C  
ATOM   3505  CG1 ILE B  27      74.756  36.685  50.240  1.00 30.00           C  
ATOM   3506  CG2 ILE B  27      73.058  35.672  51.832  1.00 30.00           C  
ATOM   3507  CD1 ILE B  27      75.781  37.183  51.270  1.00 30.00           C  
ATOM   3508  H   ILE B  27      73.023  38.493  48.885  1.00110.00           H  
ATOM   3509  HA  ILE B  27      72.415  35.660  49.057  1.00110.00           H  
ATOM   3510  HB  ILE B  27      73.143  37.700  51.206  1.00110.00           H  
ATOM   3511 HG12 ILE B  27      75.007  35.671  49.927  1.00110.00           H  
ATOM   3512 HG13 ILE B  27      74.885  37.306  49.355  1.00110.00           H  
ATOM   3513 HG21 ILE B  27      73.814  35.744  52.611  1.00110.00           H  
ATOM   3514 HG22 ILE B  27      72.096  35.792  52.330  1.00110.00           H  
ATOM   3515 HG23 ILE B  27      73.101  34.661  51.426  1.00110.00           H  
ATOM   3516 HD11 ILE B  27      76.720  37.441  50.779  1.00110.00           H  
ATOM   3517 HD12 ILE B  27      75.429  38.078  51.783  1.00110.00           H  
ATOM   3518 HD13 ILE B  27      76.002  36.423  52.019  1.00110.00           H  
ATOM   3519  N   LYS B  28      70.076  35.639  49.973  1.00 30.00           N  
ATOM   3520  CA  LYS B  28      68.740  35.488  50.555  1.00 30.00           C  
ATOM   3521  C   LYS B  28      68.841  35.039  52.025  1.00 30.00           C  
ATOM   3522  O   LYS B  28      69.699  34.216  52.347  1.00 30.00           O  
ATOM   3523  CB  LYS B  28      67.944  34.475  49.696  1.00 30.00           C  
ATOM   3524  CG  LYS B  28      66.524  34.149  50.210  1.00 30.00           C  
ATOM   3525  CD  LYS B  28      65.782  33.089  49.381  1.00 30.00           C  
ATOM   3526  CE  LYS B  28      65.371  33.553  47.975  1.00 30.00           C  
ATOM   3527  NZ  LYS B  28      64.424  32.604  47.364  1.00 30.00           N1+
ATOM   3528  H   LYS B  28      70.452  34.817  49.522  1.00110.00           H  
ATOM   3529  HA  LYS B  28      68.224  36.450  50.515  1.00110.00           H  
ATOM   3530  HB2 LYS B  28      67.877  34.858  48.677  1.00110.00           H  
ATOM   3531  HB3 LYS B  28      68.509  33.544  49.632  1.00110.00           H  
ATOM   3532  HG2 LYS B  28      66.571  33.773  51.231  1.00110.00           H  
ATOM   3533  HG3 LYS B  28      65.929  35.063  50.257  1.00110.00           H  
ATOM   3534  HD2 LYS B  28      66.407  32.200  49.296  1.00110.00           H  
ATOM   3535  HD3 LYS B  28      64.902  32.770  49.940  1.00110.00           H  
ATOM   3536  HE2 LYS B  28      64.884  34.526  48.020  1.00110.00           H  
ATOM   3537  HE3 LYS B  28      66.243  33.659  47.330  1.00110.00           H  
ATOM   3538  HZ1 LYS B  28      63.591  32.551  47.946  1.00110.00           H  
ATOM   3539  HZ2 LYS B  28      64.161  32.924  46.440  1.00110.00           H  
ATOM   3540  HZ3 LYS B  28      64.841  31.688  47.299  1.00110.00           H  
ATOM   3541  N   ILE B  29      67.927  35.554  52.864  1.00 30.00           N  
ATOM   3542  CA  ILE B  29      67.768  35.159  54.265  1.00 30.00           C  
ATOM   3543  C   ILE B  29      66.446  34.391  54.474  1.00 30.00           C  
ATOM   3544  O   ILE B  29      66.475  33.345  55.119  1.00 30.00           O  
ATOM   3545  CB  ILE B  29      67.837  36.392  55.222  1.00 30.00           C  
ATOM   3546  CG1 ILE B  29      69.269  36.982  55.268  1.00 30.00           C  
ATOM   3547  CG2 ILE B  29      67.378  36.118  56.674  1.00 30.00           C  
ATOM   3548  CD1 ILE B  29      69.580  38.013  54.176  1.00 30.00           C  
ATOM   3549  H   ILE B  29      67.264  36.236  52.518  1.00110.00           H  
ATOM   3550  HA  ILE B  29      68.568  34.474  54.554  1.00110.00           H  
ATOM   3551  HB  ILE B  29      67.165  37.150  54.824  1.00110.00           H  
ATOM   3552 HG12 ILE B  29      69.435  37.475  56.224  1.00110.00           H  
ATOM   3553 HG13 ILE B  29      70.007  36.179  55.237  1.00110.00           H  
ATOM   3554 HG21 ILE B  29      67.451  37.021  57.278  1.00110.00           H  
ATOM   3555 HG22 ILE B  29      66.337  35.803  56.740  1.00110.00           H  
ATOM   3556 HG23 ILE B  29      67.998  35.355  57.144  1.00110.00           H  
ATOM   3557 HD11 ILE B  29      70.359  38.700  54.506  1.00110.00           H  
ATOM   3558 HD12 ILE B  29      69.935  37.532  53.266  1.00110.00           H  
ATOM   3559 HD13 ILE B  29      68.704  38.612  53.931  1.00110.00           H  
ATOM   3560  N   MET B  30      65.324  34.899  53.930  1.00 30.00           N  
ATOM   3561  CA  MET B  30      63.988  34.310  54.098  1.00 30.00           C  
ATOM   3562  C   MET B  30      63.033  34.830  53.008  1.00 30.00           C  
ATOM   3563  O   MET B  30      63.257  35.922  52.490  1.00 30.00           O  
ATOM   3564  CB  MET B  30      63.446  34.642  55.514  1.00 30.00           C  
ATOM   3565  CG  MET B  30      62.359  33.679  56.019  1.00110.00           C  
ATOM   3566  SD  MET B  30      61.451  34.280  57.467  1.00110.00           S  
ATOM   3567  CE  MET B  30      60.673  32.737  58.018  1.00110.00           C  
ATOM   3568  H   MET B  30      65.363  35.751  53.388  1.00110.00           H  
ATOM   3569  HA  MET B  30      64.081  33.227  53.984  1.00110.00           H  
ATOM   3570  HB2 MET B  30      64.256  34.607  56.243  1.00110.00           H  
ATOM   3571  HB3 MET B  30      63.079  35.669  55.546  1.00110.00           H  
ATOM   3572  HG2 MET B  30      61.621  33.470  55.248  1.00110.00           H  
ATOM   3573  HG3 MET B  30      62.815  32.720  56.261  1.00110.00           H  
ATOM   3574  HE1 MET B  30      61.383  32.120  58.566  1.00110.00           H  
ATOM   3575  HE2 MET B  30      59.831  32.955  58.676  1.00110.00           H  
ATOM   3576  HE3 MET B  30      60.313  32.155  57.170  1.00110.00           H  
ATOM   3577  N   ASP B  31      61.968  34.060  52.718  1.00 30.00           N  
ATOM   3578  CA  ASP B  31      60.855  34.433  51.826  1.00 30.00           C  
ATOM   3579  C   ASP B  31      59.504  34.522  52.572  1.00 30.00           C  
ATOM   3580  O   ASP B  31      58.462  34.485  51.916  1.00 30.00           O  
ATOM   3581  CB  ASP B  31      60.730  33.535  50.566  1.00 30.00           C  
ATOM   3582  CG  ASP B  31      62.004  33.403  49.734  1.00 30.00           C  
ATOM   3583  OD1 ASP B  31      62.768  34.389  49.677  1.00 30.00           O  
ATOM   3584  OD2 ASP B  31      62.153  32.350  49.079  1.00 30.00           O1-
ATOM   3585  H   ASP B  31      61.876  33.162  53.169  1.00110.00           H  
ATOM   3586  HA  ASP B  31      61.027  35.444  51.458  1.00110.00           H  
ATOM   3587  HB2 ASP B  31      60.422  32.535  50.878  1.00110.00           H  
ATOM   3588  HB3 ASP B  31      59.960  33.920  49.897  1.00110.00           H  
ATOM   3589  N   THR B  32      59.520  34.654  53.912  1.00 30.00           N  
ATOM   3590  CA  THR B  32      58.312  34.764  54.741  1.00 30.00           C  
ATOM   3591  C   THR B  32      58.461  35.878  55.800  1.00 30.00           C  
ATOM   3592  O   THR B  32      58.189  35.668  56.982  1.00 30.00           O  
ATOM   3593  CB  THR B  32      57.898  33.410  55.399  1.00 30.00           C  
ATOM   3594  OG1 THR B  32      57.957  32.358  54.455  1.00110.00           O  
ATOM   3595  CG2 THR B  32      56.473  33.366  55.988  1.00110.00           C  
ATOM   3596  H   THR B  32      60.402  34.717  54.399  1.00110.00           H  
ATOM   3597  HA  THR B  32      57.483  35.094  54.116  1.00110.00           H  
ATOM   3598  HB  THR B  32      58.602  33.164  56.191  1.00110.00           H  
ATOM   3599  HG1 THR B  32      58.856  32.311  54.118  1.00110.00           H  
ATOM   3600 HG21 THR B  32      56.247  32.374  56.380  1.00110.00           H  
ATOM   3601 HG22 THR B  32      56.325  34.063  56.810  1.00110.00           H  
ATOM   3602 HG23 THR B  32      55.724  33.595  55.231  1.00110.00           H  
ATOM   3603  N   GLU B  33      58.887  37.067  55.344  1.00 30.00           N  
ATOM   3604  CA  GLU B  33      58.851  38.303  56.125  1.00 30.00           C  
ATOM   3605  C   GLU B  33      57.605  39.096  55.701  1.00 30.00           C  
ATOM   3606  O   GLU B  33      57.425  39.336  54.508  1.00 30.00           O  
ATOM   3607  CB  GLU B  33      60.156  39.092  55.896  1.00 30.00           C  
ATOM   3608  CG  GLU B  33      60.219  40.417  56.682  1.00 30.00           C  
ATOM   3609  CD  GLU B  33      61.519  41.185  56.464  1.00 30.00           C  
ATOM   3610  OE1 GLU B  33      61.984  41.251  55.305  1.00 30.00           O  
ATOM   3611  OE2 GLU B  33      62.005  41.768  57.455  1.00 30.00           O1-
ATOM   3612  H   GLU B  33      59.134  37.170  54.369  1.00110.00           H  
ATOM   3613  HA  GLU B  33      58.780  38.080  57.192  1.00110.00           H  
ATOM   3614  HB2 GLU B  33      61.002  38.465  56.180  1.00110.00           H  
ATOM   3615  HB3 GLU B  33      60.279  39.289  54.832  1.00110.00           H  
ATOM   3616  HG2 GLU B  33      59.404  41.083  56.397  1.00110.00           H  
ATOM   3617  HG3 GLU B  33      60.101  40.219  57.749  1.00110.00           H  
ATOM   3618  N   ASP B  34      56.766  39.485  56.673  1.00 30.00           N  
ATOM   3619  CA  ASP B  34      55.507  40.186  56.415  1.00 30.00           C  
ATOM   3620  C   ASP B  34      55.774  41.651  56.015  1.00 30.00           C  
ATOM   3621  O   ASP B  34      56.345  42.407  56.803  1.00 30.00           O  
ATOM   3622  CB  ASP B  34      54.547  40.082  57.625  1.00 30.00           C  
ATOM   3623  CG  ASP B  34      53.103  40.529  57.352  1.00 30.00           C  
ATOM   3624  OD1 ASP B  34      52.743  40.714  56.168  1.00 30.00           O  
ATOM   3625  OD2 ASP B  34      52.343  40.610  58.341  1.00 30.00           O1-
ATOM   3626  H   ASP B  34      56.976  39.279  57.639  1.00110.00           H  
ATOM   3627  HA  ASP B  34      55.030  39.677  55.573  1.00110.00           H  
ATOM   3628  HB2 ASP B  34      54.513  39.045  57.961  1.00110.00           H  
ATOM   3629  HB3 ASP B  34      54.940  40.684  58.446  1.00110.00           H  
ATOM   3630  N   LYS B  35      55.330  42.006  54.800  1.00 30.00           N  
ATOM   3631  CA  LYS B  35      55.359  43.366  54.259  1.00 30.00           C  
ATOM   3632  C   LYS B  35      53.952  43.984  54.287  1.00 30.00           C  
ATOM   3633  O   LYS B  35      53.845  45.200  54.437  1.00 30.00           O  
ATOM   3634  CB  LYS B  35      55.871  43.341  52.802  1.00 30.00           C  
ATOM   3635  CG  LYS B  35      57.171  42.558  52.556  1.00 30.00           C  
ATOM   3636  CD  LYS B  35      58.403  43.090  53.306  1.00 30.00           C  
ATOM   3637  CE  LYS B  35      59.590  42.117  53.266  1.00 30.00           C  
ATOM   3638  NZ  LYS B  35      59.976  41.748  51.897  1.00 30.00           N1+
ATOM   3639  H   LYS B  35      54.887  41.309  54.221  1.00110.00           H  
ATOM   3640  HA  LYS B  35      56.013  44.006  54.855  1.00110.00           H  
ATOM   3641  HB2 LYS B  35      55.109  42.879  52.176  1.00110.00           H  
ATOM   3642  HB3 LYS B  35      55.984  44.362  52.434  1.00110.00           H  
ATOM   3643  HG2 LYS B  35      57.017  41.505  52.794  1.00110.00           H  
ATOM   3644  HG3 LYS B  35      57.374  42.588  51.485  1.00110.00           H  
ATOM   3645  HD2 LYS B  35      58.703  44.048  52.879  1.00110.00           H  
ATOM   3646  HD3 LYS B  35      58.157  43.290  54.349  1.00110.00           H  
ATOM   3647  HE2 LYS B  35      60.451  42.570  53.750  1.00110.00           H  
ATOM   3648  HE3 LYS B  35      59.348  41.207  53.815  1.00110.00           H  
ATOM   3649  HZ1 LYS B  35      60.227  42.579  51.382  1.00110.00           H  
ATOM   3650  HZ2 LYS B  35      60.776  41.127  51.924  1.00110.00           H  
ATOM   3651  HZ3 LYS B  35      59.206  41.286  51.429  1.00110.00           H  
ATOM   3652  N   VAL B  36      52.913  43.136  54.151  1.00 30.00           N  
ATOM   3653  CA  VAL B  36      51.494  43.493  54.127  1.00 30.00           C  
ATOM   3654  C   VAL B  36      50.941  43.434  55.569  1.00 30.00           C  
ATOM   3655  O   VAL B  36      50.119  42.583  55.908  1.00 30.00           O  
ATOM   3656  CB  VAL B  36      50.693  42.547  53.176  1.00 30.00           C  
ATOM   3657  CG1 VAL B  36      49.215  42.946  53.003  1.00110.00           C  
ATOM   3658  CG2 VAL B  36      51.342  42.458  51.786  1.00110.00           C  
ATOM   3659  H   VAL B  36      53.100  42.145  54.101  1.00110.00           H  
ATOM   3660  HA  VAL B  36      51.373  44.515  53.767  1.00110.00           H  
ATOM   3661  HB  VAL B  36      50.708  41.535  53.583  1.00110.00           H  
ATOM   3662 HG11 VAL B  36      48.721  42.321  52.258  1.00110.00           H  
ATOM   3663 HG12 VAL B  36      48.649  42.835  53.922  1.00110.00           H  
ATOM   3664 HG13 VAL B  36      49.126  43.983  52.679  1.00110.00           H  
ATOM   3665 HG21 VAL B  36      50.700  41.935  51.079  1.00110.00           H  
ATOM   3666 HG22 VAL B  36      51.549  43.446  51.373  1.00110.00           H  
ATOM   3667 HG23 VAL B  36      52.278  41.904  51.832  1.00110.00           H  
ATOM   3668  N   THR B  37      51.477  44.325  56.414  1.00 30.00           N  
ATOM   3669  CA  THR B  37      51.209  44.395  57.846  1.00 30.00           C  
ATOM   3670  C   THR B  37      50.021  45.329  58.155  1.00 30.00           C  
ATOM   3671  O   THR B  37      49.880  46.389  57.544  1.00 30.00           O  
ATOM   3672  CB  THR B  37      52.486  44.838  58.618  1.00 30.00           C  
ATOM   3673  OG1 THR B  37      52.226  45.072  59.992  1.00 30.00           O  
ATOM   3674  CG2 THR B  37      53.156  46.105  58.061  1.00 30.00           C  
ATOM   3675  H   THR B  37      52.143  44.996  56.058  1.00110.00           H  
ATOM   3676  HA  THR B  37      50.958  43.392  58.197  1.00110.00           H  
ATOM   3677  HB  THR B  37      53.209  44.022  58.571  1.00110.00           H  
ATOM   3678  HG1 THR B  37      51.704  45.875  60.073  1.00110.00           H  
ATOM   3679 HG21 THR B  37      54.027  46.372  58.659  1.00110.00           H  
ATOM   3680 HG22 THR B  37      53.510  45.958  57.041  1.00110.00           H  
ATOM   3681 HG23 THR B  37      52.471  46.952  58.052  1.00110.00           H  
ATOM   3682  N   GLN B  38      49.196  44.894  59.119  1.00 30.00           N  
ATOM   3683  CA  GLN B  38      48.017  45.596  59.622  1.00 30.00           C  
ATOM   3684  C   GLN B  38      48.379  46.880  60.394  1.00 30.00           C  
ATOM   3685  O   GLN B  38      49.458  46.954  60.984  1.00 30.00           O  
ATOM   3686  CB  GLN B  38      47.222  44.586  60.478  1.00 30.00           C  
ATOM   3687  CG  GLN B  38      45.885  45.109  61.039  1.00 30.00           C  
ATOM   3688  CD  GLN B  38      45.033  44.017  61.693  1.00 30.00           C  
ATOM   3689  OE1 GLN B  38      45.518  42.937  62.021  1.00 30.00           O  
ATOM   3690  NE2 GLN B  38      43.748  44.306  61.900  1.00 30.00           N  
ATOM   3691  H   GLN B  38      49.402  44.016  59.572  1.00110.00           H  
ATOM   3692  HA  GLN B  38      47.407  45.878  58.765  1.00110.00           H  
ATOM   3693  HB2 GLN B  38      47.019  43.709  59.860  1.00110.00           H  
ATOM   3694  HB3 GLN B  38      47.847  44.233  61.300  1.00110.00           H  
ATOM   3695  HG2 GLN B  38      46.055  45.891  61.779  1.00110.00           H  
ATOM   3696  HG3 GLN B  38      45.313  45.556  60.228  1.00110.00           H  
ATOM   3697 HE21 GLN B  38      43.139  43.627  62.331  1.00110.00           H  
ATOM   3698 HE22 GLN B  38      43.376  45.202  61.612  1.00110.00           H  
ATOM   3699  N   LEU B  39      47.453  47.853  60.384  1.00 30.00           N  
ATOM   3700  CA  LEU B  39      47.549  49.122  61.113  1.00 30.00           C  
ATOM   3701  C   LEU B  39      46.296  49.409  61.960  1.00 30.00           C  
ATOM   3702  O   LEU B  39      46.410  50.131  62.952  1.00 30.00           O  
ATOM   3703  CB  LEU B  39      47.776  50.272  60.108  1.00 30.00           C  
ATOM   3704  CG  LEU B  39      49.212  50.396  59.565  1.00 30.00           C  
ATOM   3705  CD1 LEU B  39      49.275  51.492  58.489  1.00 30.00           C  
ATOM   3706  CD2 LEU B  39      50.232  50.671  60.686  1.00 30.00           C  
ATOM   3707  H   LEU B  39      46.605  47.716  59.848  1.00110.00           H  
ATOM   3708  HA  LEU B  39      48.377  49.083  61.822  1.00110.00           H  
ATOM   3709  HB2 LEU B  39      47.086  50.137  59.274  1.00110.00           H  
ATOM   3710  HB3 LEU B  39      47.512  51.224  60.572  1.00110.00           H  
ATOM   3711  HG  LEU B  39      49.483  49.456  59.083  1.00110.00           H  
ATOM   3712 HD11 LEU B  39      50.288  51.627  58.113  1.00110.00           H  
ATOM   3713 HD12 LEU B  39      48.637  51.245  57.641  1.00110.00           H  
ATOM   3714 HD13 LEU B  39      48.946  52.453  58.885  1.00110.00           H  
ATOM   3715 HD21 LEU B  39      50.954  51.438  60.407  1.00110.00           H  
ATOM   3716 HD22 LEU B  39      49.746  51.011  61.600  1.00110.00           H  
ATOM   3717 HD23 LEU B  39      50.795  49.769  60.928  1.00110.00           H  
ATOM   3718  N   ASP B  40      45.136  48.855  61.569  1.00 30.00           N  
ATOM   3719  CA  ASP B  40      43.854  49.023  62.255  1.00 30.00           C  
ATOM   3720  C   ASP B  40      42.919  47.875  61.822  1.00 30.00           C  
ATOM   3721  O   ASP B  40      43.262  47.099  60.928  1.00 30.00           O  
ATOM   3722  CB  ASP B  40      43.234  50.424  61.973  1.00 30.00           C  
ATOM   3723  CG  ASP B  40      42.282  50.964  63.052  1.00 30.00           C  
ATOM   3724  OD1 ASP B  40      41.951  50.217  63.999  1.00 30.00           O  
ATOM   3725  OD2 ASP B  40      41.897  52.143  62.907  1.00 30.00           O1-
ATOM   3726  H   ASP B  40      45.106  48.270  60.745  1.00110.00           H  
ATOM   3727  HA  ASP B  40      44.039  48.899  63.324  1.00110.00           H  
ATOM   3728  HB2 ASP B  40      44.036  51.155  61.864  1.00110.00           H  
ATOM   3729  HB3 ASP B  40      42.689  50.398  61.028  1.00110.00           H  
ATOM   3730  N   SER B  41      41.742  47.794  62.466  1.00 30.00           N  
ATOM   3731  CA  SER B  41      40.679  46.806  62.243  1.00 30.00           C  
ATOM   3732  C   SER B  41      40.220  46.671  60.775  1.00 30.00           C  
ATOM   3733  O   SER B  41      39.854  45.568  60.370  1.00 30.00           O  
ATOM   3734  CB  SER B  41      39.500  47.150  63.179  1.00 30.00           C  
ATOM   3735  OG  SER B  41      38.444  46.213  63.087  1.00110.00           O  
ATOM   3736  H   SER B  41      41.549  48.491  63.177  1.00110.00           H  
ATOM   3737  HA  SER B  41      41.080  45.837  62.545  1.00110.00           H  
ATOM   3738  HB2 SER B  41      39.836  47.181  64.215  1.00110.00           H  
ATOM   3739  HB3 SER B  41      39.105  48.140  62.947  1.00110.00           H  
ATOM   3740  HG  SER B  41      38.012  46.324  62.235  1.00110.00           H  
ATOM   3741  N   HIS B  42      40.270  47.778  60.014  1.00 30.00           N  
ATOM   3742  CA  HIS B  42      39.941  47.845  58.591  1.00 30.00           C  
ATOM   3743  C   HIS B  42      41.012  48.662  57.838  1.00 30.00           C  
ATOM   3744  O   HIS B  42      40.652  49.491  57.001  1.00 30.00           O  
ATOM   3745  CB  HIS B  42      38.523  48.438  58.389  1.00 30.00           C  
ATOM   3746  CG  HIS B  42      37.350  47.679  58.959  1.00 30.00           C  
ATOM   3747  ND1 HIS B  42      37.085  47.583  60.332  1.00 30.00           N  
ATOM   3748  CD2 HIS B  42      36.350  47.023  58.271  1.00 30.00           C  
ATOM   3749  CE1 HIS B  42      35.974  46.863  60.416  1.00 30.00           C  
ATOM   3750  NE2 HIS B  42      35.495  46.506  59.225  1.00 30.00           N  
ATOM   3751  H   HIS B  42      40.580  48.644  60.432  1.00110.00           H  
ATOM   3752  HA  HIS B  42      39.960  46.845  58.154  1.00110.00           H  
ATOM   3753  HB2 HIS B  42      38.481  49.456  58.778  1.00110.00           H  
ATOM   3754  HB3 HIS B  42      38.332  48.511  57.319  1.00110.00           H  
ATOM   3755  HD2 HIS B  42      36.183  46.889  57.213  1.00110.00           H  
ATOM   3756  HE1 HIS B  42      35.502  46.597  61.350  1.00110.00           H  
ATOM   3757  HE2 HIS B  42      34.659  45.963  59.044  1.00  0.00           H  
ATOM   3758  N   LYS B  43      42.307  48.438  58.137  1.00 30.00           N  
ATOM   3759  CA  LYS B  43      43.399  49.168  57.487  1.00 30.00           C  
ATOM   3760  C   LYS B  43      44.700  48.347  57.507  1.00 30.00           C  
ATOM   3761  O   LYS B  43      45.049  47.777  58.541  1.00 30.00           O  
ATOM   3762  CB  LYS B  43      43.587  50.556  58.145  1.00 30.00           C  
ATOM   3763  CG  LYS B  43      43.971  51.641  57.125  1.00110.00           C  
ATOM   3764  CD  LYS B  43      44.448  52.954  57.762  1.00110.00           C  
ATOM   3765  CE  LYS B  43      45.909  52.866  58.216  1.00110.00           C  
ATOM   3766  NZ  LYS B  43      46.375  54.112  58.834  1.00110.00           N1+
ATOM   3767  H   LYS B  43      42.566  47.752  58.833  1.00110.00           H  
ATOM   3768  HA  LYS B  43      43.133  49.308  56.438  1.00110.00           H  
ATOM   3769  HB2 LYS B  43      42.658  50.883  58.612  1.00110.00           H  
ATOM   3770  HB3 LYS B  43      44.308  50.493  58.961  1.00110.00           H  
ATOM   3771  HG2 LYS B  43      44.734  51.269  56.442  1.00110.00           H  
ATOM   3772  HG3 LYS B  43      43.094  51.846  56.510  1.00110.00           H  
ATOM   3773  HD2 LYS B  43      44.335  53.768  57.045  1.00110.00           H  
ATOM   3774  HD3 LYS B  43      43.809  53.202  58.610  1.00110.00           H  
ATOM   3775  HE2 LYS B  43      46.033  52.063  58.936  1.00110.00           H  
ATOM   3776  HE3 LYS B  43      46.549  52.645  57.366  1.00110.00           H  
ATOM   3777  HZ1 LYS B  43      45.884  54.255  59.706  1.00110.00           H  
ATOM   3778  HZ2 LYS B  43      46.194  54.889  58.214  1.00110.00           H  
ATOM   3779  HZ  LYS B  43      47.366  54.051  59.018  1.00  0.00           H  
ATOM   3780  N   VAL B  44      45.394  48.322  56.357  1.00 30.00           N  
ATOM   3781  CA  VAL B  44      46.638  47.582  56.118  1.00 30.00           C  
ATOM   3782  C   VAL B  44      47.557  48.429  55.224  1.00 30.00           C  
ATOM   3783  O   VAL B  44      47.064  49.085  54.308  1.00 30.00           O  
ATOM   3784  CB  VAL B  44      46.357  46.237  55.373  1.00 30.00           C  
ATOM   3785  CG1 VAL B  44      47.592  45.486  54.835  1.00110.00           C  
ATOM   3786  CG2 VAL B  44      45.541  45.266  56.236  1.00110.00           C  
ATOM   3787  H   VAL B  44      45.051  48.845  55.561  1.00110.00           H  
ATOM   3788  HA  VAL B  44      47.152  47.393  57.061  1.00110.00           H  
ATOM   3789  HB  VAL B  44      45.742  46.466  54.502  1.00110.00           H  
ATOM   3790 HG11 VAL B  44      47.284  44.541  54.392  1.00110.00           H  
ATOM   3791 HG12 VAL B  44      48.116  46.034  54.053  1.00110.00           H  
ATOM   3792 HG13 VAL B  44      48.302  45.261  55.631  1.00110.00           H  
ATOM   3793 HG21 VAL B  44      45.360  44.325  55.714  1.00110.00           H  
ATOM   3794 HG22 VAL B  44      46.047  45.031  57.171  1.00110.00           H  
ATOM   3795 HG23 VAL B  44      44.571  45.691  56.474  1.00110.00           H  
ATOM   3796  N   VAL B  45      48.875  48.351  55.462  1.00 30.00           N  
ATOM   3797  CA  VAL B  45      49.886  48.932  54.584  1.00 30.00           C  
ATOM   3798  C   VAL B  45      50.804  47.822  54.045  1.00 30.00           C  
ATOM   3799  O   VAL B  45      51.310  47.011  54.821  1.00 30.00           O  
ATOM   3800  CB  VAL B  45      50.720  50.023  55.318  1.00 30.00           C  
ATOM   3801  CG1 VAL B  45      51.610  49.522  56.475  1.00 30.00           C  
ATOM   3802  CG2 VAL B  45      51.550  50.869  54.339  1.00 30.00           C  
ATOM   3803  H   VAL B  45      49.223  47.767  56.214  1.00110.00           H  
ATOM   3804  HA  VAL B  45      49.413  49.406  53.722  1.00110.00           H  
ATOM   3805  HB  VAL B  45      50.000  50.703  55.769  1.00110.00           H  
ATOM   3806 HG11 VAL B  45      52.009  50.363  57.040  1.00110.00           H  
ATOM   3807 HG12 VAL B  45      51.046  48.905  57.175  1.00110.00           H  
ATOM   3808 HG13 VAL B  45      52.463  48.941  56.124  1.00110.00           H  
ATOM   3809 HG21 VAL B  45      52.079  51.667  54.860  1.00110.00           H  
ATOM   3810 HG22 VAL B  45      52.295  50.275  53.809  1.00110.00           H  
ATOM   3811 HG23 VAL B  45      50.904  51.334  53.595  1.00110.00           H  
ATOM   3812  N   ALA B  46      51.017  47.832  52.719  1.00 30.00           N  
ATOM   3813  CA  ALA B  46      52.053  47.050  52.052  1.00 30.00           C  
ATOM   3814  C   ALA B  46      53.239  47.978  51.790  1.00 30.00           C  
ATOM   3815  O   ALA B  46      53.358  48.558  50.710  1.00 30.00           O  
ATOM   3816  CB  ALA B  46      51.498  46.405  50.784  1.00 30.00           C  
ATOM   3817  H   ALA B  46      50.531  48.505  52.140  1.00110.00           H  
ATOM   3818  HA  ALA B  46      52.398  46.237  52.685  1.00110.00           H  
ATOM   3819  HB1 ALA B  46      52.278  45.849  50.265  1.00110.00           H  
ATOM   3820  HB2 ALA B  46      50.728  45.688  51.050  1.00110.00           H  
ATOM   3821  HB3 ALA B  46      51.069  47.133  50.097  1.00110.00           H  
ATOM   3822  N   CYS B  47      54.052  48.133  52.842  1.00 30.00           N  
ATOM   3823  CA  CYS B  47      55.188  49.038  52.915  1.00 30.00           C  
ATOM   3824  C   CYS B  47      56.405  48.372  52.248  1.00 30.00           C  
ATOM   3825  O   CYS B  47      57.045  47.523  52.868  1.00 30.00           O  
ATOM   3826  CB  CYS B  47      55.420  49.430  54.390  1.00 30.00           C  
ATOM   3827  SG  CYS B  47      56.657  50.734  54.581  1.00 30.00           S  
ATOM   3828  H   CYS B  47      53.868  47.596  53.678  1.00110.00           H  
ATOM   3829  HA  CYS B  47      54.943  49.950  52.365  1.00110.00           H  
ATOM   3830  HB2 CYS B  47      54.492  49.800  54.828  1.00110.00           H  
ATOM   3831  HB3 CYS B  47      55.719  48.565  54.985  1.00110.00           H  
ATOM   3832  HG  CYS B  47      55.920  51.709  54.038  1.00110.00           H  
ATOM   3833  N   ALA B  48      56.663  48.733  50.980  1.00 30.00           N  
ATOM   3834  CA  ALA B  48      57.745  48.179  50.168  1.00 30.00           C  
ATOM   3835  C   ALA B  48      59.042  48.959  50.420  1.00 30.00           C  
ATOM   3836  O   ALA B  48      59.075  50.162  50.164  1.00 30.00           O  
ATOM   3837  CB  ALA B  48      57.347  48.244  48.681  1.00 30.00           C  
ATOM   3838  H   ALA B  48      56.087  49.429  50.525  1.00110.00           H  
ATOM   3839  HA  ALA B  48      57.883  47.129  50.434  1.00110.00           H  
ATOM   3840  HB1 ALA B  48      57.950  47.560  48.083  1.00110.00           H  
ATOM   3841  HB2 ALA B  48      56.302  47.970  48.538  1.00110.00           H  
ATOM   3842  HB3 ALA B  48      57.471  49.241  48.259  1.00110.00           H  
ATOM   3843  N   GLY B  49      60.085  48.263  50.892  1.00 30.00           N  
ATOM   3844  CA  GLY B  49      61.391  48.861  51.142  1.00 30.00           C  
ATOM   3845  C   GLY B  49      62.199  48.002  52.119  1.00 30.00           C  
ATOM   3846  O   GLY B  49      61.719  47.001  52.658  1.00 30.00           O  
ATOM   3847  H   GLY B  49      59.996  47.267  51.047  1.00110.00           H  
ATOM   3848  HA2 GLY B  49      61.932  48.953  50.199  1.00110.00           H  
ATOM   3849  HA3 GLY B  49      61.284  49.860  51.568  1.00110.00           H  
ATOM   3850  N   GLU B  50      63.450  48.437  52.344  1.00 30.00           N  
ATOM   3851  CA  GLU B  50      64.401  47.898  53.319  1.00 30.00           C  
ATOM   3852  C   GLU B  50      63.907  48.061  54.770  1.00 30.00           C  
ATOM   3853  O   GLU B  50      63.297  49.081  55.088  1.00 30.00           O  
ATOM   3854  CB  GLU B  50      65.782  48.558  53.098  1.00 30.00           C  
ATOM   3855  CG  GLU B  50      65.761  50.095  52.942  1.00 30.00           C  
ATOM   3856  CD  GLU B  50      67.170  50.683  52.941  1.00 30.00           C  
ATOM   3857  OE1 GLU B  50      67.785  50.683  51.853  1.00 30.00           O  
ATOM   3858  OE2 GLU B  50      67.607  51.116  54.030  1.00 30.00           O1-
ATOM   3859  H   GLU B  50      63.764  49.269  51.864  1.00110.00           H  
ATOM   3860  HA  GLU B  50      64.504  46.829  53.125  1.00110.00           H  
ATOM   3861  HB2 GLU B  50      66.446  48.288  53.922  1.00110.00           H  
ATOM   3862  HB3 GLU B  50      66.237  48.122  52.208  1.00110.00           H  
ATOM   3863  HG2 GLU B  50      65.276  50.378  52.008  1.00110.00           H  
ATOM   3864  HG3 GLU B  50      65.177  50.561  53.732  1.00110.00           H  
ATOM   3865  N   ASN B  51      64.173  47.037  55.602  1.00 30.00           N  
ATOM   3866  CA  ASN B  51      63.613  46.826  56.945  1.00 30.00           C  
ATOM   3867  C   ASN B  51      63.758  48.019  57.915  1.00 30.00           C  
ATOM   3868  O   ASN B  51      62.801  48.276  58.640  1.00 30.00           O  
ATOM   3869  CB  ASN B  51      64.181  45.496  57.504  1.00 30.00           C  
ATOM   3870  CG  ASN B  51      63.683  45.075  58.898  1.00 30.00           C  
ATOM   3871  OD1 ASN B  51      63.910  45.767  59.885  1.00 30.00           O  
ATOM   3872  ND2 ASN B  51      63.040  43.915  59.016  1.00 30.00           N  
ATOM   3873  H   ASN B  51      64.726  46.271  55.248  1.00110.00           H  
ATOM   3874  HA  ASN B  51      62.548  46.659  56.783  1.00110.00           H  
ATOM   3875  HB2 ASN B  51      63.973  44.691  56.798  1.00110.00           H  
ATOM   3876  HB3 ASN B  51      65.263  45.578  57.556  1.00110.00           H  
ATOM   3877 HD21 ASN B  51      62.739  43.608  59.930  1.00110.00           H  
ATOM   3878 HD22 ASN B  51      62.876  43.307  58.220  1.00110.00           H  
ATOM   3879  N   GLY B  52      64.911  48.712  57.930  1.00 30.00           N  
ATOM   3880  CA  GLY B  52      65.189  49.809  58.867  1.00 30.00           C  
ATOM   3881  C   GLY B  52      64.207  50.978  58.673  1.00 30.00           C  
ATOM   3882  O   GLY B  52      63.419  51.232  59.583  1.00 30.00           O  
ATOM   3883  H   GLY B  52      65.667  48.432  57.319  1.00110.00           H  
ATOM   3884  HA2 GLY B  52      65.107  49.439  59.891  1.00110.00           H  
ATOM   3885  HA3 GLY B  52      66.216  50.151  58.742  1.00110.00           H  
ATOM   3886  N   PRO B  53      64.173  51.627  57.489  1.00 30.00           N  
ATOM   3887  CA  PRO B  53      63.107  52.569  57.099  1.00 30.00           C  
ATOM   3888  C   PRO B  53      61.664  52.029  57.120  1.00 30.00           C  
ATOM   3889  O   PRO B  53      60.769  52.807  57.435  1.00 30.00           O  
ATOM   3890  CB  PRO B  53      63.517  53.019  55.688  1.00 30.00           C  
ATOM   3891  CG  PRO B  53      65.028  52.879  55.674  1.00 30.00           C  
ATOM   3892  CD  PRO B  53      65.265  51.630  56.517  1.00 30.00           C  
ATOM   3893  HA  PRO B  53      63.172  53.422  57.776  1.00110.00           H  
ATOM   3894  HB2 PRO B  53      63.086  52.365  54.926  1.00110.00           H  
ATOM   3895  HB3 PRO B  53      63.193  54.036  55.472  1.00110.00           H  
ATOM   3896  HG2 PRO B  53      65.452  52.819  54.672  1.00110.00           H  
ATOM   3897  HG3 PRO B  53      65.472  53.741  56.175  1.00110.00           H  
ATOM   3898  HD2 PRO B  53      65.208  50.725  55.917  1.00110.00           H  
ATOM   3899  HD3 PRO B  53      66.252  51.662  56.981  1.00110.00           H  
ATOM   3900  N   ARG B  54      61.456  50.740  56.790  1.00 30.00           N  
ATOM   3901  CA  ARG B  54      60.139  50.092  56.733  1.00 30.00           C  
ATOM   3902  C   ARG B  54      59.471  49.977  58.113  1.00 30.00           C  
ATOM   3903  O   ARG B  54      58.366  50.485  58.286  1.00 30.00           O  
ATOM   3904  CB  ARG B  54      60.258  48.724  56.030  1.00 30.00           C  
ATOM   3905  CG  ARG B  54      58.925  48.035  55.680  1.00 30.00           C  
ATOM   3906  CD  ARG B  54      59.092  46.550  55.334  1.00 30.00           C  
ATOM   3907  NE  ARG B  54      59.287  45.731  56.541  1.00 30.00           N  
ATOM   3908  CZ  ARG B  54      60.115  44.683  56.682  1.00 30.00           C  
ATOM   3909  NH1 ARG B  54      60.066  43.965  57.810  1.00 30.00           N  
ATOM   3910  NH2 ARG B  54      60.989  44.341  55.726  1.00 30.00           N1+
ATOM   3911  H   ARG B  54      62.243  50.165  56.514  1.00110.00           H  
ATOM   3912  HA  ARG B  54      59.489  50.708  56.118  1.00110.00           H  
ATOM   3913  HB2 ARG B  54      60.808  48.840  55.097  1.00110.00           H  
ATOM   3914  HB3 ARG B  54      60.851  48.063  56.659  1.00110.00           H  
ATOM   3915  HG2 ARG B  54      58.285  48.078  56.561  1.00110.00           H  
ATOM   3916  HG3 ARG B  54      58.391  48.561  54.894  1.00110.00           H  
ATOM   3917  HD2 ARG B  54      58.323  46.156  54.671  1.00110.00           H  
ATOM   3918  HD3 ARG B  54      60.025  46.481  54.776  1.00110.00           H  
ATOM   3919  HE  ARG B  54      58.651  45.930  57.300  1.00110.00           H  
ATOM   3920 HH11 ARG B  54      60.683  43.167  57.923  1.00110.00           H  
ATOM   3921 HH12 ARG B  54      59.414  44.196  58.545  1.00110.00           H  
ATOM   3922 HH21 ARG B  54      61.580  43.525  55.837  1.00110.00           H  
ATOM   3923 HH22 ARG B  54      61.054  44.890  54.881  1.00110.00           H  
ATOM   3924  N   VAL B  55      60.161  49.322  59.061  1.00 30.00           N  
ATOM   3925  CA  VAL B  55      59.705  49.091  60.432  1.00 30.00           C  
ATOM   3926  C   VAL B  55      59.523  50.406  61.209  1.00 30.00           C  
ATOM   3927  O   VAL B  55      58.453  50.622  61.771  1.00 30.00           O  
ATOM   3928  CB  VAL B  55      60.681  48.148  61.203  1.00 30.00           C  
ATOM   3929  CG1 VAL B  55      60.507  48.098  62.739  1.00 30.00           C  
ATOM   3930  CG2 VAL B  55      60.613  46.718  60.633  1.00 30.00           C  
ATOM   3931  H   VAL B  55      61.075  48.948  58.837  1.00110.00           H  
ATOM   3932  HA  VAL B  55      58.730  48.605  60.371  1.00110.00           H  
ATOM   3933  HB  VAL B  55      61.696  48.506  61.030  1.00110.00           H  
ATOM   3934 HG11 VAL B  55      61.150  47.337  63.181  1.00110.00           H  
ATOM   3935 HG12 VAL B  55      60.775  49.043  63.214  1.00110.00           H  
ATOM   3936 HG13 VAL B  55      59.480  47.861  63.017  1.00110.00           H  
ATOM   3937 HG21 VAL B  55      61.332  46.062  61.124  1.00110.00           H  
ATOM   3938 HG22 VAL B  55      59.620  46.288  60.769  1.00110.00           H  
ATOM   3939 HG23 VAL B  55      60.837  46.698  59.567  1.00110.00           H  
ATOM   3940  N   ASN B  56      60.544  51.279  61.181  1.00 30.00           N  
ATOM   3941  CA  ASN B  56      60.530  52.571  61.877  1.00 30.00           C  
ATOM   3942  C   ASN B  56      59.603  53.621  61.226  1.00 30.00           C  
ATOM   3943  O   ASN B  56      59.350  54.636  61.871  1.00 30.00           O  
ATOM   3944  CB  ASN B  56      61.978  53.083  62.044  1.00 30.00           C  
ATOM   3945  CG  ASN B  56      62.810  52.211  62.997  1.00 30.00           C  
ATOM   3946  OD1 ASN B  56      62.543  52.168  64.197  1.00 30.00           O  
ATOM   3947  ND2 ASN B  56      63.820  51.514  62.475  1.00 30.00           N  
ATOM   3948  H   ASN B  56      61.386  51.052  60.669  1.00110.00           H  
ATOM   3949  HA  ASN B  56      60.131  52.370  62.874  1.00110.00           H  
ATOM   3950  HB2 ASN B  56      62.467  53.174  61.074  1.00110.00           H  
ATOM   3951  HB3 ASN B  56      61.970  54.087  62.470  1.00110.00           H  
ATOM   3952 HD21 ASN B  56      64.403  50.935  63.061  1.00110.00           H  
ATOM   3953 HD22 ASN B  56      64.000  51.553  61.480  1.00110.00           H  
ATOM   3954  N   PHE B  57      59.069  53.355  60.017  1.00 30.00           N  
ATOM   3955  CA  PHE B  57      57.947  54.102  59.443  1.00 30.00           C  
ATOM   3956  C   PHE B  57      56.603  53.562  59.950  1.00 30.00           C  
ATOM   3957  O   PHE B  57      55.830  54.330  60.516  1.00 30.00           O  
ATOM   3958  CB  PHE B  57      58.015  54.124  57.899  1.00 30.00           C  
ATOM   3959  CG  PHE B  57      56.852  54.808  57.198  1.00 30.00           C  
ATOM   3960  CD1 PHE B  57      56.763  56.216  57.189  1.00 30.00           C  
ATOM   3961  CD2 PHE B  57      55.781  54.052  56.675  1.00 30.00           C  
ATOM   3962  CE1 PHE B  57      55.666  56.839  56.611  1.00 30.00           C  
ATOM   3963  CE2 PHE B  57      54.691  54.695  56.104  1.00 30.00           C  
ATOM   3964  CZ  PHE B  57      54.639  56.083  56.062  1.00 30.00           C  
ATOM   3965  H   PHE B  57      59.339  52.514  59.529  1.00110.00           H  
ATOM   3966  HA  PHE B  57      58.017  55.142  59.768  1.00110.00           H  
ATOM   3967  HB2 PHE B  57      58.919  54.647  57.594  1.00110.00           H  
ATOM   3968  HB3 PHE B  57      58.111  53.110  57.509  1.00110.00           H  
ATOM   3969  HD1 PHE B  57      57.548  56.813  57.630  1.00110.00           H  
ATOM   3970  HD2 PHE B  57      55.808  52.974  56.710  1.00110.00           H  
ATOM   3971  HE1 PHE B  57      55.612  57.917  56.588  1.00110.00           H  
ATOM   3972  HE2 PHE B  57      53.882  54.112  55.693  1.00110.00           H  
ATOM   3973  HZ  PHE B  57      53.792  56.578  55.611  1.00110.00           H  
ATOM   3974  N   VAL B  58      56.335  52.264  59.720  1.00 30.00           N  
ATOM   3975  CA  VAL B  58      55.031  51.647  59.974  1.00 30.00           C  
ATOM   3976  C   VAL B  58      54.656  51.594  61.466  1.00 30.00           C  
ATOM   3977  O   VAL B  58      53.518  51.927  61.789  1.00 30.00           O  
ATOM   3978  CB  VAL B  58      54.921  50.221  59.365  1.00 30.00           C  
ATOM   3979  CG1 VAL B  58      53.623  49.473  59.736  1.00110.00           C  
ATOM   3980  CG2 VAL B  58      55.037  50.267  57.833  1.00110.00           C  
ATOM   3981  H   VAL B  58      57.027  51.678  59.270  1.00110.00           H  
ATOM   3982  HA  VAL B  58      54.285  52.273  59.479  1.00110.00           H  
ATOM   3983  HB  VAL B  58      55.757  49.625  59.737  1.00110.00           H  
ATOM   3984 HG11 VAL B  58      53.552  48.537  59.193  1.00110.00           H  
ATOM   3985 HG12 VAL B  58      53.568  49.217  60.793  1.00110.00           H  
ATOM   3986 HG13 VAL B  58      52.745  50.065  59.481  1.00110.00           H  
ATOM   3987 HG21 VAL B  58      54.980  49.267  57.402  1.00110.00           H  
ATOM   3988 HG22 VAL B  58      54.244  50.869  57.391  1.00110.00           H  
ATOM   3989 HG23 VAL B  58      55.981  50.700  57.512  1.00110.00           H  
ATOM   3990  N   GLU B  59      55.606  51.217  62.339  1.00 30.00           N  
ATOM   3991  CA  GLU B  59      55.402  51.159  63.790  1.00 30.00           C  
ATOM   3992  C   GLU B  59      55.297  52.554  64.438  1.00 30.00           C  
ATOM   3993  O   GLU B  59      54.608  52.680  65.448  1.00 30.00           O  
ATOM   3994  CB  GLU B  59      56.470  50.270  64.475  1.00 30.00           C  
ATOM   3995  CG  GLU B  59      56.171  48.752  64.455  1.00 30.00           C  
ATOM   3996  CD  GLU B  59      55.951  48.151  63.065  1.00 30.00           C  
ATOM   3997  OE1 GLU B  59      56.955  47.988  62.341  1.00 30.00           O  
ATOM   3998  OE2 GLU B  59      54.775  47.869  62.748  1.00 30.00           O1-
ATOM   3999  H   GLU B  59      56.521  50.941  62.004  1.00110.00           H  
ATOM   4000  HA  GLU B  59      54.443  50.671  63.960  1.00110.00           H  
ATOM   4001  HB2 GLU B  59      57.451  50.454  64.041  1.00110.00           H  
ATOM   4002  HB3 GLU B  59      56.572  50.565  65.520  1.00110.00           H  
ATOM   4003  HG2 GLU B  59      56.993  48.215  64.930  1.00110.00           H  
ATOM   4004  HG3 GLU B  59      55.288  48.549  65.063  1.00110.00           H  
ATOM   4005  N   TYR B  60      55.919  53.579  63.828  1.00 30.00           N  
ATOM   4006  CA  TYR B  60      55.759  54.988  64.202  1.00 30.00           C  
ATOM   4007  C   TYR B  60      54.352  55.519  63.860  1.00 30.00           C  
ATOM   4008  O   TYR B  60      53.708  56.112  64.724  1.00 30.00           O  
ATOM   4009  CB  TYR B  60      56.898  55.807  63.559  1.00 30.00           C  
ATOM   4010  CG  TYR B  60      56.824  57.320  63.690  1.00 30.00           C  
ATOM   4011  CD1 TYR B  60      56.891  57.926  64.962  1.00 30.00           C  
ATOM   4012  CD2 TYR B  60      56.714  58.128  62.538  1.00 30.00           C  
ATOM   4013  CE1 TYR B  60      56.834  59.329  65.080  1.00 30.00           C  
ATOM   4014  CE2 TYR B  60      56.651  59.529  62.655  1.00 30.00           C  
ATOM   4015  CZ  TYR B  60      56.708  60.130  63.928  1.00 30.00           C  
ATOM   4016  OH  TYR B  60      56.642  61.487  64.049  1.00 30.00           O  
ATOM   4017  H   TYR B  60      56.470  53.399  63.001  1.00110.00           H  
ATOM   4018  HA  TYR B  60      55.879  55.056  65.286  1.00110.00           H  
ATOM   4019  HB2 TYR B  60      57.852  55.482  63.977  1.00110.00           H  
ATOM   4020  HB3 TYR B  60      56.947  55.572  62.497  1.00110.00           H  
ATOM   4021  HD1 TYR B  60      56.988  57.318  65.849  1.00110.00           H  
ATOM   4022  HD2 TYR B  60      56.690  57.676  61.557  1.00110.00           H  
ATOM   4023  HE1 TYR B  60      56.885  59.787  66.056  1.00110.00           H  
ATOM   4024  HE2 TYR B  60      56.565  60.136  61.766  1.00110.00           H  
ATOM   4025  HH  TYR B  60      56.599  61.945  63.206  1.00110.00           H  
ATOM   4026  N   ILE B  61      53.887  55.242  62.628  1.00 30.00           N  
ATOM   4027  CA  ILE B  61      52.543  55.552  62.125  1.00 30.00           C  
ATOM   4028  C   ILE B  61      51.426  54.830  62.913  1.00 30.00           C  
ATOM   4029  O   ILE B  61      50.391  55.440  63.174  1.00 30.00           O  
ATOM   4030  CB  ILE B  61      52.450  55.257  60.585  1.00 30.00           C  
ATOM   4031  CG1 ILE B  61      52.893  56.455  59.704  1.00 30.00           C  
ATOM   4032  CG2 ILE B  61      51.100  54.732  60.041  1.00 30.00           C  
ATOM   4033  CD1 ILE B  61      54.105  57.271  60.175  1.00 30.00           C  
ATOM   4034  H   ILE B  61      54.491  54.753  61.981  1.00110.00           H  
ATOM   4035  HA  ILE B  61      52.384  56.619  62.288  1.00110.00           H  
ATOM   4036  HB  ILE B  61      53.162  54.457  60.380  1.00110.00           H  
ATOM   4037 HG12 ILE B  61      53.111  56.085  58.702  1.00110.00           H  
ATOM   4038 HG13 ILE B  61      52.059  57.145  59.587  1.00110.00           H  
ATOM   4039 HG21 ILE B  61      51.163  54.540  58.970  1.00110.00           H  
ATOM   4040 HG22 ILE B  61      50.808  53.788  60.500  1.00110.00           H  
ATOM   4041 HG23 ILE B  61      50.294  55.449  60.199  1.00110.00           H  
ATOM   4042 HD11 ILE B  61      54.475  57.903  59.368  1.00110.00           H  
ATOM   4043 HD12 ILE B  61      53.852  57.925  61.010  1.00110.00           H  
ATOM   4044 HD13 ILE B  61      54.928  56.634  60.483  1.00110.00           H  
ATOM   4045  N   LYS B  62      51.683  53.571  63.304  1.00 30.00           N  
ATOM   4046  CA  LYS B  62      50.837  52.728  64.150  1.00 30.00           C  
ATOM   4047  C   LYS B  62      50.634  53.320  65.551  1.00 30.00           C  
ATOM   4048  O   LYS B  62      49.491  53.395  65.996  1.00 30.00           O  
ATOM   4049  CB  LYS B  62      51.475  51.326  64.216  1.00 30.00           C  
ATOM   4050  CG  LYS B  62      50.814  50.288  65.144  1.00 30.00           C  
ATOM   4051  CD  LYS B  62      51.672  49.017  65.303  1.00 30.00           C  
ATOM   4052  CE  LYS B  62      51.833  48.189  64.019  1.00 30.00           C  
ATOM   4053  NZ  LYS B  62      50.537  47.672  63.555  1.00 30.00           N1+
ATOM   4054  H   LYS B  62      52.552  53.145  63.006  1.00110.00           H  
ATOM   4055  HA  LYS B  62      49.863  52.645  63.666  1.00110.00           H  
ATOM   4056  HB2 LYS B  62      51.539  50.920  63.209  1.00110.00           H  
ATOM   4057  HB3 LYS B  62      52.499  51.451  64.556  1.00110.00           H  
ATOM   4058  HG2 LYS B  62      50.660  50.703  66.140  1.00110.00           H  
ATOM   4059  HG3 LYS B  62      49.821  50.039  64.769  1.00110.00           H  
ATOM   4060  HD2 LYS B  62      52.664  49.303  65.658  1.00110.00           H  
ATOM   4061  HD3 LYS B  62      51.252  48.392  66.092  1.00110.00           H  
ATOM   4062  HE2 LYS B  62      52.285  48.785  63.226  1.00110.00           H  
ATOM   4063  HE3 LYS B  62      52.500  47.346  64.196  1.00110.00           H  
ATOM   4064  HZ1 LYS B  62      49.885  48.437  63.465  1.00110.00           H  
ATOM   4065  HZ2 LYS B  62      50.644  47.223  62.654  1.00110.00           H  
ATOM   4066  HZ3 LYS B  62      50.180  47.005  64.222  1.00110.00           H  
ATOM   4067  N   CYS B  63      51.739  53.723  66.207  1.00 30.00           N  
ATOM   4068  CA  CYS B  63      51.744  54.293  67.557  1.00 30.00           C  
ATOM   4069  C   CYS B  63      50.997  55.632  67.628  1.00 30.00           C  
ATOM   4070  O   CYS B  63      50.223  55.821  68.563  1.00 30.00           O  
ATOM   4071  CB  CYS B  63      53.168  54.464  68.123  1.00 30.00           C  
ATOM   4072  SG  CYS B  63      53.881  52.846  68.527  1.00 30.00           S  
ATOM   4073  H   CYS B  63      52.644  53.616  65.768  1.00110.00           H  
ATOM   4074  HA  CYS B  63      51.205  53.599  68.205  1.00110.00           H  
ATOM   4075  HB2 CYS B  63      53.817  54.981  67.415  1.00110.00           H  
ATOM   4076  HB3 CYS B  63      53.157  55.056  69.040  1.00110.00           H  
ATOM   4077  HG  CYS B  63      54.113  52.485  67.260  1.00110.00           H  
ATOM   4078  N   ASN B  64      51.209  56.508  66.630  1.00 30.00           N  
ATOM   4079  CA  ASN B  64      50.545  57.810  66.511  1.00 30.00           C  
ATOM   4080  C   ASN B  64      49.042  57.683  66.205  1.00 30.00           C  
ATOM   4081  O   ASN B  64      48.262  58.453  66.765  1.00 30.00           O  
ATOM   4082  CB  ASN B  64      51.255  58.649  65.424  1.00 30.00           C  
ATOM   4083  CG  ASN B  64      52.684  59.076  65.781  1.00 30.00           C  
ATOM   4084  OD1 ASN B  64      53.024  59.246  66.950  1.00 30.00           O  
ATOM   4085  ND2 ASN B  64      53.528  59.273  64.767  1.00 30.00           N  
ATOM   4086  H   ASN B  64      51.869  56.275  65.899  1.00110.00           H  
ATOM   4087  HA  ASN B  64      50.659  58.306  67.477  1.00110.00           H  
ATOM   4088  HB2 ASN B  64      51.263  58.089  64.488  1.00110.00           H  
ATOM   4089  HB3 ASN B  64      50.693  59.565  65.235  1.00110.00           H  
ATOM   4090 HD21 ASN B  64      54.482  59.551  64.950  1.00110.00           H  
ATOM   4091 HD22 ASN B  64      53.235  59.118  63.814  1.00110.00           H  
ATOM   4092  N   MET B  65      48.660  56.712  65.354  1.00 30.00           N  
ATOM   4093  CA  MET B  65      47.265  56.422  65.018  1.00 30.00           C  
ATOM   4094  C   MET B  65      46.502  55.814  66.206  1.00 30.00           C  
ATOM   4095  O   MET B  65      45.417  56.299  66.514  1.00 30.00           O  
ATOM   4096  CB  MET B  65      47.186  55.521  63.767  1.00 30.00           C  
ATOM   4097  CG  MET B  65      45.760  55.345  63.214  1.00110.00           C  
ATOM   4098  SD  MET B  65      45.578  54.006  62.009  1.00110.00           S  
ATOM   4099  CE  MET B  65      43.853  54.284  61.531  1.00110.00           C  
ATOM   4100  H   MET B  65      49.358  56.121  64.920  1.00110.00           H  
ATOM   4101  HA  MET B  65      46.788  57.372  64.769  1.00110.00           H  
ATOM   4102  HB2 MET B  65      47.799  55.959  62.978  1.00110.00           H  
ATOM   4103  HB3 MET B  65      47.626  54.546  63.979  1.00110.00           H  
ATOM   4104  HG2 MET B  65      45.051  55.142  64.015  1.00110.00           H  
ATOM   4105  HG3 MET B  65      45.436  56.277  62.748  1.00110.00           H  
ATOM   4106  HE1 MET B  65      43.481  53.447  60.940  1.00110.00           H  
ATOM   4107  HE2 MET B  65      43.223  54.384  62.415  1.00110.00           H  
ATOM   4108  HE3 MET B  65      43.764  55.193  60.937  1.00110.00           H  
ATOM   4109  N   ALA B  66      47.090  54.792  66.855  1.00 30.00           N  
ATOM   4110  CA  ALA B  66      46.526  54.094  68.013  1.00 30.00           C  
ATOM   4111  C   ALA B  66      46.345  55.005  69.234  1.00 30.00           C  
ATOM   4112  O   ALA B  66      45.292  54.943  69.866  1.00 30.00           O  
ATOM   4113  CB  ALA B  66      47.408  52.887  68.365  1.00 30.00           C  
ATOM   4114  H   ALA B  66      47.990  54.457  66.536  1.00110.00           H  
ATOM   4115  HA  ALA B  66      45.540  53.725  67.725  1.00110.00           H  
ATOM   4116  HB1 ALA B  66      46.994  52.327  69.204  1.00110.00           H  
ATOM   4117  HB2 ALA B  66      47.488  52.201  67.522  1.00110.00           H  
ATOM   4118  HB3 ALA B  66      48.419  53.195  68.637  1.00110.00           H  
ATOM   4119  N   LEU B  67      47.339  55.871  69.498  1.00 30.00           N  
ATOM   4120  CA  LEU B  67      47.294  56.924  70.515  1.00 30.00           C  
ATOM   4121  C   LEU B  67      46.152  57.925  70.272  1.00 30.00           C  
ATOM   4122  O   LEU B  67      45.487  58.308  71.232  1.00 30.00           O  
ATOM   4123  CB  LEU B  67      48.681  57.605  70.589  1.00 30.00           C  
ATOM   4124  CG  LEU B  67      48.834  58.809  71.547  1.00 30.00           C  
ATOM   4125  CD1 LEU B  67      48.444  58.464  73.001  1.00 30.00           C  
ATOM   4126  CD2 LEU B  67      50.259  59.396  71.443  1.00 30.00           C  
ATOM   4127  H   LEU B  67      48.178  55.845  68.933  1.00110.00           H  
ATOM   4128  HA  LEU B  67      47.099  56.435  71.471  1.00110.00           H  
ATOM   4129  HB2 LEU B  67      49.420  56.851  70.864  1.00110.00           H  
ATOM   4130  HB3 LEU B  67      48.952  57.940  69.587  1.00110.00           H  
ATOM   4131  HG  LEU B  67      48.158  59.595  71.211  1.00110.00           H  
ATOM   4132 HD11 LEU B  67      49.144  58.865  73.734  1.00110.00           H  
ATOM   4133 HD12 LEU B  67      47.464  58.875  73.244  1.00110.00           H  
ATOM   4134 HD13 LEU B  67      48.394  57.387  73.168  1.00110.00           H  
ATOM   4135 HD21 LEU B  67      50.801  59.366  72.388  1.00110.00           H  
ATOM   4136 HD22 LEU B  67      50.869  58.859  70.716  1.00110.00           H  
ATOM   4137 HD23 LEU B  67      50.228  60.435  71.119  1.00110.00           H  
ATOM   4138  N   LYS B  68      45.911  58.281  68.997  1.00 30.00           N  
ATOM   4139  CA  LYS B  68      44.791  59.126  68.589  1.00 30.00           C  
ATOM   4140  C   LYS B  68      43.417  58.446  68.763  1.00 30.00           C  
ATOM   4141  O   LYS B  68      42.474  59.158  69.094  1.00 30.00           O  
ATOM   4142  CB  LYS B  68      45.037  59.684  67.170  1.00 30.00           C  
ATOM   4143  CG  LYS B  68      43.940  60.641  66.670  1.00110.00           C  
ATOM   4144  CD  LYS B  68      44.280  61.302  65.329  1.00110.00           C  
ATOM   4145  CE  LYS B  68      43.078  62.061  64.749  1.00110.00           C  
ATOM   4146  NZ  LYS B  68      43.422  62.749  63.495  1.00110.00           N1+
ATOM   4147  H   LYS B  68      46.495  57.922  68.255  1.00110.00           H  
ATOM   4148  HA  LYS B  68      44.796  59.986  69.260  1.00110.00           H  
ATOM   4149  HB2 LYS B  68      45.989  60.217  67.169  1.00110.00           H  
ATOM   4150  HB3 LYS B  68      45.150  58.867  66.459  1.00110.00           H  
ATOM   4151  HG2 LYS B  68      43.000  60.101  66.565  1.00110.00           H  
ATOM   4152  HG3 LYS B  68      43.759  61.414  67.418  1.00110.00           H  
ATOM   4153  HD2 LYS B  68      45.115  61.990  65.470  1.00110.00           H  
ATOM   4154  HD3 LYS B  68      44.620  60.548  64.620  1.00110.00           H  
ATOM   4155  HE2 LYS B  68      42.260  61.368  64.550  1.00110.00           H  
ATOM   4156  HE3 LYS B  68      42.712  62.798  65.465  1.00110.00           H  
ATOM   4157  HZ1 LYS B  68      43.746  62.075  62.817  1.00110.00           H  
ATOM   4158  HZ2 LYS B  68      42.601  63.217  63.140  1.00110.00           H  
ATOM   4159  HZ3 LYS B  68      44.149  63.429  63.671  1.00110.00           H  
ATOM   4160  N   ARG B  69      43.316  57.109  68.612  1.00 30.00           N  
ATOM   4161  CA  ARG B  69      42.080  56.367  68.906  1.00 30.00           C  
ATOM   4162  C   ARG B  69      41.708  56.373  70.401  1.00 30.00           C  
ATOM   4163  O   ARG B  69      40.516  56.397  70.699  1.00 30.00           O  
ATOM   4164  CB  ARG B  69      42.112  54.914  68.380  1.00 30.00           C  
ATOM   4165  CG  ARG B  69      42.332  54.771  66.863  1.00 30.00           C  
ATOM   4166  CD  ARG B  69      42.026  53.361  66.329  1.00 30.00           C  
ATOM   4167  NE  ARG B  69      42.995  52.354  66.790  1.00 30.00           N  
ATOM   4168  CZ  ARG B  69      44.120  51.985  66.155  1.00 30.00           C  
ATOM   4169  NH1 ARG B  69      44.907  51.051  66.702  1.00 30.00           N  
ATOM   4170  NH2 ARG B  69      44.470  52.525  64.981  1.00 30.00           N1+
ATOM   4171  H   ARG B  69      44.123  56.567  68.336  1.00110.00           H  
ATOM   4172  HA  ARG B  69      41.271  56.877  68.378  1.00110.00           H  
ATOM   4173  HB2 ARG B  69      42.854  54.323  68.918  1.00110.00           H  
ATOM   4174  HB3 ARG B  69      41.146  54.467  68.618  1.00110.00           H  
ATOM   4175  HG2 ARG B  69      41.769  55.507  66.288  1.00110.00           H  
ATOM   4176  HG3 ARG B  69      43.379  54.983  66.678  1.00110.00           H  
ATOM   4177  HD2 ARG B  69      41.096  53.040  66.799  1.00110.00           H  
ATOM   4178  HD3 ARG B  69      41.822  53.337  65.260  1.00110.00           H  
ATOM   4179  HE  ARG B  69      42.791  51.935  67.686  1.00110.00           H  
ATOM   4180 HH11 ARG B  69      45.744  50.748  66.225  1.00110.00           H  
ATOM   4181 HH12 ARG B  69      44.655  50.620  67.580  1.00110.00           H  
ATOM   4182 HH21 ARG B  69      45.300  52.216  64.495  1.00110.00           H  
ATOM   4183 HH22 ARG B  69      43.841  53.171  64.525  1.00110.00           H  
ATOM   4184  N   MET B  70      42.705  56.385  71.307  1.00 30.00           N  
ATOM   4185  CA  MET B  70      42.489  56.528  72.752  1.00 30.00           C  
ATOM   4186  C   MET B  70      42.097  57.961  73.160  1.00 30.00           C  
ATOM   4187  O   MET B  70      41.290  58.110  74.076  1.00 30.00           O  
ATOM   4188  CB  MET B  70      43.726  56.045  73.548  1.00 30.00           C  
ATOM   4189  CG  MET B  70      43.701  54.544  73.886  1.00 30.00           C  
ATOM   4190  SD  MET B  70      44.047  53.399  72.523  1.00 30.00           S  
ATOM   4191  CE  MET B  70      45.859  53.418  72.567  1.00 30.00           C  
ATOM   4192  H   MET B  70      43.665  56.339  70.994  1.00110.00           H  
ATOM   4193  HA  MET B  70      41.642  55.899  73.031  1.00110.00           H  
ATOM   4194  HB2 MET B  70      44.640  56.291  73.008  1.00110.00           H  
ATOM   4195  HB3 MET B  70      43.798  56.585  74.493  1.00110.00           H  
ATOM   4196  HG2 MET B  70      44.419  54.341  74.681  1.00110.00           H  
ATOM   4197  HG3 MET B  70      42.727  54.281  74.301  1.00110.00           H  
ATOM   4198  HE1 MET B  70      46.263  52.819  71.751  1.00110.00           H  
ATOM   4199  HE2 MET B  70      46.234  54.436  72.465  1.00110.00           H  
ATOM   4200  HE3 MET B  70      46.222  53.009  73.509  1.00110.00           H  
ATOM   4201  N   ARG B  71      42.641  58.979  72.470  1.00 30.00           N  
ATOM   4202  CA  ARG B  71      42.309  60.394  72.680  1.00 30.00           C  
ATOM   4203  C   ARG B  71      40.924  60.769  72.121  1.00 30.00           C  
ATOM   4204  O   ARG B  71      40.259  61.621  72.709  1.00 30.00           O  
ATOM   4205  CB  ARG B  71      43.409  61.279  72.062  1.00 30.00           C  
ATOM   4206  CG  ARG B  71      44.756  61.189  72.801  1.00 30.00           C  
ATOM   4207  CD  ARG B  71      45.899  61.851  72.022  1.00 30.00           C  
ATOM   4208  NE  ARG B  71      47.128  61.917  72.823  1.00 30.00           N  
ATOM   4209  CZ  ARG B  71      48.333  62.313  72.378  1.00 30.00           C  
ATOM   4210  NH1 ARG B  71      48.511  62.704  71.107  1.00 30.00           N  
ATOM   4211  NH2 ARG B  71      49.372  62.322  73.221  1.00 30.00           N1+
ATOM   4212  H   ARG B  71      43.306  58.779  71.735  1.00110.00           H  
ATOM   4213  HA  ARG B  71      42.289  60.580  73.756  1.00110.00           H  
ATOM   4214  HB2 ARG B  71      43.538  61.012  71.012  1.00110.00           H  
ATOM   4215  HB3 ARG B  71      43.090  62.322  72.069  1.00110.00           H  
ATOM   4216  HG2 ARG B  71      44.692  61.558  73.825  1.00110.00           H  
ATOM   4217  HG3 ARG B  71      45.004  60.133  72.888  1.00110.00           H  
ATOM   4218  HD2 ARG B  71      46.151  61.192  71.191  1.00110.00           H  
ATOM   4219  HD3 ARG B  71      45.612  62.810  71.589  1.00110.00           H  
ATOM   4220  HE  ARG B  71      47.036  61.654  73.794  1.00110.00           H  
ATOM   4221 HH11 ARG B  71      49.417  63.007  70.782  1.00110.00           H  
ATOM   4222 HH12 ARG B  71      47.730  62.705  70.467  1.00110.00           H  
ATOM   4223 HH21 ARG B  71      50.285  62.618  72.906  1.00110.00           H  
ATOM   4224 HH22 ARG B  71      49.254  62.030  74.181  1.00110.00           H  
ATOM   4225  N   GLU B  72      40.507  60.109  71.028  1.00 30.00           N  
ATOM   4226  CA  GLU B  72      39.173  60.209  70.434  1.00 30.00           C  
ATOM   4227  C   GLU B  72      38.154  59.242  71.074  1.00 30.00           C  
ATOM   4228  O   GLU B  72      36.974  59.329  70.740  1.00 30.00           O  
ATOM   4229  CB  GLU B  72      39.278  60.002  68.909  1.00 30.00           C  
ATOM   4230  CG  GLU B  72      40.028  61.144  68.190  1.00110.00           C  
ATOM   4231  CD  GLU B  72      40.095  60.961  66.673  1.00110.00           C  
ATOM   4232  OE1 GLU B  72      40.280  59.808  66.226  1.00110.00           O  
ATOM   4233  OE2 GLU B  72      39.976  61.993  65.976  1.00110.00           O1-
ATOM   4234  H   GLU B  72      41.138  59.461  70.575  1.00110.00           H  
ATOM   4235  HA  GLU B  72      38.782  61.214  70.604  1.00110.00           H  
ATOM   4236  HB2 GLU B  72      39.760  59.045  68.704  1.00110.00           H  
ATOM   4237  HB3 GLU B  72      38.281  59.933  68.479  1.00110.00           H  
ATOM   4238  HG2 GLU B  72      39.535  62.092  68.405  1.00110.00           H  
ATOM   4239  HG3 GLU B  72      41.045  61.240  68.566  1.00110.00           H  
ATOM   4240  N   HIS B  73      38.609  58.383  72.005  1.00 30.00           N  
ATOM   4241  CA  HIS B  73      37.817  57.492  72.861  1.00 30.00           C  
ATOM   4242  C   HIS B  73      37.074  56.389  72.084  1.00 30.00           C  
ATOM   4243  O   HIS B  73      35.843  56.363  72.059  1.00 30.00           O  
ATOM   4244  CB  HIS B  73      36.899  58.303  73.809  1.00 30.00           C  
ATOM   4245  CG  HIS B  73      37.614  59.372  74.599  1.00 30.00           C  
ATOM   4246  ND1 HIS B  73      38.531  59.069  75.610  1.00 30.00           N  
ATOM   4247  CD2 HIS B  73      37.532  60.744  74.468  1.00 30.00           C  
ATOM   4248  CE1 HIS B  73      38.974  60.246  76.031  1.00 30.00           C  
ATOM   4249  NE2 HIS B  73      38.415  61.274  75.392  1.00 30.00           N  
ATOM   4250  H   HIS B  73      39.600  58.384  72.201  1.00110.00           H  
ATOM   4251  HA  HIS B  73      38.546  56.979  73.489  1.00110.00           H  
ATOM   4252  HB2 HIS B  73      36.094  58.781  73.249  1.00110.00           H  
ATOM   4253  HB3 HIS B  73      36.414  57.631  74.518  1.00110.00           H  
ATOM   4254  HD2 HIS B  73      36.951  61.363  73.801  1.00110.00           H  
ATOM   4255  HE1 HIS B  73      39.716  60.357  76.809  1.00110.00           H  
ATOM   4256  HE2 HIS B  73      38.611  62.253  75.545  1.00  0.00           H  
ATOM   4257  N   GLY B  74      37.858  55.482  71.479  1.00 30.00           N  
ATOM   4258  CA  GLY B  74      37.382  54.263  70.822  1.00 30.00           C  
ATOM   4259  C   GLY B  74      37.049  54.458  69.334  1.00 30.00           C  
ATOM   4260  O   GLY B  74      36.755  53.471  68.661  1.00 30.00           O  
ATOM   4261  H   GLY B  74      38.861  55.617  71.503  1.00110.00           H  
ATOM   4262  HA2 GLY B  74      38.159  53.503  70.908  1.00110.00           H  
ATOM   4263  HA3 GLY B  74      36.503  53.870  71.335  1.00110.00           H  
ATOM   4264  N   ARG B  75      37.092  55.697  68.815  1.00 30.00           N  
ATOM   4265  CA  ARG B  75      36.817  56.025  67.416  1.00 30.00           C  
ATOM   4266  C   ARG B  75      37.975  55.602  66.495  1.00 30.00           C  
ATOM   4267  O   ARG B  75      39.125  55.964  66.747  1.00 30.00           O  
ATOM   4268  CB  ARG B  75      36.550  57.538  67.303  1.00 30.00           C  
ATOM   4269  CG  ARG B  75      35.129  57.949  67.738  1.00 30.00           C  
ATOM   4270  CD  ARG B  75      34.946  59.458  67.980  1.00 30.00           C  
ATOM   4271  NE  ARG B  75      35.510  60.275  66.894  1.00 30.00           N  
ATOM   4272  CZ  ARG B  75      36.226  61.405  67.041  1.00 30.00           C  
ATOM   4273  NH1 ARG B  75      36.460  61.940  68.248  1.00 30.00           N  
ATOM   4274  NH2 ARG B  75      36.725  62.006  65.955  1.00 30.00           N1+
ATOM   4275  H   ARG B  75      37.344  56.471  69.413  1.00110.00           H  
ATOM   4276  HA  ARG B  75      35.912  55.493  67.115  1.00110.00           H  
ATOM   4277  HB2 ARG B  75      37.297  58.072  67.885  1.00110.00           H  
ATOM   4278  HB3 ARG B  75      36.686  57.860  66.269  1.00110.00           H  
ATOM   4279  HG2 ARG B  75      34.353  57.540  67.089  1.00110.00           H  
ATOM   4280  HG3 ARG B  75      34.974  57.484  68.712  1.00110.00           H  
ATOM   4281  HD2 ARG B  75      33.880  59.676  67.925  1.00110.00           H  
ATOM   4282  HD3 ARG B  75      35.249  59.753  68.981  1.00110.00           H  
ATOM   4283  HE  ARG B  75      35.331  59.941  65.958  1.00110.00           H  
ATOM   4284 HH11 ARG B  75      37.013  62.780  68.339  1.00110.00           H  
ATOM   4285 HH12 ARG B  75      36.099  61.489  69.077  1.00110.00           H  
ATOM   4286 HH21 ARG B  75      37.325  62.814  66.045  1.00110.00           H  
ATOM   4287 HH22 ARG B  75      36.573  61.612  65.038  1.00110.00           H  
ATOM   4288  N   VAL B  76      37.618  54.876  65.424  1.00 30.00           N  
ATOM   4289  CA  VAL B  76      38.502  54.501  64.319  1.00 30.00           C  
ATOM   4290  C   VAL B  76      38.606  55.660  63.309  1.00 30.00           C  
ATOM   4291  O   VAL B  76      37.601  56.306  63.009  1.00 30.00           O  
ATOM   4292  CB  VAL B  76      37.975  53.215  63.611  1.00 30.00           C  
ATOM   4293  CG1 VAL B  76      38.490  52.957  62.176  1.00110.00           C  
ATOM   4294  CG2 VAL B  76      38.252  51.979  64.487  1.00110.00           C  
ATOM   4295  H   VAL B  76      36.647  54.627  65.302  1.00110.00           H  
ATOM   4296  HA  VAL B  76      39.497  54.298  64.722  1.00110.00           H  
ATOM   4297  HB  VAL B  76      36.891  53.302  63.531  1.00110.00           H  
ATOM   4298 HG11 VAL B  76      38.167  51.981  61.812  1.00110.00           H  
ATOM   4299 HG12 VAL B  76      38.113  53.694  61.466  1.00110.00           H  
ATOM   4300 HG13 VAL B  76      39.578  52.979  62.132  1.00110.00           H  
ATOM   4301 HG21 VAL B  76      37.830  51.077  64.043  1.00110.00           H  
ATOM   4302 HG22 VAL B  76      39.323  51.817  64.611  1.00110.00           H  
ATOM   4303 HG23 VAL B  76      37.816  52.088  65.480  1.00110.00           H  
ATOM   4304  N   ILE B  77      39.828  55.877  62.803  1.00 30.00           N  
ATOM   4305  CA  ILE B  77      40.162  56.928  61.841  1.00 30.00           C  
ATOM   4306  C   ILE B  77      40.101  56.349  60.412  1.00 30.00           C  
ATOM   4307  O   ILE B  77      40.589  55.240  60.190  1.00 30.00           O  
ATOM   4308  CB  ILE B  77      41.596  57.470  62.127  1.00 30.00           C  
ATOM   4309  CG1 ILE B  77      41.692  58.107  63.538  1.00110.00           C  
ATOM   4310  CG2 ILE B  77      42.151  58.450  61.070  1.00110.00           C  
ATOM   4311  CD1 ILE B  77      43.056  57.897  64.207  1.00110.00           C  
ATOM   4312  H   ILE B  77      40.590  55.273  63.074  1.00110.00           H  
ATOM   4313  HA  ILE B  77      39.452  57.753  61.929  1.00110.00           H  
ATOM   4314  HB  ILE B  77      42.261  56.607  62.123  1.00110.00           H  
ATOM   4315 HG12 ILE B  77      41.462  59.173  63.485  1.00110.00           H  
ATOM   4316 HG13 ILE B  77      40.941  57.696  64.212  1.00110.00           H  
ATOM   4317 HG21 ILE B  77      43.129  58.831  61.363  1.00110.00           H  
ATOM   4318 HG22 ILE B  77      42.282  57.978  60.098  1.00110.00           H  
ATOM   4319 HG23 ILE B  77      41.488  59.306  60.941  1.00110.00           H  
ATOM   4320 HD11 ILE B  77      43.031  58.248  65.237  1.00110.00           H  
ATOM   4321 HD12 ILE B  77      43.320  56.841  64.239  1.00110.00           H  
ATOM   4322 HD13 ILE B  77      43.848  58.432  63.686  1.00110.00           H  
ATOM   4323  N   ARG B  78      39.508  57.117  59.479  1.00 30.00           N  
ATOM   4324  CA  ARG B  78      39.321  56.753  58.067  1.00 30.00           C  
ATOM   4325  C   ARG B  78      40.657  56.513  57.331  1.00 30.00           C  
ATOM   4326  O   ARG B  78      41.649  57.173  57.645  1.00 30.00           O  
ATOM   4327  CB  ARG B  78      38.491  57.862  57.374  1.00 30.00           C  
ATOM   4328  CG  ARG B  78      38.010  57.487  55.959  1.00110.00           C  
ATOM   4329  CD  ARG B  78      37.276  58.604  55.211  1.00110.00           C  
ATOM   4330  NE  ARG B  78      37.025  58.179  53.828  1.00110.00           N  
ATOM   4331  CZ  ARG B  78      36.655  58.940  52.789  1.00110.00           C  
ATOM   4332  NH1 ARG B  78      36.480  60.263  52.913  1.00110.00           N  
ATOM   4333  NH2 ARG B  78      36.470  58.346  51.604  1.00110.00           N1+
ATOM   4334  H   ARG B  78      39.139  58.017  59.750  1.00110.00           H  
ATOM   4335  HA  ARG B  78      38.750  55.823  58.043  1.00110.00           H  
ATOM   4336  HB2 ARG B  78      37.617  58.099  57.982  1.00110.00           H  
ATOM   4337  HB3 ARG B  78      39.084  58.777  57.323  1.00110.00           H  
ATOM   4338  HG2 ARG B  78      38.817  57.133  55.321  1.00110.00           H  
ATOM   4339  HG3 ARG B  78      37.327  56.646  56.078  1.00110.00           H  
ATOM   4340  HD2 ARG B  78      36.301  58.780  55.661  1.00110.00           H  
ATOM   4341  HD3 ARG B  78      37.834  59.539  55.266  1.00110.00           H  
ATOM   4342  HE  ARG B  78      37.101  57.178  53.651  1.00110.00           H  
ATOM   4343 HH11 ARG B  78      36.211  60.822  52.117  1.00110.00           H  
ATOM   4344 HH12 ARG B  78      36.620  60.707  53.809  1.00110.00           H  
ATOM   4345 HH21 ARG B  78      36.214  58.878  50.785  1.00110.00           H  
ATOM   4346 HH22 ARG B  78      36.600  57.344  51.527  1.00110.00           H  
ATOM   4347  N   THR B  79      40.646  55.605  56.339  1.00 30.00           N  
ATOM   4348  CA  THR B  79      41.807  55.276  55.501  1.00 30.00           C  
ATOM   4349  C   THR B  79      42.331  56.470  54.670  1.00 30.00           C  
ATOM   4350  O   THR B  79      43.546  56.626  54.551  1.00 30.00           O  
ATOM   4351  CB  THR B  79      41.523  54.099  54.528  1.00 30.00           C  
ATOM   4352  OG1 THR B  79      40.867  53.046  55.205  1.00110.00           O  
ATOM   4353  CG2 THR B  79      42.777  53.509  53.850  1.00110.00           C  
ATOM   4354  H   THR B  79      39.790  55.117  56.113  1.00110.00           H  
ATOM   4355  HA  THR B  79      42.606  54.975  56.178  1.00110.00           H  
ATOM   4356  HB  THR B  79      40.834  54.433  53.752  1.00110.00           H  
ATOM   4357  HG1 THR B  79      39.937  53.281  55.293  1.00110.00           H  
ATOM   4358 HG21 THR B  79      42.516  52.662  53.215  1.00110.00           H  
ATOM   4359 HG22 THR B  79      43.283  54.236  53.216  1.00110.00           H  
ATOM   4360 HG23 THR B  79      43.502  53.158  54.584  1.00110.00           H  
ATOM   4361  N   SER B  80      41.407  57.313  54.171  1.00 30.00           N  
ATOM   4362  CA  SER B  80      41.688  58.559  53.450  1.00 30.00           C  
ATOM   4363  C   SER B  80      42.375  59.619  54.333  1.00 30.00           C  
ATOM   4364  O   SER B  80      43.336  60.248  53.889  1.00 30.00           O  
ATOM   4365  CB  SER B  80      40.364  59.099  52.863  1.00 30.00           C  
ATOM   4366  OG  SER B  80      40.582  60.179  51.978  1.00110.00           O  
ATOM   4367  H   SER B  80      40.431  57.095  54.303  1.00110.00           H  
ATOM   4368  HA  SER B  80      42.361  58.318  52.626  1.00110.00           H  
ATOM   4369  HB2 SER B  80      39.820  58.319  52.332  1.00110.00           H  
ATOM   4370  HB3 SER B  80      39.703  59.437  53.661  1.00110.00           H  
ATOM   4371  HG  SER B  80      40.963  59.836  51.165  1.00110.00           H  
ATOM   4372  N   ALA B  81      41.876  59.776  55.573  1.00 30.00           N  
ATOM   4373  CA  ALA B  81      42.385  60.719  56.569  1.00 30.00           C  
ATOM   4374  C   ALA B  81      43.771  60.333  57.111  1.00 30.00           C  
ATOM   4375  O   ALA B  81      44.596  61.217  57.339  1.00 30.00           O  
ATOM   4376  CB  ALA B  81      41.365  60.833  57.712  1.00 30.00           C  
ATOM   4377  H   ALA B  81      41.099  59.202  55.865  1.00110.00           H  
ATOM   4378  HA  ALA B  81      42.473  61.697  56.092  1.00110.00           H  
ATOM   4379  HB1 ALA B  81      41.681  61.568  58.453  1.00110.00           H  
ATOM   4380  HB2 ALA B  81      40.390  61.144  57.337  1.00110.00           H  
ATOM   4381  HB3 ALA B  81      41.232  59.880  58.227  1.00110.00           H  
ATOM   4382  N   ALA B  82      44.007  59.022  57.280  1.00 30.00           N  
ATOM   4383  CA  ALA B  82      45.281  58.469  57.726  1.00 30.00           C  
ATOM   4384  C   ALA B  82      46.368  58.481  56.637  1.00 30.00           C  
ATOM   4385  O   ALA B  82      47.543  58.564  56.989  1.00 30.00           O  
ATOM   4386  CB  ALA B  82      45.052  57.051  58.255  1.00 30.00           C  
ATOM   4387  H   ALA B  82      43.268  58.355  57.095  1.00110.00           H  
ATOM   4388  HA  ALA B  82      45.639  59.078  58.559  1.00110.00           H  
ATOM   4389  HB1 ALA B  82      45.964  56.685  58.725  1.00110.00           H  
ATOM   4390  HB2 ALA B  82      44.267  57.030  59.011  1.00110.00           H  
ATOM   4391  HB3 ALA B  82      44.767  56.362  57.458  1.00110.00           H  
ATOM   4392  N   ALA B  83      45.971  58.437  55.351  1.00 30.00           N  
ATOM   4393  CA  ALA B  83      46.872  58.572  54.202  1.00 30.00           C  
ATOM   4394  C   ALA B  83      47.487  59.978  54.079  1.00 30.00           C  
ATOM   4395  O   ALA B  83      48.636  60.088  53.649  1.00 30.00           O  
ATOM   4396  CB  ALA B  83      46.129  58.210  52.910  1.00 30.00           C  
ATOM   4397  H   ALA B  83      44.988  58.348  55.134  1.00110.00           H  
ATOM   4398  HA  ALA B  83      47.686  57.856  54.330  1.00110.00           H  
ATOM   4399  HB1 ALA B  83      46.814  58.224  52.062  1.00110.00           H  
ATOM   4400  HB2 ALA B  83      45.697  57.212  52.958  1.00110.00           H  
ATOM   4401  HB3 ALA B  83      45.320  58.909  52.695  1.00110.00           H  
ATOM   4402  N   SER B  84      46.733  61.013  54.494  1.00 30.00           N  
ATOM   4403  CA  SER B  84      47.192  62.403  54.569  1.00 30.00           C  
ATOM   4404  C   SER B  84      48.289  62.604  55.633  1.00 30.00           C  
ATOM   4405  O   SER B  84      49.239  63.347  55.383  1.00 30.00           O  
ATOM   4406  CB  SER B  84      45.977  63.329  54.779  1.00 30.00           C  
ATOM   4407  OG  SER B  84      46.340  64.695  54.718  1.00110.00           O  
ATOM   4408  H   SER B  84      45.793  60.838  54.820  1.00110.00           H  
ATOM   4409  HA  SER B  84      47.626  62.659  53.605  1.00110.00           H  
ATOM   4410  HB2 SER B  84      45.226  63.145  54.010  1.00110.00           H  
ATOM   4411  HB3 SER B  84      45.499  63.138  55.740  1.00110.00           H  
ATOM   4412  HG  SER B  84      46.855  64.916  55.499  1.00110.00           H  
ATOM   4413  N   PHE B  85      48.156  61.902  56.771  1.00 30.00           N  
ATOM   4414  CA  PHE B  85      49.154  61.821  57.837  1.00 30.00           C  
ATOM   4415  C   PHE B  85      50.427  61.041  57.443  1.00 30.00           C  
ATOM   4416  O   PHE B  85      51.526  61.470  57.795  1.00 30.00           O  
ATOM   4417  CB  PHE B  85      48.470  61.326  59.137  1.00 30.00           C  
ATOM   4418  CG  PHE B  85      49.364  60.679  60.181  1.00 30.00           C  
ATOM   4419  CD1 PHE B  85      50.267  61.463  60.930  1.00 30.00           C  
ATOM   4420  CD2 PHE B  85      49.415  59.272  60.295  1.00 30.00           C  
ATOM   4421  CE1 PHE B  85      51.177  60.850  61.780  1.00 30.00           C  
ATOM   4422  CE2 PHE B  85      50.320  58.681  61.164  1.00 30.00           C  
ATOM   4423  CZ  PHE B  85      51.205  59.466  61.890  1.00 30.00           C  
ATOM   4424  H   PHE B  85      47.340  61.318  56.890  1.00110.00           H  
ATOM   4425  HA  PHE B  85      49.493  62.839  58.036  1.00110.00           H  
ATOM   4426  HB2 PHE B  85      47.974  62.176  59.608  1.00110.00           H  
ATOM   4427  HB3 PHE B  85      47.671  60.623  58.897  1.00110.00           H  
ATOM   4428  HD1 PHE B  85      50.273  62.539  60.823  1.00110.00           H  
ATOM   4429  HD2 PHE B  85      48.758  58.652  59.702  1.00110.00           H  
ATOM   4430  HE1 PHE B  85      51.879  61.448  62.343  1.00110.00           H  
ATOM   4431  HE2 PHE B  85      50.351  57.607  61.258  1.00110.00           H  
ATOM   4432  HZ  PHE B  85      51.930  58.993  62.531  1.00110.00           H  
ATOM   4433  N   MET B  86      50.256  59.926  56.713  1.00 30.00           N  
ATOM   4434  CA  MET B  86      51.345  59.056  56.263  1.00 30.00           C  
ATOM   4435  C   MET B  86      52.267  59.712  55.221  1.00 30.00           C  
ATOM   4436  O   MET B  86      53.475  59.488  55.296  1.00 30.00           O  
ATOM   4437  CB  MET B  86      50.765  57.722  55.755  1.00 30.00           C  
ATOM   4438  CG  MET B  86      50.356  56.781  56.897  1.00 30.00           C  
ATOM   4439  SD  MET B  86      49.414  55.318  56.396  1.00 30.00           S  
ATOM   4440  CE  MET B  86      50.668  54.427  55.437  1.00 30.00           C  
ATOM   4441  H   MET B  86      49.319  59.629  56.475  1.00110.00           H  
ATOM   4442  HA  MET B  86      51.974  58.838  57.129  1.00110.00           H  
ATOM   4443  HB2 MET B  86      49.909  57.905  55.108  1.00110.00           H  
ATOM   4444  HB3 MET B  86      51.507  57.213  55.139  1.00110.00           H  
ATOM   4445  HG2 MET B  86      51.249  56.440  57.414  1.00110.00           H  
ATOM   4446  HG3 MET B  86      49.763  57.318  57.636  1.00110.00           H  
ATOM   4447  HE1 MET B  86      50.268  53.478  55.085  1.00110.00           H  
ATOM   4448  HE2 MET B  86      50.979  55.005  54.566  1.00110.00           H  
ATOM   4449  HE3 MET B  86      51.542  54.223  56.054  1.00110.00           H  
ATOM   4450  N   ARG B  87      51.714  60.535  54.308  1.00 30.00           N  
ATOM   4451  CA  ARG B  87      52.516  61.306  53.352  1.00 30.00           C  
ATOM   4452  C   ARG B  87      53.226  62.517  53.990  1.00 30.00           C  
ATOM   4453  O   ARG B  87      54.217  62.976  53.427  1.00 30.00           O  
ATOM   4454  CB  ARG B  87      51.685  61.724  52.120  1.00 30.00           C  
ATOM   4455  CG  ARG B  87      50.619  62.823  52.330  1.00 30.00           C  
ATOM   4456  CD  ARG B  87      50.378  63.683  51.080  1.00 30.00           C  
ATOM   4457  NE  ARG B  87      51.526  64.548  50.782  1.00 30.00           N  
ATOM   4458  CZ  ARG B  87      51.788  65.744  51.332  1.00 30.00           C  
ATOM   4459  NH1 ARG B  87      50.947  66.309  52.210  1.00 30.00           N  
ATOM   4460  NH2 ARG B  87      52.917  66.378  50.993  1.00 30.00           N1+
ATOM   4461  H   ARG B  87      50.712  60.669  54.284  1.00110.00           H  
ATOM   4462  HA  ARG B  87      53.301  60.647  52.978  1.00110.00           H  
ATOM   4463  HB2 ARG B  87      52.407  62.080  51.386  1.00110.00           H  
ATOM   4464  HB3 ARG B  87      51.225  60.853  51.656  1.00110.00           H  
ATOM   4465  HG2 ARG B  87      49.700  62.437  52.763  1.00110.00           H  
ATOM   4466  HG3 ARG B  87      50.997  63.527  53.067  1.00110.00           H  
ATOM   4467  HD2 ARG B  87      50.372  63.007  50.227  1.00110.00           H  
ATOM   4468  HD3 ARG B  87      49.415  64.193  51.073  1.00110.00           H  
ATOM   4469  HE  ARG B  87      52.228  64.141  50.173  1.00110.00           H  
ATOM   4470 HH11 ARG B  87      51.150  67.212  52.613  1.00110.00           H  
ATOM   4471 HH12 ARG B  87      50.094  65.832  52.464  1.00110.00           H  
ATOM   4472 HH21 ARG B  87      53.140  67.281  51.385  1.00110.00           H  
ATOM   4473 HH22 ARG B  87      53.555  65.953  50.334  1.00110.00           H  
ATOM   4474  N   ASN B  88      52.712  63.011  55.132  1.00 30.00           N  
ATOM   4475  CA  ASN B  88      53.301  64.110  55.901  1.00 30.00           C  
ATOM   4476  C   ASN B  88      54.592  63.670  56.617  1.00 30.00           C  
ATOM   4477  O   ASN B  88      55.526  64.465  56.704  1.00 30.00           O  
ATOM   4478  CB  ASN B  88      52.266  64.666  56.908  1.00 30.00           C  
ATOM   4479  CG  ASN B  88      52.532  66.121  57.307  1.00 30.00           C  
ATOM   4480  OD1 ASN B  88      53.372  66.387  58.163  1.00 30.00           O  
ATOM   4481  ND2 ASN B  88      51.812  67.069  56.703  1.00 30.00           N  
ATOM   4482  H   ASN B  88      51.889  62.582  55.531  1.00110.00           H  
ATOM   4483  HA  ASN B  88      53.612  64.912  55.228  1.00110.00           H  
ATOM   4484  HB2 ASN B  88      51.273  64.638  56.457  1.00110.00           H  
ATOM   4485  HB3 ASN B  88      52.201  64.044  57.801  1.00110.00           H  
ATOM   4486 HD21 ASN B  88      51.957  68.038  56.945  1.00110.00           H  
ATOM   4487 HD22 ASN B  88      51.110  66.827  56.019  1.00110.00           H  
ATOM   4488  N   ALA B  89      54.640  62.402  57.065  1.00 30.00           N  
ATOM   4489  CA  ALA B  89      55.837  61.762  57.610  1.00 30.00           C  
ATOM   4490  C   ALA B  89      56.920  61.508  56.545  1.00 30.00           C  
ATOM   4491  O   ALA B  89      58.100  61.613  56.869  1.00 30.00           O  
ATOM   4492  CB  ALA B  89      55.434  60.457  58.311  1.00 30.00           C  
ATOM   4493  H   ALA B  89      53.823  61.814  56.973  1.00110.00           H  
ATOM   4494  HA  ALA B  89      56.266  62.428  58.361  1.00110.00           H  
ATOM   4495  HB1 ALA B  89      56.307  59.903  58.661  1.00110.00           H  
ATOM   4496  HB2 ALA B  89      54.807  60.659  59.180  1.00110.00           H  
ATOM   4497  HB3 ALA B  89      54.869  59.805  57.645  1.00110.00           H  
ATOM   4498  N   LEU B  90      56.506  61.214  55.300  1.00 30.00           N  
ATOM   4499  CA  LEU B  90      57.388  60.998  54.150  1.00 30.00           C  
ATOM   4500  C   LEU B  90      57.984  62.316  53.620  1.00 30.00           C  
ATOM   4501  O   LEU B  90      59.205  62.411  53.501  1.00 30.00           O  
ATOM   4502  CB  LEU B  90      56.602  60.263  53.043  1.00 30.00           C  
ATOM   4503  CG  LEU B  90      56.260  58.791  53.358  1.00 30.00           C  
ATOM   4504  CD1 LEU B  90      55.124  58.255  52.458  1.00 30.00           C  
ATOM   4505  CD2 LEU B  90      57.513  57.896  53.326  1.00 30.00           C  
ATOM   4506  H   LEU B  90      55.515  61.140  55.117  1.00110.00           H  
ATOM   4507  HA  LEU B  90      58.222  60.370  54.469  1.00110.00           H  
ATOM   4508  HB2 LEU B  90      55.678  60.813  52.878  1.00110.00           H  
ATOM   4509  HB3 LEU B  90      57.148  60.300  52.099  1.00110.00           H  
ATOM   4510  HG  LEU B  90      55.877  58.762  54.377  1.00110.00           H  
ATOM   4511 HD11 LEU B  90      54.257  57.978  53.059  1.00110.00           H  
ATOM   4512 HD12 LEU B  90      54.785  58.997  51.736  1.00110.00           H  
ATOM   4513 HD13 LEU B  90      55.411  57.371  51.889  1.00110.00           H  
ATOM   4514 HD21 LEU B  90      57.469  57.143  52.541  1.00110.00           H  
ATOM   4515 HD22 LEU B  90      58.429  58.462  53.157  1.00110.00           H  
ATOM   4516 HD23 LEU B  90      57.623  57.369  54.273  1.00110.00           H  
ATOM   4517  N   ALA B  91      57.119  63.307  53.335  1.00 30.00           N  
ATOM   4518  CA  ALA B  91      57.491  64.634  52.833  1.00 30.00           C  
ATOM   4519  C   ALA B  91      58.221  65.509  53.866  1.00 30.00           C  
ATOM   4520  O   ALA B  91      59.033  66.346  53.469  1.00 30.00           O  
ATOM   4521  CB  ALA B  91      56.231  65.365  52.339  1.00 30.00           C  
ATOM   4522  H   ALA B  91      56.127  63.146  53.459  1.00110.00           H  
ATOM   4523  HA  ALA B  91      58.160  64.494  51.982  1.00110.00           H  
ATOM   4524  HB1 ALA B  91      56.466  66.371  51.990  1.00110.00           H  
ATOM   4525  HB2 ALA B  91      55.764  64.843  51.505  1.00110.00           H  
ATOM   4526  HB3 ALA B  91      55.487  65.457  53.131  1.00110.00           H  
ATOM   4527  N   GLY B  92      57.926  65.305  55.160  1.00 30.00           N  
ATOM   4528  CA  GLY B  92      58.554  66.026  56.265  1.00 30.00           C  
ATOM   4529  C   GLY B  92      59.956  65.469  56.543  1.00 30.00           C  
ATOM   4530  O   GLY B  92      60.870  66.253  56.795  1.00 30.00           O  
ATOM   4531  H   GLY B  92      57.225  64.620  55.407  1.00110.00           H  
ATOM   4532  HA2 GLY B  92      58.607  67.093  56.045  1.00110.00           H  
ATOM   4533  HA3 GLY B  92      57.942  65.910  57.159  1.00110.00           H  
ATOM   4534  N   ALA B  93      60.134  64.136  56.457  1.00 30.00           N  
ATOM   4535  CA  ALA B  93      61.426  63.462  56.609  1.00 30.00           C  
ATOM   4536  C   ALA B  93      62.392  63.747  55.446  1.00 30.00           C  
ATOM   4537  O   ALA B  93      63.582  63.918  55.697  1.00 30.00           O  
ATOM   4538  CB  ALA B  93      61.210  61.956  56.801  1.00 30.00           C  
ATOM   4539  H   ALA B  93      59.345  63.539  56.251  1.00110.00           H  
ATOM   4540  HA  ALA B  93      61.887  63.841  57.522  1.00110.00           H  
ATOM   4541  HB1 ALA B  93      62.157  61.432  56.929  1.00110.00           H  
ATOM   4542  HB2 ALA B  93      60.620  61.761  57.696  1.00110.00           H  
ATOM   4543  HB3 ALA B  93      60.691  61.510  55.951  1.00110.00           H  
ATOM   4544  N   LEU B  94      61.857  63.865  54.217  1.00 30.00           N  
ATOM   4545  CA  LEU B  94      62.566  64.285  53.000  1.00 30.00           C  
ATOM   4546  C   LEU B  94      63.263  65.655  53.129  1.00 30.00           C  
ATOM   4547  O   LEU B  94      64.312  65.854  52.517  1.00 30.00           O  
ATOM   4548  CB  LEU B  94      61.544  64.258  51.835  1.00 30.00           C  
ATOM   4549  CG  LEU B  94      62.032  64.722  50.442  1.00110.00           C  
ATOM   4550  CD1 LEU B  94      63.130  63.803  49.869  1.00110.00           C  
ATOM   4551  CD2 LEU B  94      60.839  64.889  49.478  1.00110.00           C  
ATOM   4552  H   LEU B  94      60.869  63.685  54.101  1.00110.00           H  
ATOM   4553  HA  LEU B  94      63.352  63.556  52.808  1.00110.00           H  
ATOM   4554  HB2 LEU B  94      61.132  63.251  51.743  1.00110.00           H  
ATOM   4555  HB3 LEU B  94      60.704  64.889  52.124  1.00110.00           H  
ATOM   4556  HG  LEU B  94      62.458  65.720  50.540  1.00110.00           H  
ATOM   4557 HD11 LEU B  94      62.963  63.551  48.822  1.00110.00           H  
ATOM   4558 HD12 LEU B  94      64.105  64.289  49.926  1.00110.00           H  
ATOM   4559 HD13 LEU B  94      63.205  62.864  50.415  1.00110.00           H  
ATOM   4560 HD21 LEU B  94      60.886  65.849  48.965  1.00110.00           H  
ATOM   4561 HD22 LEU B  94      60.804  64.113  48.716  1.00110.00           H  
ATOM   4562 HD23 LEU B  94      59.883  64.854  50.000  1.00110.00           H  
ATOM   4563  N   ARG B  95      62.672  66.553  53.932  1.00 30.00           N  
ATOM   4564  CA  ARG B  95      63.147  67.913  54.178  1.00 30.00           C  
ATOM   4565  C   ARG B  95      63.841  68.063  55.547  1.00 30.00           C  
ATOM   4566  O   ARG B  95      64.318  69.158  55.842  1.00 30.00           O  
ATOM   4567  CB  ARG B  95      61.954  68.878  54.014  1.00 30.00           C  
ATOM   4568  CG  ARG B  95      61.363  68.851  52.591  1.00 30.00           C  
ATOM   4569  CD  ARG B  95      60.102  69.710  52.431  1.00 30.00           C  
ATOM   4570  NE  ARG B  95      59.685  69.791  51.022  1.00 30.00           N  
ATOM   4571  CZ  ARG B  95      59.138  68.807  50.285  1.00 30.00           C  
ATOM   4572  NH1 ARG B  95      58.845  67.607  50.806  1.00 30.00           N  
ATOM   4573  NH2 ARG B  95      58.872  69.029  48.992  1.00 30.00           N1+
ATOM   4574  H   ARG B  95      61.820  66.294  54.410  1.00110.00           H  
ATOM   4575  HA  ARG B  95      63.894  68.183  53.429  1.00110.00           H  
ATOM   4576  HB2 ARG B  95      61.179  68.632  54.743  1.00110.00           H  
ATOM   4577  HB3 ARG B  95      62.271  69.898  54.238  1.00110.00           H  
ATOM   4578  HG2 ARG B  95      62.111  69.115  51.843  1.00110.00           H  
ATOM   4579  HG3 ARG B  95      61.076  67.824  52.370  1.00110.00           H  
ATOM   4580  HD2 ARG B  95      59.273  69.258  52.977  1.00110.00           H  
ATOM   4581  HD3 ARG B  95      60.252  70.701  52.860  1.00110.00           H  
ATOM   4582  HE  ARG B  95      59.895  70.665  50.562  1.00110.00           H  
ATOM   4583 HH11 ARG B  95      58.440  66.879  50.234  1.00110.00           H  
ATOM   4584 HH12 ARG B  95      59.033  67.415  51.783  1.00110.00           H  
ATOM   4585 HH21 ARG B  95      58.465  68.302  48.422  1.00110.00           H  
ATOM   4586 HH22 ARG B  95      59.080  69.923  48.572  1.00110.00           H  
ATOM   4587  N   SER B  96      63.918  66.980  56.344  1.00 30.00           N  
ATOM   4588  CA  SER B  96      64.648  66.934  57.613  1.00 30.00           C  
ATOM   4589  C   SER B  96      66.151  66.677  57.396  1.00 30.00           C  
ATOM   4590  O   SER B  96      66.556  66.198  56.335  1.00 30.00           O  
ATOM   4591  CB  SER B  96      64.000  65.883  58.550  1.00 30.00           C  
ATOM   4592  OG  SER B  96      64.453  64.559  58.334  1.00 30.00           O  
ATOM   4593  H   SER B  96      63.522  66.106  56.028  1.00110.00           H  
ATOM   4594  HA  SER B  96      64.538  67.907  58.096  1.00110.00           H  
ATOM   4595  HB2 SER B  96      64.240  66.131  59.584  1.00110.00           H  
ATOM   4596  HB3 SER B  96      62.913  65.910  58.481  1.00110.00           H  
ATOM   4597  HG  SER B  96      64.148  64.264  57.468  1.00110.00           H  
ATOM   4598  N   ARG B  97      66.937  66.951  58.449  1.00 30.00           N  
ATOM   4599  CA  ARG B  97      68.366  66.634  58.546  1.00 30.00           C  
ATOM   4600  C   ARG B  97      68.673  65.118  58.559  1.00 30.00           C  
ATOM   4601  O   ARG B  97      69.808  64.744  58.265  1.00 30.00           O  
ATOM   4602  CB  ARG B  97      68.944  67.331  59.801  1.00 30.00           C  
ATOM   4603  CG  ARG B  97      68.333  66.869  61.145  1.00 30.00           C  
ATOM   4604  CD  ARG B  97      69.019  67.446  62.393  1.00 30.00           C  
ATOM   4605  NE  ARG B  97      69.066  68.916  62.397  1.00 30.00           N  
ATOM   4606  CZ  ARG B  97      70.107  69.672  62.010  1.00 30.00           C  
ATOM   4607  NH1 ARG B  97      71.258  69.122  61.597  1.00 30.00           N  
ATOM   4608  NH2 ARG B  97      69.995  71.006  62.043  1.00 30.00           N1+
ATOM   4609  H   ARG B  97      66.521  67.347  59.279  1.00110.00           H  
ATOM   4610  HA  ARG B  97      68.857  67.058  57.667  1.00110.00           H  
ATOM   4611  HB2 ARG B  97      70.024  67.179  59.826  1.00110.00           H  
ATOM   4612  HB3 ARG B  97      68.801  68.407  59.694  1.00110.00           H  
ATOM   4613  HG2 ARG B  97      67.252  66.997  61.195  1.00110.00           H  
ATOM   4614  HG3 ARG B  97      68.506  65.795  61.201  1.00110.00           H  
ATOM   4615  HD2 ARG B  97      68.336  67.242  63.217  1.00110.00           H  
ATOM   4616  HD3 ARG B  97      69.951  66.950  62.667  1.00110.00           H  
ATOM   4617  HE  ARG B  97      68.213  69.379  62.675  1.00110.00           H  
ATOM   4618 HH11 ARG B  97      72.036  69.701  61.315  1.00110.00           H  
ATOM   4619 HH12 ARG B  97      71.354  68.117  61.572  1.00110.00           H  
ATOM   4620 HH21 ARG B  97      70.768  71.591  61.762  1.00110.00           H  
ATOM   4621 HH22 ARG B  97      69.140  71.441  62.360  1.00110.00           H  
ATOM   4622  N   ASP B  98      67.675  64.289  58.917  1.00 30.00           N  
ATOM   4623  CA  ASP B  98      67.788  62.836  59.050  1.00 30.00           C  
ATOM   4624  C   ASP B  98      67.596  62.110  57.697  1.00 30.00           C  
ATOM   4625  O   ASP B  98      68.097  60.996  57.542  1.00 30.00           O  
ATOM   4626  CB  ASP B  98      66.783  62.328  60.116  1.00 30.00           C  
ATOM   4627  CG  ASP B  98      66.989  60.876  60.559  1.00110.00           C  
ATOM   4628  OD1 ASP B  98      68.163  60.456  60.658  1.00110.00           O  
ATOM   4629  OD2 ASP B  98      65.973  60.217  60.863  1.00110.00           O1-
ATOM   4630  H   ASP B  98      66.763  64.675  59.116  1.00110.00           H  
ATOM   4631  HA  ASP B  98      68.800  62.615  59.396  1.00110.00           H  
ATOM   4632  HB2 ASP B  98      66.830  62.954  61.008  1.00110.00           H  
ATOM   4633  HB3 ASP B  98      65.771  62.424  59.718  1.00110.00           H  
ATOM   4634  N   GLY B  99      66.891  62.741  56.741  1.00 30.00           N  
ATOM   4635  CA  GLY B  99      66.575  62.160  55.436  1.00 30.00           C  
ATOM   4636  C   GLY B  99      65.284  61.327  55.495  1.00 30.00           C  
ATOM   4637  O   GLY B  99      64.797  60.969  56.569  1.00 30.00           O  
ATOM   4638  H   GLY B  99      66.525  63.664  56.929  1.00110.00           H  
ATOM   4639  HA2 GLY B  99      66.450  62.972  54.719  1.00110.00           H  
ATOM   4640  HA3 GLY B  99      67.396  61.537  55.076  1.00110.00           H  
ATOM   4641  N   ALA B 100      64.721  61.048  54.306  1.00 30.00           N  
ATOM   4642  CA  ALA B 100      63.443  60.359  54.107  1.00 30.00           C  
ATOM   4643  C   ALA B 100      63.439  58.893  54.560  1.00 30.00           C  
ATOM   4644  O   ALA B 100      64.467  58.219  54.478  1.00 30.00           O  
ATOM   4645  CB  ALA B 100      63.070  60.424  52.617  1.00 30.00           C  
ATOM   4646  H   ALA B 100      65.179  61.364  53.464  1.00110.00           H  
ATOM   4647  HA  ALA B 100      62.681  60.895  54.671  1.00110.00           H  
ATOM   4648  HB1 ALA B 100      62.123  59.920  52.419  1.00110.00           H  
ATOM   4649  HB2 ALA B 100      62.954  61.451  52.283  1.00110.00           H  
ATOM   4650  HB3 ALA B 100      63.832  59.956  51.992  1.00110.00           H  
ATOM   4651  N   TYR B 101      62.239  58.410  54.926  1.00 30.00           N  
ATOM   4652  CA  TYR B 101      61.923  56.984  54.994  1.00 30.00           C  
ATOM   4653  C   TYR B 101      61.870  56.435  53.559  1.00 30.00           C  
ATOM   4654  O   TYR B 101      61.004  56.861  52.795  1.00 30.00           O  
ATOM   4655  CB  TYR B 101      60.555  56.767  55.676  1.00 30.00           C  
ATOM   4656  CG  TYR B 101      60.412  57.284  57.095  1.00 30.00           C  
ATOM   4657  CD1 TYR B 101      60.849  56.498  58.181  1.00 30.00           C  
ATOM   4658  CD2 TYR B 101      59.786  58.525  57.338  1.00 30.00           C  
ATOM   4659  CE1 TYR B 101      60.639  56.939  59.502  1.00 30.00           C  
ATOM   4660  CE2 TYR B 101      59.582  58.969  58.659  1.00 30.00           C  
ATOM   4661  CZ  TYR B 101      60.005  58.173  59.742  1.00 30.00           C  
ATOM   4662  OH  TYR B 101      59.800  58.592  61.024  1.00 30.00           O  
ATOM   4663  H   TYR B 101      61.447  59.034  54.971  1.00110.00           H  
ATOM   4664  HA  TYR B 101      62.695  56.467  55.567  1.00110.00           H  
ATOM   4665  HB2 TYR B 101      59.766  57.228  55.081  1.00110.00           H  
ATOM   4666  HB3 TYR B 101      60.324  55.700  55.688  1.00110.00           H  
ATOM   4667  HD1 TYR B 101      61.323  55.542  58.006  1.00110.00           H  
ATOM   4668  HD2 TYR B 101      59.441  59.132  56.513  1.00110.00           H  
ATOM   4669  HE1 TYR B 101      60.957  56.324  60.331  1.00110.00           H  
ATOM   4670  HE2 TYR B 101      59.093  59.915  58.835  1.00110.00           H  
ATOM   4671  HH  TYR B 101      59.372  59.449  61.080  1.00110.00           H  
ATOM   4672  N   LEU B 102      62.802  55.530  53.216  1.00 30.00           N  
ATOM   4673  CA  LEU B 102      62.900  54.893  51.902  1.00 30.00           C  
ATOM   4674  C   LEU B 102      61.860  53.762  51.787  1.00 30.00           C  
ATOM   4675  O   LEU B 102      62.207  52.587  51.926  1.00 30.00           O  
ATOM   4676  CB  LEU B 102      64.362  54.427  51.688  1.00 30.00           C  
ATOM   4677  CG  LEU B 102      64.684  53.883  50.276  1.00110.00           C  
ATOM   4678  CD1 LEU B 102      64.437  54.933  49.170  1.00110.00           C  
ATOM   4679  CD2 LEU B 102      66.114  53.303  50.224  1.00110.00           C  
ATOM   4680  H   LEU B 102      63.494  55.249  53.896  1.00110.00           H  
ATOM   4681  HA  LEU B 102      62.665  55.640  51.142  1.00110.00           H  
ATOM   4682  HB2 LEU B 102      65.034  55.261  51.898  1.00110.00           H  
ATOM   4683  HB3 LEU B 102      64.602  53.665  52.433  1.00110.00           H  
ATOM   4684  HG  LEU B 102      64.017  53.044  50.074  1.00110.00           H  
ATOM   4685 HD11 LEU B 102      65.213  54.929  48.405  1.00110.00           H  
ATOM   4686 HD12 LEU B 102      63.492  54.739  48.662  1.00110.00           H  
ATOM   4687 HD13 LEU B 102      64.388  55.945  49.571  1.00110.00           H  
ATOM   4688 HD21 LEU B 102      66.101  52.270  49.874  1.00110.00           H  
ATOM   4689 HD22 LEU B 102      66.773  53.863  49.561  1.00110.00           H  
ATOM   4690 HD23 LEU B 102      66.589  53.298  51.206  1.00110.00           H  
ATOM   4691  N   VAL B 103      60.592  54.159  51.597  1.00 30.00           N  
ATOM   4692  CA  VAL B 103      59.431  53.277  51.606  1.00 30.00           C  
ATOM   4693  C   VAL B 103      58.388  53.755  50.582  1.00 30.00           C  
ATOM   4694  O   VAL B 103      58.075  54.943  50.531  1.00 30.00           O  
ATOM   4695  CB  VAL B 103      58.755  53.208  53.007  1.00 30.00           C  
ATOM   4696  CG1 VAL B 103      59.678  52.622  54.085  1.00 30.00           C  
ATOM   4697  CG2 VAL B 103      58.117  54.511  53.525  1.00 30.00           C  
ATOM   4698  H   VAL B 103      60.388  55.147  51.523  1.00110.00           H  
ATOM   4699  HA  VAL B 103      59.751  52.274  51.326  1.00110.00           H  
ATOM   4700  HB  VAL B 103      57.934  52.501  52.899  1.00110.00           H  
ATOM   4701 HG11 VAL B 103      59.146  52.550  55.031  1.00110.00           H  
ATOM   4702 HG12 VAL B 103      60.028  51.625  53.815  1.00110.00           H  
ATOM   4703 HG13 VAL B 103      60.549  53.252  54.265  1.00110.00           H  
ATOM   4704 HG21 VAL B 103      57.777  54.402  54.554  1.00110.00           H  
ATOM   4705 HG22 VAL B 103      58.832  55.332  53.504  1.00110.00           H  
ATOM   4706 HG23 VAL B 103      57.240  54.799  52.946  1.00110.00           H  
ATOM   4707  N   ASN B 104      57.855  52.804  49.803  1.00 30.00           N  
ATOM   4708  CA  ASN B 104      56.789  53.024  48.826  1.00 30.00           C  
ATOM   4709  C   ASN B 104      55.597  52.169  49.271  1.00 30.00           C  
ATOM   4710  O   ASN B 104      55.695  50.942  49.259  1.00 30.00           O  
ATOM   4711  CB  ASN B 104      57.269  52.628  47.410  1.00 30.00           C  
ATOM   4712  CG  ASN B 104      58.445  53.453  46.876  1.00 30.00           C  
ATOM   4713  OD1 ASN B 104      58.631  54.608  47.250  1.00 30.00           O  
ATOM   4714  ND2 ASN B 104      59.236  52.865  45.976  1.00 30.00           N  
ATOM   4715  H   ASN B 104      58.168  51.847  49.905  1.00110.00           H  
ATOM   4716  HA  ASN B 104      56.471  54.070  48.806  1.00110.00           H  
ATOM   4717  HB2 ASN B 104      57.528  51.569  47.373  1.00110.00           H  
ATOM   4718  HB3 ASN B 104      56.451  52.774  46.709  1.00110.00           H  
ATOM   4719 HD21 ASN B 104      60.013  53.377  45.584  1.00110.00           H  
ATOM   4720 HD22 ASN B 104      59.059  51.920  45.669  1.00110.00           H  
ATOM   4721  N   CYS B 105      54.511  52.828  49.694  1.00 30.00           N  
ATOM   4722  CA  CYS B 105      53.370  52.177  50.339  1.00 30.00           C  
ATOM   4723  C   CYS B 105      52.198  52.030  49.359  1.00 30.00           C  
ATOM   4724  O   CYS B 105      51.865  52.988  48.662  1.00 30.00           O  
ATOM   4725  CB  CYS B 105      52.908  52.975  51.574  1.00 30.00           C  
ATOM   4726  SG  CYS B 105      54.186  52.940  52.860  1.00 30.00           S  
ATOM   4727  H   CYS B 105      54.488  53.837  49.655  1.00110.00           H  
ATOM   4728  HA  CYS B 105      53.651  51.180  50.682  1.00110.00           H  
ATOM   4729  HB2 CYS B 105      52.693  54.013  51.329  1.00110.00           H  
ATOM   4730  HB3 CYS B 105      51.990  52.555  51.985  1.00110.00           H  
ATOM   4731  HG  CYS B 105      53.563  53.772  53.699  1.00110.00           H  
ATOM   4732  N   LEU B 106      51.553  50.852  49.378  1.00 30.00           N  
ATOM   4733  CA  LEU B 106      50.188  50.670  48.886  1.00 30.00           C  
ATOM   4734  C   LEU B 106      49.303  50.524  50.127  1.00 30.00           C  
ATOM   4735  O   LEU B 106      49.231  49.435  50.700  1.00 30.00           O  
ATOM   4736  CB  LEU B 106      50.068  49.429  47.971  1.00 30.00           C  
ATOM   4737  CG  LEU B 106      50.653  49.587  46.554  1.00 30.00           C  
ATOM   4738  CD1 LEU B 106      50.509  48.273  45.772  1.00 30.00           C  
ATOM   4739  CD2 LEU B 106      50.060  50.770  45.763  1.00 30.00           C  
ATOM   4740  H   LEU B 106      51.920  50.095  49.938  1.00110.00           H  
ATOM   4741  HA  LEU B 106      49.854  51.548  48.336  1.00110.00           H  
ATOM   4742  HB2 LEU B 106      50.537  48.574  48.458  1.00110.00           H  
ATOM   4743  HB3 LEU B 106      49.013  49.169  47.863  1.00110.00           H  
ATOM   4744  HG  LEU B 106      51.718  49.767  46.671  1.00110.00           H  
ATOM   4745 HD11 LEU B 106      51.410  48.061  45.200  1.00110.00           H  
ATOM   4746 HD12 LEU B 106      50.332  47.422  46.428  1.00110.00           H  
ATOM   4747 HD13 LEU B 106      49.673  48.306  45.077  1.00110.00           H  
ATOM   4748 HD21 LEU B 106      49.892  50.524  44.715  1.00110.00           H  
ATOM   4749 HD22 LEU B 106      49.103  51.097  46.168  1.00110.00           H  
ATOM   4750 HD23 LEU B 106      50.741  51.620  45.781  1.00110.00           H  
ATOM   4751  N   LEU B 107      48.678  51.640  50.539  1.00 30.00           N  
ATOM   4752  CA  LEU B 107      47.778  51.677  51.686  1.00 30.00           C  
ATOM   4753  C   LEU B 107      46.373  51.229  51.263  1.00 30.00           C  
ATOM   4754  O   LEU B 107      45.736  51.904  50.458  1.00 30.00           O  
ATOM   4755  CB  LEU B 107      47.779  53.089  52.316  1.00 30.00           C  
ATOM   4756  CG  LEU B 107      46.944  53.208  53.615  1.00110.00           C  
ATOM   4757  CD1 LEU B 107      47.549  52.367  54.759  1.00110.00           C  
ATOM   4758  CD2 LEU B 107      46.728  54.678  54.019  1.00110.00           C  
ATOM   4759  H   LEU B 107      48.770  52.494  50.008  1.00110.00           H  
ATOM   4760  HA  LEU B 107      48.154  50.974  52.429  1.00110.00           H  
ATOM   4761  HB2 LEU B 107      48.806  53.396  52.523  1.00110.00           H  
ATOM   4762  HB3 LEU B 107      47.402  53.803  51.582  1.00110.00           H  
ATOM   4763  HG  LEU B 107      45.948  52.806  53.427  1.00110.00           H  
ATOM   4764 HD11 LEU B 107      47.887  52.976  55.594  1.00110.00           H  
ATOM   4765 HD12 LEU B 107      46.820  51.654  55.145  1.00110.00           H  
ATOM   4766 HD13 LEU B 107      48.418  51.796  54.440  1.00110.00           H  
ATOM   4767 HD21 LEU B 107      45.731  55.004  53.726  1.00110.00           H  
ATOM   4768 HD22 LEU B 107      46.802  54.838  55.094  1.00110.00           H  
ATOM   4769 HD23 LEU B 107      47.446  55.343  53.537  1.00110.00           H  
ATOM   4770  N   ALA B 108      45.925  50.113  51.846  1.00 30.00           N  
ATOM   4771  CA  ALA B 108      44.593  49.548  51.680  1.00 30.00           C  
ATOM   4772  C   ALA B 108      43.756  49.758  52.944  1.00 30.00           C  
ATOM   4773  O   ALA B 108      44.289  50.056  54.015  1.00 30.00           O  
ATOM   4774  CB  ALA B 108      44.746  48.052  51.392  1.00 30.00           C  
ATOM   4775  H   ALA B 108      46.505  49.650  52.534  1.00110.00           H  
ATOM   4776  HA  ALA B 108      44.071  50.018  50.845  1.00110.00           H  
ATOM   4777  HB1 ALA B 108      43.780  47.556  51.293  1.00110.00           H  
ATOM   4778  HB2 ALA B 108      45.287  47.903  50.458  1.00110.00           H  
ATOM   4779  HB3 ALA B 108      45.297  47.548  52.188  1.00110.00           H  
ATOM   4780  N   GLY B 109      42.443  49.574  52.787  1.00 30.00           N  
ATOM   4781  CA  GLY B 109      41.507  49.691  53.886  1.00 30.00           C  
ATOM   4782  C   GLY B 109      40.083  49.525  53.366  1.00 30.00           C  
ATOM   4783  O   GLY B 109      39.839  49.352  52.169  1.00 30.00           O  
ATOM   4784  H   GLY B 109      42.058  49.359  51.878  1.00110.00           H  
ATOM   4785  HA2 GLY B 109      41.723  48.926  54.627  1.00110.00           H  
ATOM   4786  HA3 GLY B 109      41.610  50.659  54.373  1.00110.00           H  
ATOM   4787  N   TYR B 110      39.140  49.599  54.310  1.00 30.00           N  
ATOM   4788  CA  TYR B 110      37.711  49.629  54.054  1.00 30.00           C  
ATOM   4789  C   TYR B 110      37.118  50.667  55.010  1.00 30.00           C  
ATOM   4790  O   TYR B 110      37.107  50.444  56.220  1.00 30.00           O  
ATOM   4791  CB  TYR B 110      37.112  48.213  54.222  1.00 30.00           C  
ATOM   4792  CG  TYR B 110      35.658  48.095  53.800  1.00 30.00           C  
ATOM   4793  CD1 TYR B 110      35.331  47.599  52.522  1.00 30.00           C  
ATOM   4794  CD2 TYR B 110      34.626  48.502  54.670  1.00 30.00           C  
ATOM   4795  CE1 TYR B 110      33.986  47.542  52.111  1.00 30.00           C  
ATOM   4796  CE2 TYR B 110      33.282  48.456  54.255  1.00 30.00           C  
ATOM   4797  CZ  TYR B 110      32.962  47.979  52.970  1.00 30.00           C  
ATOM   4798  OH  TYR B 110      31.663  47.925  52.556  1.00 30.00           O  
ATOM   4799  H   TYR B 110      39.415  49.731  55.276  1.00110.00           H  
ATOM   4800  HA  TYR B 110      37.522  49.964  53.032  1.00110.00           H  
ATOM   4801  HB2 TYR B 110      37.689  47.508  53.621  1.00110.00           H  
ATOM   4802  HB3 TYR B 110      37.214  47.869  55.251  1.00110.00           H  
ATOM   4803  HD1 TYR B 110      36.111  47.277  51.849  1.00110.00           H  
ATOM   4804  HD2 TYR B 110      34.866  48.872  55.654  1.00110.00           H  
ATOM   4805  HE1 TYR B 110      33.739  47.170  51.130  1.00110.00           H  
ATOM   4806  HE2 TYR B 110      32.500  48.790  54.921  1.00110.00           H  
ATOM   4807  HH  TYR B 110      31.028  48.007  53.279  1.00110.00           H  
ATOM   4808  N   ASP B 111      36.644  51.788  54.447  1.00 30.00           N  
ATOM   4809  CA  ASP B 111      35.961  52.856  55.180  1.00 30.00           C  
ATOM   4810  C   ASP B 111      34.571  52.394  55.646  1.00 30.00           C  
ATOM   4811  O   ASP B 111      33.886  51.687  54.907  1.00 30.00           O  
ATOM   4812  CB  ASP B 111      35.874  54.170  54.369  1.00 30.00           C  
ATOM   4813  CG  ASP B 111      37.224  54.702  53.867  1.00 30.00           C  
ATOM   4814  OD1 ASP B 111      37.191  55.491  52.897  1.00 30.00           O  
ATOM   4815  OD2 ASP B 111      38.254  54.418  54.519  1.00 30.00           O1-
ATOM   4816  H   ASP B 111      36.669  51.890  53.441  1.00110.00           H  
ATOM   4817  HA  ASP B 111      36.554  53.064  56.074  1.00110.00           H  
ATOM   4818  HB2 ASP B 111      35.246  53.985  53.497  1.00110.00           H  
ATOM   4819  HB3 ASP B 111      35.397  54.950  54.963  1.00110.00           H  
ATOM   4820  N   VAL B 112      34.209  52.783  56.877  1.00 30.00           N  
ATOM   4821  CA  VAL B 112      32.972  52.397  57.557  1.00 30.00           C  
ATOM   4822  C   VAL B 112      32.411  53.632  58.280  1.00 30.00           C  
ATOM   4823  O   VAL B 112      33.186  54.410  58.839  1.00 30.00           O  
ATOM   4824  CB  VAL B 112      33.233  51.280  58.620  1.00 30.00           C  
ATOM   4825  CG1 VAL B 112      32.009  50.914  59.487  1.00110.00           C  
ATOM   4826  CG2 VAL B 112      33.792  49.995  57.984  1.00110.00           C  
ATOM   4827  H   VAL B 112      34.822  53.383  57.410  1.00110.00           H  
ATOM   4828  HA  VAL B 112      32.230  52.051  56.834  1.00110.00           H  
ATOM   4829  HB  VAL B 112      34.001  51.641  59.305  1.00110.00           H  
ATOM   4830 HG11 VAL B 112      32.219  50.057  60.126  1.00110.00           H  
ATOM   4831 HG12 VAL B 112      31.723  51.727  60.154  1.00110.00           H  
ATOM   4832 HG13 VAL B 112      31.146  50.664  58.869  1.00110.00           H  
ATOM   4833 HG21 VAL B 112      33.928  49.207  58.725  1.00110.00           H  
ATOM   4834 HG22 VAL B 112      33.123  49.616  57.212  1.00110.00           H  
ATOM   4835 HG23 VAL B 112      34.768  50.171  57.534  1.00110.00           H  
ATOM   4836  N   ALA B 113      31.072  53.760  58.289  1.00 30.00           N  
ATOM   4837  CA  ALA B 113      30.337  54.769  59.052  1.00 30.00           C  
ATOM   4838  C   ALA B 113      30.477  54.526  60.566  1.00 30.00           C  
ATOM   4839  O   ALA B 113      29.938  53.545  61.079  1.00 30.00           O  
ATOM   4840  CB  ALA B 113      28.865  54.758  58.612  1.00 30.00           C  
ATOM   4841  H   ALA B 113      30.508  53.090  57.787  1.00110.00           H  
ATOM   4842  HA  ALA B 113      30.751  55.747  58.803  1.00110.00           H  
ATOM   4843  HB1 ALA B 113      28.282  55.493  59.168  1.00110.00           H  
ATOM   4844  HB2 ALA B 113      28.774  55.004  57.554  1.00110.00           H  
ATOM   4845  HB3 ALA B 113      28.404  53.781  58.767  1.00110.00           H  
ATOM   4846  N   ALA B 114      31.224  55.418  61.237  1.00 30.00           N  
ATOM   4847  CA  ALA B 114      31.556  55.356  62.663  1.00 30.00           C  
ATOM   4848  C   ALA B 114      30.372  55.633  63.610  1.00 30.00           C  
ATOM   4849  O   ALA B 114      30.472  55.318  64.795  1.00 30.00           O  
ATOM   4850  CB  ALA B 114      32.707  56.337  62.936  1.00 30.00           C  
ATOM   4851  H   ALA B 114      31.607  56.213  60.733  1.00110.00           H  
ATOM   4852  HA  ALA B 114      31.914  54.348  62.877  1.00110.00           H  
ATOM   4853  HB1 ALA B 114      33.025  56.301  63.979  1.00110.00           H  
ATOM   4854  HB2 ALA B 114      33.577  56.099  62.324  1.00110.00           H  
ATOM   4855  HB3 ALA B 114      32.418  57.366  62.712  1.00110.00           H  
ATOM   4856  N   SER B 115      29.280  56.199  63.073  1.00 30.00           N  
ATOM   4857  CA  SER B 115      28.022  56.459  63.767  1.00 30.00           C  
ATOM   4858  C   SER B 115      26.873  56.526  62.747  1.00 30.00           C  
ATOM   4859  O   SER B 115      27.117  56.538  61.539  1.00 30.00           O  
ATOM   4860  CB  SER B 115      28.150  57.738  64.634  1.00 30.00           C  
ATOM   4861  OG  SER B 115      28.172  58.921  63.860  1.00 30.00           O  
ATOM   4862  H   SER B 115      29.275  56.409  62.085  1.00110.00           H  
ATOM   4863  HA  SER B 115      27.818  55.612  64.425  1.00110.00           H  
ATOM   4864  HB2 SER B 115      27.303  57.808  65.317  1.00110.00           H  
ATOM   4865  HB3 SER B 115      29.042  57.703  65.260  1.00110.00           H  
ATOM   4866  HG  SER B 115      29.016  58.974  63.404  1.00110.00           H  
ATOM   4867  N   SER B 116      25.633  56.604  63.262  1.00 30.00           N  
ATOM   4868  CA  SER B 116      24.416  56.836  62.475  1.00 30.00           C  
ATOM   4869  C   SER B 116      24.391  58.219  61.784  1.00 30.00           C  
ATOM   4870  O   SER B 116      23.737  58.362  60.752  1.00 30.00           O  
ATOM   4871  CB  SER B 116      23.195  56.640  63.402  1.00 30.00           C  
ATOM   4872  OG  SER B 116      21.968  56.735  62.706  1.00110.00           O  
ATOM   4873  H   SER B 116      25.511  56.581  64.264  1.00110.00           H  
ATOM   4874  HA  SER B 116      24.379  56.076  61.692  1.00110.00           H  
ATOM   4875  HB2 SER B 116      23.236  55.658  63.875  1.00110.00           H  
ATOM   4876  HB3 SER B 116      23.197  57.380  64.203  1.00110.00           H  
ATOM   4877  HG  SER B 116      21.867  57.635  62.383  1.00110.00           H  
ATOM   4878  N   ASP B 117      25.114  59.193  62.363  1.00 30.00           N  
ATOM   4879  CA  ASP B 117      25.237  60.572  61.881  1.00 30.00           C  
ATOM   4880  C   ASP B 117      26.407  60.758  60.892  1.00 30.00           C  
ATOM   4881  O   ASP B 117      26.476  61.813  60.262  1.00 30.00           O  
ATOM   4882  CB  ASP B 117      25.375  61.593  63.043  1.00 30.00           C  
ATOM   4883  CG  ASP B 117      24.373  61.440  64.196  1.00 30.00           C  
ATOM   4884  OD1 ASP B 117      23.276  60.883  63.966  1.00 30.00           O  
ATOM   4885  OD2 ASP B 117      24.700  61.955  65.287  1.00 30.00           O1-
ATOM   4886  H   ASP B 117      25.627  58.985  63.207  1.00110.00           H  
ATOM   4887  HA  ASP B 117      24.326  60.828  61.336  1.00110.00           H  
ATOM   4888  HB2 ASP B 117      26.376  61.493  63.467  1.00110.00           H  
ATOM   4889  HB3 ASP B 117      25.282  62.608  62.655  1.00110.00           H  
ATOM   4890  N   ASP B 118      27.307  59.761  60.779  1.00 30.00           N  
ATOM   4891  CA  ASP B 118      28.503  59.806  59.934  1.00 30.00           C  
ATOM   4892  C   ASP B 118      28.117  59.720  58.443  1.00 30.00           C  
ATOM   4893  O   ASP B 118      27.398  58.802  58.048  1.00 30.00           O  
ATOM   4894  CB  ASP B 118      29.514  58.701  60.335  1.00 30.00           C  
ATOM   4895  CG  ASP B 118      30.921  58.850  59.737  1.00 30.00           C  
ATOM   4896  OD1 ASP B 118      31.199  59.890  59.103  1.00 30.00           O  
ATOM   4897  OD2 ASP B 118      31.721  57.917  59.960  1.00 30.00           O1-
ATOM   4898  H   ASP B 118      27.172  58.913  61.311  1.00110.00           H  
ATOM   4899  HA  ASP B 118      28.972  60.775  60.117  1.00110.00           H  
ATOM   4900  HB2 ASP B 118      29.619  58.694  61.419  1.00110.00           H  
ATOM   4901  HB3 ASP B 118      29.118  57.730  60.032  1.00110.00           H  
ATOM   4902  N   ASP B 119      28.623  60.687  57.661  1.00 30.00           N  
ATOM   4903  CA  ASP B 119      28.369  60.859  56.228  1.00 30.00           C  
ATOM   4904  C   ASP B 119      29.497  60.287  55.340  1.00 30.00           C  
ATOM   4905  O   ASP B 119      29.368  60.364  54.117  1.00 30.00           O  
ATOM   4906  CB  ASP B 119      28.046  62.335  55.853  1.00 30.00           C  
ATOM   4907  CG  ASP B 119      28.956  63.422  56.447  1.00 30.00           C  
ATOM   4908  OD1 ASP B 119      30.072  63.088  56.904  1.00 30.00           O  
ATOM   4909  OD2 ASP B 119      28.533  64.596  56.380  1.00 30.00           O1-
ATOM   4910  H   ASP B 119      29.238  61.380  58.069  1.00110.00           H  
ATOM   4911  HA  ASP B 119      27.482  60.280  55.967  1.00110.00           H  
ATOM   4912  HB2 ASP B 119      28.025  62.463  54.770  1.00110.00           H  
ATOM   4913  HB3 ASP B 119      27.037  62.538  56.212  1.00110.00           H  
ATOM   4914  N   ILE B 120      30.563  59.721  55.942  1.00 30.00           N  
ATOM   4915  CA  ILE B 120      31.694  59.083  55.252  1.00 30.00           C  
ATOM   4916  C   ILE B 120      31.256  57.965  54.285  1.00 30.00           C  
ATOM   4917  O   ILE B 120      30.448  57.112  54.660  1.00 30.00           O  
ATOM   4918  CB  ILE B 120      32.748  58.528  56.268  1.00 30.00           C  
ATOM   4919  CG1 ILE B 120      33.569  59.698  56.860  1.00110.00           C  
ATOM   4920  CG2 ILE B 120      33.705  57.428  55.735  1.00110.00           C  
ATOM   4921  CD1 ILE B 120      34.369  59.335  58.122  1.00110.00           C  
ATOM   4922  H   ILE B 120      30.608  59.720  56.954  1.00110.00           H  
ATOM   4923  HA  ILE B 120      32.171  59.867  54.660  1.00110.00           H  
ATOM   4924  HB  ILE B 120      32.189  58.076  57.091  1.00110.00           H  
ATOM   4925 HG12 ILE B 120      34.249  60.083  56.100  1.00110.00           H  
ATOM   4926 HG13 ILE B 120      32.908  60.529  57.105  1.00110.00           H  
ATOM   4927 HG21 ILE B 120      34.451  57.150  56.478  1.00110.00           H  
ATOM   4928 HG22 ILE B 120      33.176  56.508  55.488  1.00110.00           H  
ATOM   4929 HG23 ILE B 120      34.236  57.759  54.843  1.00110.00           H  
ATOM   4930 HD11 ILE B 120      34.274  60.114  58.879  1.00110.00           H  
ATOM   4931 HD12 ILE B 120      34.023  58.404  58.572  1.00110.00           H  
ATOM   4932 HD13 ILE B 120      35.429  59.220  57.899  1.00110.00           H  
ATOM   4933  N   ALA B 121      31.824  58.004  53.067  1.00 30.00           N  
ATOM   4934  CA  ALA B 121      31.611  57.033  51.997  1.00 30.00           C  
ATOM   4935  C   ALA B 121      32.143  55.645  52.386  1.00 30.00           C  
ATOM   4936  O   ALA B 121      33.350  55.410  52.319  1.00 30.00           O  
ATOM   4937  CB  ALA B 121      32.273  57.556  50.711  1.00 30.00           C
[truncated: 113,662 more chars]
